# Supplementary material for: Activity Regulation by Fibrinogen and Fibrin of Streptokinase from Streptococcus Pyogenes
Source: PLoS One. 2017 Jan 26;12(1):e0170936. doi: 10.1371/journal.pone.0170936 (PMC5268773; doi:10.1371/journal.pone.0170936)
Supplement: S1 File — (ZIP) [file pone.0170936.s001.zip]

Archive with 7 entries (7 files):
- OCT4corr.txt
- June 16 Pyo Pgn Fgn range.txt
- June 16 SK Pgn Fgn range.txt
- June 17 tPA Pgn Fgn range.txt
- May 11 2015 quick data and sims multiple surface and heatmap.txt.R
- Oct 4 grids very neat Akima interp tPA pyo Fold Stim surface and heatmap.txt.R
- OCT3.txt
