# Supplementary material for: Activity Regulation by Fibrinogen and Fibrin of Streptokinase from Streptococcus Pyogenes
Source: PLoS One. 2017 Jan 26;12(1):e0170936. doi: 10.1371/journal.pone.0170936 (PMC5268773; doi:10.1371/journal.pone.0170936)
Supplement: S1 File — (ZIP) [file pone.0170936.s001.zip › OCT4corr.txt]

Time	A1	A2	A3	A4	A5	A6	A8	A9	A10	A11	A12	B1	B2	B3	B4	B5	B6	B8	B9	B10	B11	B12	C1	C2	C3	C4	C5	C6	C8	C9	C10	C11	C12	D1	D2	D3	D4	D5	D6	D8	D9	D10	D11	D12	E1	E2	E3	E4	E5
0	0.059	0.057	0.052	0.052	0.05	0.05	0.047	0.044	0.042	0.087	0.044	0.058	0.086	0.066	0.034	0.081	0.016	0.007	0.071	0.018	0.033	0.041	0.057	0.056	0.051	0.049	0.046	0.048	0.046	0.043	0.043	0.043	0.043	0.058	0.051	0.05	0.048	0.049	0.046	0.047	0.043	0.042	0.043	0.043	0.06	0.054	0.049	0.048	0.047
30	0.061	0.06	0.058	0.059	0.059	0.059	0.053	0.049	0.046	0.086	0.045	0.06	0.085	0.071	0.038	0.086	0.022	0.011	0.076	0.021	0.036	0.042	0.059	0.057	0.054	0.053	0.05	0.052	0.05	0.045	0.045	0.045	0.044	0.058	0.053	0.052	0.05	0.052	0.05	0.049	0.046	0.045	0.043	0.043	0.061	0.055	0.05	0.05	0.048
60	0.063	0.065	0.066	0.07	0.071	0.071	0.059	0.055	0.049	0.091	0.047	0.062	0.088	0.078	0.046	0.094	0.031	0.018	0.082	0.026	0.04	0.044	0.06	0.06	0.058	0.059	0.056	0.058	0.055	0.05	0.048	0.048	0.044	0.059	0.054	0.055	0.054	0.057	0.055	0.053	0.049	0.047	0.045	0.044	0.061	0.055	0.052	0.052	0.051
90	0.068	0.071	0.078	0.085	0.086	0.086	0.069	0.064	0.054	0.098	0.048	0.065	0.093	0.088	0.059	0.105	0.043	0.027	0.09	0.032	0.045	0.046	0.062	0.064	0.065	0.066	0.064	0.066	0.063	0.055	0.053	0.051	0.046	0.06	0.057	0.059	0.06	0.063	0.061	0.058	0.054	0.051	0.047	0.045	0.062	0.057	0.055	0.056	0.056
120	0.073	0.08	0.093	0.1	0.103	0.104	0.081	0.074	0.061	0.106	0.05	0.069	0.099	0.1	0.074	0.118	0.058	0.038	0.1	0.04	0.052	0.047	0.065	0.069	0.072	0.075	0.074	0.076	0.071	0.062	0.059	0.056	0.047	0.06	0.06	0.064	0.066	0.071	0.069	0.064	0.06	0.054	0.05	0.046	0.063	0.058	0.058	0.059	0.06
150	0.08	0.092	0.109	0.116	0.123	0.125	0.095	0.087	0.069	0.115	0.053	0.075	0.108	0.115	0.091	0.132	0.075	0.051	0.111	0.049	0.058	0.049	0.069	0.075	0.082	0.085	0.085	0.088	0.08	0.071	0.065	0.061	0.048	0.061	0.063	0.07	0.073	0.079	0.079	0.072	0.066	0.059	0.054	0.047	0.064	0.06	0.061	0.064	0.066
180	0.088	0.106	0.127	0.136	0.146	0.149	0.112	0.102	0.078	0.125	0.056	0.082	0.119	0.131	0.111	0.149	0.094	0.065	0.124	0.059	0.067	0.052	0.074	0.082	0.092	0.098	0.099	0.102	0.092	0.08	0.073	0.068	0.05	0.063	0.068	0.076	0.083	0.09	0.091	0.082	0.074	0.065	0.059	0.048	0.066	0.063	0.066	0.07	0.073
210	0.098	0.123	0.147	0.156	0.172	0.175	0.131	0.118	0.089	0.135	0.059	0.09	0.131	0.148	0.131	0.168	0.116	0.081	0.138	0.07	0.075	0.054	0.079	0.09	0.104	0.111	0.113	0.117	0.104	0.091	0.081	0.074	0.052	0.064	0.073	0.084	0.092	0.101	0.103	0.091	0.082	0.071	0.063	0.049	0.068	0.065	0.071	0.076	0.08
240	0.11	0.14	0.168	0.179	0.199	0.202	0.152	0.135	0.101	0.147	0.062	0.099	0.144	0.167	0.154	0.189	0.14	0.098	0.154	0.082	0.085	0.057	0.084	0.099	0.117	0.126	0.129	0.133	0.117	0.102	0.09	0.082	0.054	0.067	0.078	0.092	0.102	0.113	0.116	0.101	0.092	0.078	0.069	0.051	0.07	0.069	0.076	0.082	0.088
270	0.123	0.158	0.192	0.203	0.228	0.232	0.176	0.155	0.113	0.158	0.066	0.11	0.158	0.187	0.18	0.212	0.166	0.119	0.171	0.096	0.095	0.06	0.091	0.109	0.132	0.142	0.147	0.152	0.132	0.115	0.1	0.091	0.056	0.069	0.084	0.101	0.114	0.127	0.131	0.114	0.101	0.086	0.075	0.052	0.073	0.073	0.081	0.089	0.097
300	0.137	0.177	0.218	0.231	0.26	0.263	0.204	0.177	0.127	0.172	0.07	0.12	0.174	0.209	0.206	0.236	0.193	0.14	0.189	0.111	0.106	0.064	0.098	0.119	0.146	0.16	0.165	0.171	0.147	0.128	0.111	0.1	0.059	0.071	0.09	0.11	0.126	0.142	0.147	0.126	0.112	0.094	0.081	0.054	0.075	0.076	0.087	0.096	0.105
330	0.153	0.197	0.244	0.258	0.292	0.295	0.232	0.201	0.142	0.185	0.074	0.132	0.19	0.233	0.236	0.262	0.221	0.164	0.209	0.127	0.118	0.068	0.106	0.131	0.163	0.179	0.185	0.191	0.164	0.143	0.123	0.11	0.061	0.074	0.098	0.12	0.14	0.157	0.163	0.14	0.123	0.103	0.088	0.056	0.078	0.08	0.094	0.105	0.115
360	0.17	0.218	0.271	0.288	0.325	0.327	0.26	0.225	0.158	0.199	0.079	0.144	0.207	0.257	0.267	0.288	0.25	0.187	0.231	0.144	0.13	0.072	0.114	0.142	0.18	0.198	0.205	0.212	0.182	0.158	0.136	0.121	0.064	0.077	0.104	0.131	0.154	0.173	0.18	0.154	0.135	0.113	0.096	0.058	0.081	0.084	0.1	0.113	0.125
390	0.187	0.24	0.299	0.318	0.36	0.359	0.288	0.251	0.175	0.215	0.085	0.157	0.225	0.283	0.298	0.314	0.279	0.212	0.254	0.162	0.144	0.076	0.123	0.155	0.198	0.219	0.226	0.233	0.201	0.174	0.15	0.133	0.068	0.08	0.112	0.142	0.169	0.19	0.198	0.17	0.148	0.123	0.104	0.06	0.084	0.089	0.107	0.122	0.136
420	0.204	0.262	0.325	0.348	0.391	0.391	0.308	0.277	0.193	0.231	0.09	0.171	0.244	0.308	0.329	0.342	0.308	0.236	0.278	0.18	0.158	0.082	0.133	0.169	0.218	0.241	0.248	0.255	0.221	0.192	0.165	0.146	0.072	0.084	0.121	0.155	0.185	0.207	0.216	0.186	0.162	0.134	0.113	0.063	0.088	0.094	0.115	0.132	0.148
450	0.223	0.286	0.351	0.378	0.424	0.421	0.342	0.304	0.211	0.249	0.097	0.185	0.216	0.334	0.36	0.369	0.336	0.261	0.302	0.2	0.173	0.086	0.143	0.183	0.237	0.262	0.269	0.277	0.241	0.21	0.18	0.159	0.076	0.087	0.129	0.167	0.201	0.225	0.234	0.203	0.176	0.146	0.122	0.066	0.092	0.099	0.123	0.141	0.159
480	0.241	0.31	0.374	0.407	0.453	0.448	0.368	0.33	0.229	0.266	0.103	0.2	0.234	0.36	0.392	0.396	0.363	0.286	0.328	0.221	0.189	0.092	0.153	0.198	0.258	0.284	0.291	0.299	0.262	0.229	0.196	0.173	0.081	0.092	0.139	0.18	0.218	0.243	0.253	0.22	0.191	0.158	0.132	0.069	0.096	0.105	0.131	0.152	0.171
510	0.261	0.334	0.397	0.434	0.481	0.474	0.391	0.356	0.246	0.284	0.109	0.215	0.251	0.384	0.421	0.421	0.388	0.31	0.352	0.242	0.206	0.099	0.164	0.213	0.277	0.306	0.312	0.32	0.284	0.249	0.212	0.188	0.085	0.096	0.149	0.193	0.235	0.261	0.272	0.238	0.206	0.171	0.143	0.072	0.1	0.11	0.14	0.162	0.184
540	0.281	0.359	0.418	0.461	0.506	0.497	0.419	0.383	0.265	0.304	0.117	0.231	0.27	0.409	0.449	0.447	0.412	0.336	0.378	0.263	0.224	0.105	0.175	0.229	0.297	0.329	0.333	0.341	0.305	0.269	0.229	0.203	0.091	0.1	0.159	0.207	0.253	0.28	0.291	0.257	0.223	0.184	0.154	0.077	0.104	0.116	0.149	0.173	0.196
570	0.3	0.381	0.434	0.483	0.527	0.515	0.445	0.407	0.282	0.323	0.124	0.245	0.288	0.432	0.475	0.469	0.433	0.36	0.402	0.285	0.242	0.113	0.187	0.245	0.318	0.35	0.353	0.361	0.328	0.289	0.247	0.219	0.097	0.105	0.17	0.221	0.27	0.298	0.31	0.276	0.238	0.198	0.166	0.081	0.108	0.122	0.158	0.185	0.209
600	0.32	0.404	0.45	0.504	0.547	0.531	0.469	0.432	0.3	0.345	0.132	0.261	0.307	0.452	0.498	0.492	0.452	0.385	0.426	0.307	0.26	0.119	0.198	0.261	0.338	0.371	0.373	0.381	0.349	0.309	0.265	0.234	0.102	0.109	0.181	0.235	0.287	0.317	0.328	0.294	0.255	0.212	0.177	0.085	0.113	0.128	0.168	0.196	0.222
630	0.339	0.426	0.463	0.523	0.563	0.545	0.493	0.455	0.318	0.367	0.14	0.277	0.325	0.472	0.52	0.513	0.47	0.408	0.449	0.33	0.28	0.128	0.21	0.278	0.357	0.391	0.393	0.399	0.372	0.329	0.283	0.251	0.109	0.114	0.192	0.249	0.305	0.334	0.347	0.314	0.272	0.226	0.19	0.09	0.117	0.135	0.177	0.209	0.236
660	0.358	0.446	0.475	0.538	0.576	0.554	0.516	0.475	0.335	0.388	0.148	0.292	0.343	0.49	0.539	0.531	0.485	0.429	0.471	0.351	0.299	0.136	0.223	0.294	0.376	0.411	0.411	0.417	0.393	0.35	0.302	0.269	0.117	0.12	0.203	0.264	0.323	0.353	0.365	0.332	0.289	0.241	0.203	0.095	0.123	0.142	0.187	0.221	0.249
690	0.376	0.465	0.484	0.552	0.586	0.561	0.539	0.495	0.353	0.409	0.157	0.307	0.36	0.506	0.557	0.548	0.498	0.45	0.492	0.373	0.32	0.145	0.234	0.311	0.395	0.43	0.428	0.433	0.413	0.369	0.321	0.286	0.124	0.125	0.215	0.279	0.34	0.37	0.382	0.352	0.306	0.256	0.216	0.1	0.128	0.148	0.198	0.233	0.263
720	0.393	0.482	0.493	0.562	0.593	0.567	0.558	0.511	0.368	0.431	0.166	0.321	0.378	0.52	0.57	0.562	0.509	0.469	0.51	0.394	0.34	0.155	0.247	0.327	0.413	0.447	0.444	0.448	0.433	0.389	0.34	0.304	0.132	0.131	0.228	0.294	0.358	0.387	0.4	0.371	0.324	0.271	0.23	0.107	0.133	0.156	0.209	0.246	0.277
750	0.41	0.498	0.501	0.572	0.6	0.571	0.566	0.527	0.385	0.452	0.175	0.336	0.393	0.533	0.583	0.575	0.518	0.486	0.527	0.414	0.359	0.165	0.258	0.343	0.429	0.464	0.459	0.461	0.452	0.407	0.358	0.322	0.14	0.137	0.24	0.308	0.374	0.405	0.417	0.389	0.342	0.287	0.244	0.113	0.139	0.164	0.22	0.258	0.29
780	0.425	0.511	0.507	0.577	0.602	0.573	0.58	0.538	0.398	0.472	0.185	0.349	0.409	0.542	0.592	0.586	0.525	0.501	0.542	0.432	0.379	0.175	0.271	0.358	0.445	0.478	0.472	0.473	0.468	0.425	0.376	0.338	0.149	0.142	0.251	0.322	0.39	0.42	0.431	0.407	0.358	0.303	0.257	0.118	0.143	0.171	0.23	0.27	0.302
810	0.44	0.524	0.513	0.583	0.605	0.575	0.593	0.549	0.41	0.489	0.195	0.361	0.423	0.552	0.6	0.595	0.53	0.514	0.555	0.45	0.397	0.186	0.283	0.374	0.459	0.492	0.485	0.484	0.485	0.442	0.394	0.357	0.158	0.148	0.264	0.336	0.406	0.436	0.446	0.425	0.375	0.318	0.272	0.126	0.149	0.178	0.241	0.284	0.316
840	0.453	0.534	0.516	0.587	0.607	0.577	0.602	0.556	0.422	0.507	0.205	0.374	0.435	0.558	0.606	0.602	0.535	0.526	0.568	0.466	0.416	0.197	0.294	0.388	0.472	0.505	0.496	0.493	0.5	0.458	0.411	0.374	0.168	0.154	0.276	0.349	0.421	0.45	0.46	0.442	0.391	0.334	0.286	0.133	0.155	0.187	0.252	0.296	0.33
870	0.465	0.544	0.52	0.589	0.608	0.578	0.611	0.564	0.433	0.525	0.216	0.385	0.448	0.565	0.61	0.607	0.537	0.536	0.577	0.481	0.433	0.209	0.305	0.402	0.485	0.515	0.505	0.501	0.514	0.472	0.427	0.391	0.178	0.161	0.289	0.363	0.436	0.464	0.472	0.458	0.407	0.349	0.3	0.14	0.161	0.195	0.263	0.309	0.342
900	0.477	0.552	0.525	0.591	0.61	0.58	0.619	0.568	0.442	0.543	0.227	0.396	0.46	0.571	0.615	0.613	0.54	0.543	0.585	0.495	0.45	0.221	0.316	0.415	0.496	0.526	0.514	0.508	0.526	0.486	0.443	0.408	0.188	0.167	0.302	0.376	0.45	0.478	0.485	0.475	0.423	0.365	0.316	0.148	0.167	0.203	0.275	0.322	0.356
930	0.487	0.557	0.527	0.591	0.609	0.58	0.624	0.569	0.449	0.556	0.238	0.405	0.469	0.573	0.616	0.615	0.541	0.549	0.591	0.506	0.466	0.232	0.327	0.428	0.506	0.534	0.521	0.513	0.537	0.498	0.457	0.424	0.199	0.173	0.314	0.387	0.462	0.491	0.495	0.488	0.436	0.379	0.33	0.156	0.172	0.211	0.285	0.334	0.368
960	0.496	0.564	0.53	0.591	0.611	0.58	0.628	0.572	0.456	0.57	0.25	0.415	0.478	0.577	0.617	0.617	0.542	0.555	0.596	0.517	0.48	0.245	0.337	0.439	0.515	0.541	0.527	0.518	0.547	0.508	0.471	0.44	0.21	0.18	0.326	0.4	0.474	0.502	0.505	0.502	0.451	0.394	0.344	0.165	0.178	0.219	0.296	0.346	0.381
990	0.504	0.568	0.531	0.593	0.611	0.58	0.63	0.575	0.461	0.582	0.263	0.423	0.486	0.581	0.618	0.619	0.542	0.56	0.601	0.526	0.493	0.258	0.347	0.451	0.523	0.547	0.532	0.521	0.556	0.518	0.484	0.455	0.221	0.187	0.337	0.411	0.485	0.512	0.514	0.515	0.465	0.409	0.358	0.174	0.185	0.228	0.308	0.358	0.393
1020	0.512	0.572	0.533	0.591	0.61	0.581	0.633	0.577	0.464	0.593	0.276	0.431	0.493	0.581	0.619	0.619	0.542	0.563	0.604	0.532	0.505	0.271	0.356	0.461	0.53	0.553	0.536	0.524	0.563	0.526	0.495	0.469	0.233	0.193	0.35	0.421	0.496	0.523	0.521	0.526	0.477	0.422	0.372	0.182	0.19	0.236	0.318	0.369	0.405
1050	0.519	0.576	0.535	0.592	0.612	0.581	0.635	0.578	0.469	0.603	0.289	0.439	0.5	0.583	0.619	0.62	0.542	0.565	0.607	0.539	0.516	0.286	0.365	0.471	0.536	0.557	0.541	0.525	0.569	0.534	0.506	0.484	0.245	0.201	0.361	0.433	0.505	0.532	0.53	0.537	0.491	0.436	0.387	0.193	0.197	0.246	0.33	0.382	0.418
1080	0.525	0.579	0.536	0.59	0.612	0.581	0.635	0.579	0.472	0.61	0.302	0.445	0.505	0.583	0.618	0.62	0.542	0.568	0.608	0.545	0.526	0.3	0.374	0.479	0.542	0.561	0.543	0.527	0.575	0.539	0.516	0.497	0.257	0.207	0.372	0.442	0.514	0.541	0.535	0.547	0.501	0.449	0.4	0.202	0.203	0.254	0.34	0.393	0.429
1110	0.531	0.582	0.538	0.59	0.612	0.582	0.637	0.581	0.473	0.617	0.315	0.452	0.51	0.584	0.617	0.62	0.541	0.568	0.609	0.548	0.534	0.314	0.382	0.487	0.547	0.564	0.544	0.527	0.578	0.545	0.524	0.508	0.269	0.213	0.383	0.451	0.522	0.548	0.54	0.556	0.51	0.461	0.413	0.212	0.209	0.262	0.35	0.404	0.439
1140	0.536	0.584	0.539	0.59	0.613	0.582	0.636	0.582	0.474	0.622	0.329	0.457	0.515	0.584	0.616	0.621	0.542	0.571	0.61	0.552	0.542	0.329	0.391	0.495	0.551	0.567	0.546	0.528	0.583	0.549	0.532	0.519	0.282	0.22	0.394	0.46	0.53	0.556	0.545	0.564	0.52	0.473	0.427	0.222	0.215	0.272	0.361	0.415	0.451
1170	0.542	0.585	0.54	0.589	0.613	0.582	0.637	0.583	0.475	0.626	0.343	0.463	0.519	0.584	0.614	0.62	0.541	0.571	0.609	0.553	0.547	0.344	0.398	0.502	0.554	0.568	0.547	0.527	0.585	0.551	0.538	0.528	0.295	0.227	0.404	0.467	0.536	0.562	0.55	0.57	0.528	0.484	0.439	0.233	0.221	0.28	0.371	0.425	0.462
1200	0.546	0.588	0.541	0.589	0.613	0.584	0.636	0.583	0.476	0.63	0.357	0.469	0.522	0.585	0.614	0.62	0.541	0.571	0.611	0.554	0.553	0.359	0.404	0.509	0.557	0.57	0.548	0.527	0.588	0.554	0.544	0.537	0.308	0.234	0.413	0.475	0.541	0.567	0.553	0.576	0.536	0.495	0.451	0.243	0.228	0.29	0.381	0.435	0.472
1230	0.549	0.589	0.542	0.588	0.614	0.584	0.636	0.583	0.477	0.632	0.37	0.473	0.526	0.583	0.614	0.62	0.541	0.572	0.611	0.557	0.557	0.374	0.412	0.514	0.56	0.571	0.548	0.531	0.589	0.557	0.549	0.545	0.321	0.241	0.424	0.483	0.548	0.572	0.556	0.581	0.543	0.505	0.462	0.254	0.234	0.298	0.391	0.445	0.481
1260	0.554	0.592	0.544	0.589	0.616	0.586	0.637	0.585	0.477	0.636	0.384	0.479	0.53	0.584	0.612	0.619	0.541	0.573	0.611	0.557	0.561	0.388	0.418	0.52	0.563	0.572	0.548	0.555	0.592	0.559	0.553	0.554	0.335	0.247	0.433	0.49	0.552	0.576	0.558	0.586	0.55	0.514	0.473	0.265	0.24	0.307	0.401	0.455	0.491
1290	0.557	0.592	0.544	0.587	0.615	0.585	0.635	0.586	0.477	0.636	0.396	0.482	0.532	0.584	0.61	0.619	0.541	0.573	0.611	0.559	0.564	0.403	0.424	0.525	0.564	0.573	0.548	0.571	0.593	0.56	0.556	0.559	0.348	0.254	0.44	0.496	0.556	0.579	0.56	0.59	0.555	0.521	0.484	0.276	0.246	0.316	0.411	0.464	0.499
1320	0.562	0.593	0.545	0.587	0.615	0.586	0.636	0.586	0.477	0.635	0.409	0.487	0.536	0.583	0.608	0.618	0.541	0.572	0.611	0.559	0.566	0.417	0.431	0.529	0.566	0.572	0.547	0.583	0.593	0.561	0.559	0.564	0.362	0.26	0.449	0.502	0.559	0.582	0.562	0.593	0.561	0.529	0.494	0.287	0.252	0.324	0.419	0.472	0.508
1350	0.563	0.593	0.544	0.586	0.614	0.586	0.634	0.586	0.477	0.635	0.421	0.49	0.536	0.582	0.607	0.617	0.54	0.572	0.611	0.558	0.567	0.432	0.435	0.533	0.566	0.572	0.546	0.587	0.594	0.561	0.56	0.568	0.374	0.266	0.456	0.507	0.561	0.584	0.562	0.595	0.564	0.536	0.501	0.298	0.257	0.332	0.428	0.479	0.513
1380	0.567	0.594	0.544	0.585	0.615	0.587	0.634	0.586	0.477	0.634	0.432	0.495	0.539	0.582	0.607	0.617	0.54	0.573	0.612	0.559	0.569	0.446	0.441	0.537	0.568	0.573	0.546	0.591	0.595	0.562	0.563	0.573	0.387	0.273	0.464	0.512	0.565	0.586	0.564	0.598	0.567	0.544	0.511	0.31	0.264	0.342	0.438	0.488	0.522
1410	0.57	0.593	0.544	0.585	0.614	0.587	0.634	0.586	0.476	0.634	0.444	0.498	0.541	0.58	0.605	0.615	0.54	0.571	0.611	0.558	0.57	0.458	0.446	0.54	0.568	0.573	0.545	0.591	0.594	0.562	0.564	0.575	0.401	0.279	0.471	0.517	0.564	0.587	0.564	0.599	0.57	0.548	0.518	0.321	0.27	0.35	0.445	0.495	0.528
1440	0.572	0.593	0.545	0.585	0.615	0.587	0.634	0.587	0.476	0.634	0.453	0.501	0.542	0.581	0.605	0.615	0.541	0.572	0.611	0.559	0.571	0.471	0.451	0.544	0.569	0.573	0.546	0.593	0.595	0.563	0.566	0.579	0.413	0.285	0.477	0.521	0.568	0.588	0.565	0.601	0.573	0.554	0.525	0.333	0.276	0.359	0.454	0.502	0.534
1470	0.575	0.593	0.546	0.585	0.615	0.588	0.634	0.587	0.476	0.633	0.463	0.506	0.544	0.579	0.603	0.613	0.539	0.572	0.611	0.559	0.571	0.483	0.455	0.546	0.571	0.572	0.544	0.595	0.596	0.563	0.566	0.581	0.425	0.291	0.485	0.525	0.569	0.589	0.566	0.602	0.575	0.558	0.532	0.344	0.282	0.366	0.463	0.509	0.54
1500	0.577	0.591	0.546	0.584	0.615	0.588	0.633	0.587	0.476	0.632	0.471	0.508	0.545	0.577	0.602	0.613	0.539	0.572	0.611	0.558	0.572	0.494	0.46	0.548	0.571	0.572	0.543	0.596	0.595	0.563	0.566	0.581	0.437	0.297	0.491	0.528	0.569	0.589	0.565	0.602	0.577	0.56	0.537	0.355	0.287	0.373	0.469	0.514	0.544
1530	0.58	0.591	0.545	0.584	0.614	0.587	0.632	0.586	0.475	0.63	0.479	0.51	0.546	0.577	0.6	0.611	0.539	0.572	0.61	0.558	0.572	0.505	0.464	0.551	0.571	0.572	0.542	0.596	0.595	0.563	0.567	0.583	0.448	0.303	0.496	0.532	0.569	0.589	0.566	0.603	0.578	0.564	0.543	0.366	0.292	0.382	0.476	0.52	0.548
1560	0.582	0.59	0.546	0.584	0.614	0.588	0.632	0.587	0.476	0.63	0.486	0.513	0.547	0.577	0.6	0.609	0.539	0.571	0.61	0.558	0.572	0.513	0.467	0.553	0.572	0.571	0.542	0.597	0.595	0.563	0.568	0.584	0.459	0.308	0.502	0.535	0.57	0.589	0.566	0.603	0.579	0.567	0.547	0.376	0.298	0.39	0.483	0.524	0.552
1590	0.586	0.591	0.546	0.583	0.614	0.588	0.632	0.587	0.474	0.628	0.492	0.517	0.549	0.576	0.599	0.61	0.539	0.572	0.61	0.558	0.572	0.523	0.471	0.554	0.571	0.571	0.541	0.598	0.596	0.563	0.568	0.585	0.469	0.314	0.507	0.537	0.571	0.589	0.566	0.604	0.58	0.569	0.551	0.387	0.304	0.396	0.49	0.53	0.555
1620	0.588	0.59	0.547	0.584	0.614	0.589	0.631	0.589	0.475	0.627	0.498	0.52	0.55	0.576	0.599	0.609	0.538	0.571	0.61	0.557	0.572	0.53	0.476	0.557	0.57	0.571	0.54	0.597	0.596	0.563	0.568	0.586	0.479	0.319	0.513	0.541	0.571	0.59	0.567	0.605	0.581	0.572	0.555	0.398	0.31	0.404	0.496	0.535	0.557
1650	0.59	0.59	0.547	0.584	0.614	0.59	0.631	0.588	0.476	0.626	0.503	0.523	0.551	0.575	0.598	0.609	0.539	0.571	0.611	0.558	0.573	0.537	0.479	0.559	0.569	0.57	0.54	0.595	0.596	0.563	0.568	0.586	0.488	0.325	0.518	0.543	0.571	0.589	0.567	0.605	0.582	0.574	0.558	0.409	0.315	0.412	0.504	0.538	0.56
1680	0.594	0.59	0.547	0.583	0.614	0.59	0.631	0.588	0.474	0.625	0.506	0.526	0.551	0.575	0.596	0.609	0.538	0.571	0.611	0.557	0.573	0.544	0.482	0.56	0.568	0.569	0.539	0.591	0.596	0.563	0.568	0.586	0.497	0.329	0.522	0.545	0.572	0.589	0.568	0.605	0.583	0.576	0.561	0.419	0.32	0.419	0.509	0.542	0.564
1710	0.594	0.587	0.547	0.582	0.612	0.59	0.631	0.588	0.475	0.623	0.509	0.527	0.553	0.574	0.596	0.608	0.538	0.57	0.609	0.557	0.572	0.548	0.485	0.561	0.567	0.569	0.538	0.588	0.596	0.562	0.568	0.587	0.504	0.334	0.526	0.546	0.571	0.587	0.566	0.605	0.582	0.576	0.562	0.428	0.325	0.425	0.514	0.545	0.565
1740	0.597	0.587	0.547	0.582	0.612	0.59	0.631	0.587	0.473	0.622	0.512	0.529	0.553	0.573	0.595	0.607	0.537	0.571	0.609	0.557	0.572	0.554	0.489	0.563	0.567	0.569	0.537	0.586	0.596	0.562	0.567	0.586	0.512	0.338	0.529	0.548	0.571	0.588	0.566	0.605	0.582	0.577	0.565	0.437	0.33	0.431	0.518	0.549	0.568
1770	0.599	0.586	0.548	0.581	0.612	0.591	0.631	0.589	0.474	0.622	0.514	0.532	0.554	0.574	0.595	0.607	0.538	0.571	0.609	0.557	0.572	0.559	0.492	0.565	0.567	0.569	0.537	0.584	0.596	0.562	0.568	0.587	0.519	0.344	0.532	0.549	0.571	0.587	0.568	0.605	0.584	0.579	0.566	0.447	0.335	0.439	0.523	0.551	0.57
1800	0.6	0.585	0.547	0.582	0.611	0.59	0.63	0.588	0.474	0.621	0.516	0.534	0.555	0.573	0.594	0.608	0.538	0.571	0.61	0.557	0.572	0.563	0.495	0.567	0.566	0.569	0.537	0.583	0.597	0.562	0.569	0.586	0.525	0.348	0.536	0.551	0.572	0.587	0.568	0.605	0.584	0.579	0.569	0.458	0.34	0.446	0.526	0.554	0.572
1830	0.6	0.584	0.548	0.58	0.611	0.59	0.631	0.589	0.474	0.62	0.516	0.535	0.555	0.572	0.593	0.607	0.537	0.571	0.609	0.556	0.572	0.565	0.497	0.567	0.566	0.568	0.536	0.582	0.596	0.562	0.568	0.585	0.531	0.352	0.538	0.551	0.571	0.586	0.567	0.605	0.583	0.579	0.569	0.465	0.345	0.449	0.53	0.555	0.573
1860	0.601	0.585	0.548	0.581	0.611	0.59	0.632	0.589	0.473	0.62	0.519	0.538	0.556	0.572	0.593	0.608	0.537	0.572	0.609	0.557	0.573	0.568	0.502	0.57	0.566	0.569	0.536	0.582	0.596	0.563	0.568	0.586	0.536	0.357	0.542	0.552	0.572	0.586	0.568	0.606	0.584	0.58	0.571	0.475	0.35	0.454	0.533	0.559	0.573
1890	0.602	0.583	0.548	0.579	0.61	0.589	0.63	0.589	0.473	0.617	0.519	0.539	0.556	0.571	0.591	0.607	0.536	0.571	0.609	0.556	0.572	0.57	0.504	0.57	0.565	0.568	0.535	0.582	0.596	0.562	0.568	0.586	0.541	0.361	0.543	0.552	0.572	0.586	0.569	0.605	0.584	0.58	0.571	0.482	0.355	0.458	0.536	0.561	0.574
1920	0.602	0.583	0.547	0.579	0.609	0.587	0.631	0.588	0.473	0.616	0.52	0.541	0.556	0.571	0.59	0.606	0.537	0.571	0.609	0.556	0.572	0.571	0.506	0.57	0.564	0.567	0.536	0.581	0.596	0.561	0.567	0.585	0.544	0.364	0.544	0.553	0.571	0.584	0.57	0.605	0.583	0.579	0.572	0.489	0.358	0.462	0.538	0.561	0.575
1950	0.602	0.584	0.546	0.578	0.609	0.586	0.629	0.588	0.473	0.615	0.52	0.542	0.556	0.572	0.589	0.606	0.537	0.572	0.609	0.556	0.573	0.573	0.509	0.572	0.565	0.568	0.536	0.582	0.596	0.562	0.568	0.586	0.547	0.369	0.546	0.554	0.572	0.585	0.57	0.605	0.584	0.58	0.573	0.497	0.364	0.467	0.542	0.563	0.577
1980	0.605	0.583	0.549	0.579	0.609	0.587	0.631	0.59	0.473	0.615	0.52	0.544	0.557	0.571	0.589	0.607	0.537	0.572	0.609	0.556	0.572	0.573	0.512	0.572	0.564	0.568	0.535	0.583	0.596	0.562	0.567	0.587	0.55	0.371	0.549	0.555	0.571	0.584	0.571	0.606	0.584	0.581	0.574	0.505	0.369	0.472	0.544	0.564	0.577
2010	0.606	0.582	0.548	0.578	0.607	0.586	0.629	0.589	0.473	0.613	0.52	0.545	0.556	0.57	0.587	0.606	0.536	0.571	0.608	0.555	0.572	0.573	0.514	0.572	0.562	0.568	0.535	0.583	0.595	0.562	0.567	0.585	0.552	0.375	0.548	0.554	0.571	0.584	0.57	0.604	0.584	0.581	0.573	0.511	0.372	0.477	0.545	0.565	0.576
2040	0.607	0.581	0.547	0.578	0.606	0.586	0.629	0.588	0.472	0.611	0.52	0.546	0.555	0.57	0.586	0.605	0.535	0.571	0.608	0.555	0.572	0.574	0.516	0.572	0.562	0.567	0.535	0.582	0.595	0.561	0.567	0.585	0.554	0.378	0.55	0.555	0.571	0.584	0.57	0.604	0.584	0.581	0.573	0.517	0.376	0.482	0.548	0.565	0.576
2070	0.608	0.583	0.549	0.579	0.608	0.587	0.631	0.589	0.473	0.611	0.521	0.548	0.557	0.569	0.586	0.605	0.537	0.571	0.609	0.556	0.572	0.575	0.518	0.573	0.562	0.566	0.535	0.582	0.595	0.561	0.567	0.585	0.556	0.382	0.552	0.555	0.571	0.583	0.571	0.605	0.584	0.581	0.575	0.523	0.38	0.487	0.55	0.567	0.577
2100	0.608	0.582	0.548	0.577	0.607	0.587	0.628	0.588	0.472	0.61	0.52	0.549	0.557	0.569	0.585	0.604	0.536	0.571	0.609	0.555	0.572	0.574	0.521	0.573	0.562	0.567	0.535	0.581	0.595	0.561	0.568	0.585	0.558	0.385	0.553	0.556	0.57	0.582	0.572	0.605	0.583	0.58	0.574	0.527	0.383	0.492	0.552	0.568	0.578
2130	0.607	0.58	0.547	0.577	0.606	0.587	0.629	0.587	0.472	0.609	0.519	0.549	0.556	0.567	0.583	0.604	0.535	0.57	0.608	0.555	0.572	0.574	0.522	0.573	0.561	0.566	0.534	0.579	0.595	0.56	0.567	0.585	0.558	0.388	0.552	0.555	0.571	0.582	0.57	0.604	0.583	0.581	0.574	0.531	0.387	0.494	0.553	0.567	0.577
2160	0.607	0.58	0.548	0.577	0.606	0.588	0.629	0.588	0.472	0.608	0.52	0.551	0.557	0.568	0.583	0.604	0.535	0.57	0.608	0.555	0.572	0.574	0.525	0.572	0.56	0.566	0.534	0.579	0.594	0.561	0.567	0.583	0.56	0.39	0.554	0.556	0.57	0.583	0.571	0.604	0.584	0.58	0.574	0.535	0.391	0.497	0.554	0.568	0.577
2190	0.609	0.58	0.549	0.578	0.607	0.589	0.63	0.589	0.472	0.608	0.52	0.552	0.557	0.567	0.583	0.604	0.537	0.571	0.609	0.556	0.573	0.575	0.527	0.573	0.561	0.566	0.535	0.58	0.595	0.562	0.568	0.585	0.561	0.393	0.556	0.557	0.571	0.583	0.572	0.605	0.584	0.581	0.576	0.54	0.395	0.501	0.556	0.571	0.58
2220	0.606	0.58	0.548	0.577	0.606	0.588	0.629	0.588	0.472	0.606	0.519	0.551	0.556	0.567	0.581	0.603	0.535	0.57	0.608	0.554	0.572	0.574	0.527	0.573	0.56	0.565	0.533	0.577	0.595	0.56	0.567	0.583	0.56	0.395	0.555	0.556	0.57	0.582	0.571	0.603	0.584	0.58	0.574	0.543	0.397	0.503	0.557	0.569	0.577
2250	0.605	0.579	0.548	0.576	0.605	0.589	0.629	0.588	0.472	0.605	0.518	0.553	0.556	0.566	0.581	0.602	0.535	0.57	0.608	0.555	0.571	0.574	0.529	0.573	0.56	0.565	0.534	0.578	0.594	0.561	0.567	0.584	0.561	0.398	0.557	0.556	0.57	0.581	0.571	0.604	0.583	0.58	0.574	0.545	0.402	0.504	0.559	0.57	0.579
2280	0.606	0.579	0.548	0.576	0.605	0.59	0.628	0.587	0.471	0.604	0.518	0.553	0.556	0.565	0.58	0.602	0.534	0.569	0.607	0.555	0.571	0.573	0.53	0.572	0.559	0.565	0.533	0.577	0.594	0.561	0.567	0.584	0.561	0.401	0.557	0.557	0.569	0.581	0.571	0.604	0.584	0.58	0.574	0.548	0.406	0.507	0.56	0.57	0.578
2310	0.606	0.578	0.549	0.577	0.604	0.59	0.629	0.588	0.471	0.603	0.518	0.554	0.557	0.566	0.579	0.602	0.534	0.569	0.607	0.554	0.571	0.573	0.532	0.571	0.558	0.565	0.533	0.576	0.593	0.561	0.567	0.583	0.561	0.402	0.557	0.556	0.568	0.58	0.571	0.604	0.583	0.58	0.574	0.55	0.409	0.51	0.56	0.57	0.577
2340	0.605	0.578	0.548	0.576	0.604	0.589	0.628	0.587	0.47	0.602	0.517	0.553	0.556	0.566	0.577	0.601	0.534	0.569	0.607	0.554	0.571	0.574	0.534	0.572	0.558	0.565	0.532	0.576	0.593	0.56	0.567	0.584	0.562	0.405	0.557	0.556	0.569	0.58	0.571	0.604	0.584	0.58	0.574	0.552	0.412	0.512	0.561	0.571	0.578
2370	0.606	0.577	0.548	0.577	0.604	0.59	0.628	0.587	0.47	0.601	0.518	0.554	0.556	0.566	0.578	0.601	0.533	0.569	0.607	0.554	0.57	0.573	0.535	0.57	0.557	0.565	0.532	0.576	0.593	0.56	0.567	0.584	0.562	0.407	0.558	0.556	0.569	0.58	0.571	0.604	0.583	0.58	0.574	0.554	0.415	0.514	0.562	0.571	0.578
2400	0.605	0.578	0.548	0.576	0.605	0.589	0.629	0.588	0.47	0.601	0.517	0.555	0.557	0.566	0.578	0.6	0.534	0.569	0.607	0.554	0.57	0.574	0.535	0.572	0.558	0.564	0.532	0.575	0.593	0.56	0.567	0.584	0.562	0.409	0.559	0.555	0.57	0.58	0.573	0.604	0.583	0.58	0.574	0.556	0.417	0.518	0.564	0.57	0.578
2430	0.605	0.578	0.548	0.575	0.605	0.589	0.628	0.587	0.471	0.599	0.517	0.556	0.558	0.565	0.577	0.599	0.534	0.569	0.607	0.554	0.571	0.574	0.537	0.571	0.558	0.564	0.531	0.576	0.594	0.56	0.567	0.584	0.561	0.412	0.559	0.555	0.568	0.579	0.572	0.604	0.583	0.579	0.574	0.557	0.421	0.519	0.564	0.57	0.578
2460	0.604	0.577	0.547	0.575	0.604	0.588	0.628	0.586	0.47	0.599	0.516	0.556	0.557	0.565	0.576	0.6	0.533	0.569	0.606	0.553	0.57	0.574	0.538	0.57	0.558	0.564	0.531	0.577	0.593	0.56	0.566	0.584	0.562	0.413	0.559	0.554	0.569	0.58	0.571	0.604	0.583	0.579	0.574	0.558	0.425	0.522	0.564	0.57	0.578
2490	0.604	0.575	0.547	0.574	0.604	0.588	0.627	0.586	0.47	0.597	0.516	0.555	0.557	0.564	0.574	0.598	0.533	0.569	0.606	0.553	0.57	0.573	0.54	0.57	0.557	0.565	0.53	0.576	0.593	0.559	0.567	0.582	0.561	0.415	0.558	0.555	0.568	0.579	0.572	0.603	0.583	0.579	0.573	0.558	0.427	0.525	0.564	0.57	0.576
2520	0.605	0.577	0.548	0.575	0.604	0.588	0.629	0.587	0.47	0.598	0.517	0.556	0.558	0.566	0.575	0.598	0.533	0.569	0.607	0.553	0.57	0.573	0.541	0.57	0.558	0.565	0.53	0.578	0.593	0.56	0.566	0.584	0.562	0.418	0.559	0.556	0.569	0.58	0.573	0.605	0.584	0.58	0.575	0.56	0.431	0.528	0.565	0.571	0.578
2550	0.603	0.576	0.546	0.575	0.603	0.586	0.628	0.585	0.47	0.595	0.515	0.556	0.556	0.564	0.573	0.597	0.533	0.569	0.606	0.553	0.57	0.573	0.541	0.57	0.557	0.564	0.53	0.578	0.593	0.559	0.566	0.583	0.561	0.42	0.558	0.554	0.568	0.579	0.571	0.604	0.583	0.579	0.574	0.56	0.432	0.528	0.565	0.57	0.576
2580	0.602	0.576	0.546	0.574	0.603	0.588	0.628	0.585	0.47	0.594	0.515	0.556	0.556	0.563	0.572	0.596	0.533	0.568	0.605	0.553	0.57	0.572	0.542	0.57	0.557	0.563	0.53	0.578	0.593	0.559	0.566	0.583	0.561	0.421	0.558	0.553	0.568	0.58	0.571	0.603	0.583	0.579	0.573	0.56	0.435	0.529	0.565	0.569	0.576
2610	0.602	0.575	0.547	0.575	0.603	0.589	0.629	0.586	0.47	0.595	0.515	0.557	0.557	0.563	0.573	0.597	0.533	0.569	0.606	0.554	0.57	0.573	0.544	0.57	0.557	0.564	0.53	0.58	0.594	0.56	0.566	0.584	0.561	0.423	0.56	0.553	0.568	0.58	0.572	0.604	0.584	0.58	0.574	0.562	0.439	0.531	0.566	0.57	0.576
2640	0.602	0.575	0.546	0.574	0.602	0.589	0.627	0.585	0.47	0.593	0.515	0.555	0.557	0.563	0.571	0.596	0.533	0.568	0.605	0.553	0.57	0.572	0.545	0.569	0.556	0.563	0.53	0.58	0.593	0.559	0.566	0.583	0.561	0.425	0.559	0.553	0.567	0.579	0.571	0.603	0.583	0.578	0.574	0.561	0.441	0.532	0.565	0.569	0.573
2670	0.601	0.575	0.546	0.574	0.604	0.59	0.628	0.586	0.47	0.593	0.515	0.556	0.556	0.563	0.571	0.597	0.533	0.569	0.606	0.553	0.57	0.572	0.546	0.569	0.556	0.562	0.531	0.579	0.593	0.56	0.567	0.583	0.561	0.427	0.559	0.553	0.567	0.578	0.572	0.603	0.584	0.579	0.573	0.562	0.444	0.534	0.567	0.569	0.575
2700	0.602	0.574	0.546	0.574	0.603	0.592	0.628	0.585	0.47	0.592	0.515	0.555	0.557	0.563	0.571	0.597	0.533	0.569	0.605	0.553	0.57	0.572	0.547	0.57	0.556	0.563	0.53	0.58	0.593	0.559	0.567	0.583	0.561	0.429	0.559	0.554	0.566	0.58	0.573	0.604	0.583	0.579	0.574	0.562	0.447	0.536	0.566	0.57	0.575
2730	0.6	0.575	0.545	0.574	0.602	0.589	0.627	0.585	0.47	0.59	0.514	0.554	0.556	0.562	0.569	0.595	0.533	0.567	0.605	0.552	0.57	0.572	0.547	0.569	0.556	0.561	0.53	0.579	0.593	0.558	0.566	0.583	0.56	0.431	0.558	0.552	0.566	0.578	0.572	0.602	0.583	0.578	0.573	0.561	0.448	0.536	0.566	0.568	0.573
2760	0.598	0.574	0.546	0.573	0.602	0.589	0.628	0.584	0.469	0.589	0.513	0.555	0.555	0.563	0.569	0.596	0.533	0.569	0.606	0.553	0.569	0.571	0.548	0.569	0.556	0.561	0.53	0.58	0.592	0.559	0.566	0.583	0.56	0.434	0.56	0.551	0.565	0.577	0.572	0.602	0.583	0.579	0.572	0.563	0.451	0.538	0.567	0.567	0.574
2790	0.598	0.573	0.547	0.573	0.602	0.59	0.627	0.585	0.469	0.59	0.514	0.554	0.555	0.561	0.568	0.596	0.531	0.567	0.605	0.552	0.569	0.571	0.549	0.568	0.556	0.561	0.53	0.58	0.592	0.559	0.566	0.582	0.56	0.434	0.561	0.551	0.564	0.578	0.572	0.603	0.582	0.578	0.572	0.562	0.454	0.538	0.567	0.568	0.572
2820	0.599	0.574	0.548	0.574	0.602	0.591	0.628	0.587	0.469	0.589	0.516	0.553	0.557	0.563	0.569	0.597	0.533	0.568	0.605	0.552	0.57	0.572	0.551	0.568	0.556	0.561	0.531	0.581	0.592	0.559	0.567	0.583	0.561	0.436	0.562	0.552	0.564	0.578	0.573	0.603	0.582	0.578	0.574	0.563	0.456	0.54	0.567	0.569	0.574
2850	0.597	0.572	0.546	0.572	0.6	0.589	0.626	0.584	0.469	0.588	0.514	0.551	0.554	0.561	0.566	0.596	0.532	0.568	0.604	0.552	0.569	0.571	0.551	0.569	0.556	0.56	0.53	0.581	0.592	0.558	0.566	0.582	0.56	0.437	0.561	0.551	0.563	0.577	0.572	0.603	0.583	0.578	0.572	0.562	0.458	0.54	0.567	0.568	0.573
2880	0.596	0.572	0.545	0.571	0.601	0.588	0.627	0.584	0.468	0.586	0.513	0.552	0.553	0.561	0.567	0.595	0.531	0.567	0.605	0.551	0.568	0.57	0.551	0.568	0.555	0.559	0.53	0.581	0.591	0.558	0.566	0.581	0.559	0.438	0.56	0.55	0.563	0.576	0.572	0.602	0.582	0.577	0.572	0.562	0.459	0.54	0.566	0.567	0.571
2910	0.594	0.571	0.546	0.571	0.6	0.589	0.626	0.584	0.468	0.586	0.513	0.552	0.552	0.56	0.566	0.595	0.531	0.567	0.605	0.553	0.568	0.57	0.551	0.568	0.556	0.559	0.53	0.582	0.592	0.558	0.566	0.582	0.559	0.44	0.562	0.549	0.562	0.575	0.572	0.602	0.582	0.578	0.571	0.562	0.462	0.542	0.567	0.568	0.572
2940	0.595	0.571	0.548	0.57	0.6	0.589	0.626	0.584	0.468	0.585	0.513	0.553	0.553	0.559	0.564	0.595	0.53	0.567	0.603	0.552	0.568	0.57	0.552	0.567	0.555	0.559	0.529	0.582	0.591	0.559	0.566	0.582	0.56	0.441	0.561	0.549	0.562	0.576	0.572	0.602	0.581	0.578	0.572	0.562	0.464	0.543	0.567	0.569	0.572
2970	0.594	0.569	0.545	0.569	0.599	0.587	0.626	0.584	0.468	0.584	0.513	0.553	0.553	0.56	0.564	0.595	0.53	0.567	0.604	0.552	0.568	0.569	0.553	0.567	0.554	0.559	0.528	0.582	0.591	0.558	0.565	0.58	0.559	0.443	0.56	0.55	0.562	0.576	0.572	0.602	0.581	0.577	0.572	0.561	0.465	0.543	0.566	0.568	0.571
3000	0.593	0.571	0.546	0.57	0.599	0.588	0.626	0.583	0.467	0.583	0.513	0.553	0.551	0.56	0.563	0.594	0.531	0.567	0.604	0.551	0.568	0.57	0.554	0.569	0.555	0.558	0.53	0.581	0.592	0.558	0.566	0.582	0.559	0.445	0.56	0.549	0.562	0.574	0.572	0.601	0.58	0.578	0.572	0.562	0.467	0.544	0.567	0.567	0.573
3030	0.593	0.57	0.547	0.569	0.6	0.587	0.627	0.584	0.467	0.583	0.512	0.553	0.552	0.559	0.562	0.595	0.53	0.567	0.603	0.551	0.567	0.57	0.554	0.568	0.555	0.558	0.529	0.58	0.591	0.558	0.565	0.582	0.559	0.446	0.561	0.548	0.562	0.575	0.572	0.602	0.581	0.577	0.571	0.562	0.469	0.544	0.567	0.567	0.572
3060	0.592	0.569	0.546	0.568	0.6	0.587	0.626	0.583	0.467	0.581	0.512	0.553	0.551	0.559	0.562	0.594	0.53	0.567	0.604	0.552	0.567	0.569	0.554	0.568	0.555	0.557	0.529	0.58	0.592	0.558	0.565	0.58	0.559	0.447	0.561	0.548	0.561	0.574	0.572	0.602	0.581	0.577	0.571	0.561	0.471	0.545	0.567	0.566	0.572
3090	0.592	0.569	0.547	0.57	0.599	0.588	0.626	0.584	0.467	0.581	0.512	0.552	0.551	0.559	0.561	0.594	0.53	0.567	0.604	0.551	0.568	0.569	0.555	0.569	0.555	0.557	0.528	0.58	0.592	0.558	0.565	0.581	0.558	0.449	0.562	0.548	0.561	0.574	0.571	0.602	0.58	0.578	0.571	0.561	0.472	0.546	0.567	0.567	0.572
3120	0.592	0.569	0.546	0.569	0.598	0.589	0.625	0.584	0.467	0.581	0.512	0.552	0.552	0.559	0.561	0.594	0.53	0.567	0.603	0.551	0.567	0.569	0.556	0.568	0.554	0.557	0.527	0.58	0.591	0.558	0.565	0.58	0.559	0.449	0.561	0.548	0.56	0.574	0.571	0.602	0.58	0.577	0.571	0.561	0.475	0.547	0.566	0.567	0.572
3150	0.592	0.568	0.545	0.569	0.598	0.589	0.625	0.583	0.467	0.58	0.511	0.55	0.551	0.559	0.559	0.592	0.53	0.567	0.603	0.55	0.567	0.569	0.556	0.568	0.553	0.558	0.528	0.58	0.591	0.557	0.566	0.58	0.559	0.451	0.561	0.547	0.56	0.574	0.571	0.601	0.58	0.576	0.571	0.561	0.476	0.548	0.566	0.567	0.572
3180	0.592	0.57	0.545	0.57	0.599	0.589	0.626	0.584	0.467	0.58	0.511	0.551	0.55	0.559	0.559	0.592	0.53	0.567	0.604	0.552	0.567	0.57	0.556	0.57	0.555	0.557	0.529	0.581	0.592	0.557	0.566	0.582	0.559	0.452	0.561	0.548	0.561	0.574	0.572	0.602	0.581	0.577	0.572	0.562	0.478	0.549	0.568	0.567	0.573
3210	0.591	0.569	0.545	0.569	0.597	0.587	0.625	0.583	0.467	0.578	0.511	0.551	0.55	0.559	0.558	0.592	0.53	0.566	0.603	0.551	0.567	0.569	0.555	0.569	0.553	0.557	0.528	0.58	0.591	0.557	0.566	0.58	0.558	0.453	0.56	0.547	0.56	0.572	0.572	0.601	0.58	0.576	0.571	0.561	0.479	0.549	0.567	0.566	0.572
3240	0.59	0.569	0.544	0.57	0.597	0.588	0.625	0.582	0.467	0.578	0.511	0.551	0.55	0.558	0.557	0.591	0.53	0.566	0.603	0.55	0.567	0.568	0.554	0.568	0.553	0.556	0.527	0.581	0.592	0.557	0.565	0.581	0.558	0.454	0.56	0.547	0.56	0.573	0.571	0.601	0.58	0.577	0.571	0.56	0.481	0.549	0.567	0.566	0.571
3270	0.59	0.568	0.546	0.568	0.596	0.588	0.624	0.583	0.467	0.577	0.511	0.551	0.55	0.557	0.556	0.592	0.529	0.567	0.603	0.551	0.567	0.568	0.555	0.567	0.553	0.557	0.527	0.581	0.592	0.558	0.565	0.581	0.558	0.454	0.56	0.547	0.559	0.573	0.571	0.601	0.58	0.578	0.571	0.56	0.483	0.548	0.566	0.567	0.57
3300	0.59	0.569	0.546	0.567	0.596	0.587	0.625	0.582	0.467	0.576	0.51	0.55	0.55	0.557	0.556	0.591	0.529	0.567	0.603	0.55	0.567	0.567	0.555	0.567	0.554	0.556	0.527	0.581	0.592	0.558	0.565	0.579	0.558	0.455	0.56	0.546	0.559	0.572	0.571	0.601	0.579	0.577	0.57	0.56	0.484	0.548	0.566	0.566	0.57
3330	0.59	0.567	0.547	0.568	0.596	0.588	0.626	0.583	0.466	0.576	0.51	0.551	0.549	0.557	0.557	0.592	0.529	0.566	0.602	0.551	0.567	0.568	0.555	0.566	0.554	0.558	0.528	0.581	0.592	0.558	0.565	0.58	0.557	0.455	0.56	0.546	0.558	0.572	0.571	0.601	0.58	0.577	0.571	0.559	0.486	0.55	0.566	0.567	0.57
3360	0.59	0.568	0.545	0.567	0.596	0.587	0.624	0.582	0.465	0.574	0.511	0.551	0.549	0.557	0.555	0.592	0.529	0.567	0.604	0.55	0.567	0.567	0.555	0.566	0.553	0.558	0.528	0.58	0.592	0.557	0.565	0.581	0.558	0.457	0.559	0.547	0.559	0.571	0.572	0.6	0.579	0.577	0.571	0.56	0.486	0.549	0.565	0.566	0.57
3390	0.589	0.568	0.546	0.566	0.596	0.587	0.625	0.582	0.466	0.574	0.51	0.551	0.548	0.557	0.554	0.591	0.528	0.567	0.603	0.55	0.566	0.567	0.553	0.566	0.553	0.556	0.528	0.579	0.592	0.556	0.565	0.579	0.556	0.458	0.559	0.546	0.559	0.571	0.571	0.6	0.579	0.577	0.57	0.56	0.488	0.549	0.566	0.565	0.569
3420	0.59	0.568	0.547	0.567	0.596	0.588	0.625	0.583	0.466	0.575	0.511	0.551	0.549	0.556	0.555	0.593	0.529	0.568	0.603	0.55	0.568	0.567	0.553	0.566	0.553	0.558	0.528	0.58	0.592	0.558	0.565	0.579	0.558	0.458	0.561	0.546	0.559	0.572	0.572	0.601	0.58	0.578	0.571	0.56	0.491	0.55	0.566	0.566	0.57
3450	0.589	0.567	0.546	0.566	0.596	0.588	0.625	0.582	0.465	0.573	0.51	0.552	0.548	0.555	0.554	0.591	0.527	0.566	0.602	0.55	0.566	0.567	0.552	0.565	0.552	0.556	0.527	0.579	0.591	0.558	0.564	0.579	0.557	0.46	0.559	0.545	0.559	0.571	0.571	0.6	0.578	0.577	0.569	0.559	0.492	0.548	0.565	0.565	0.568
3480	0.59	0.567	0.545	0.567	0.595	0.587	0.625	0.584	0.467	0.573	0.511	0.551	0.548	0.557	0.553	0.592	0.529	0.566	0.603	0.55	0.567	0.567	0.552	0.565	0.552	0.558	0.528	0.579	0.592	0.558	0.565	0.579	0.557	0.46	0.558	0.546	0.559	0.571	0.571	0.601	0.579	0.576	0.571	0.558	0.493	0.551	0.566	0.566	0.569
3510	0.588	0.567	0.544	0.565	0.594	0.587	0.624	0.582	0.465	0.572	0.509	0.55	0.548	0.555	0.551	0.591	0.527	0.566	0.602	0.549	0.567	0.567	0.552	0.564	0.55	0.557	0.527	0.579	0.591	0.557	0.565	0.579	0.556	0.46	0.557	0.546	0.558	0.57	0.571	0.6	0.578	0.577	0.57	0.559	0.494	0.55	0.564	0.565	0.569
3540	0.589	0.568	0.544	0.566	0.597	0.586	0.625	0.583	0.467	0.572	0.511	0.551	0.548	0.556	0.552	0.592	0.529	0.567	0.603	0.549	0.567	0.568	0.553	0.565	0.55	0.557	0.529	0.579	0.592	0.557	0.565	0.579	0.557	0.463	0.557	0.546	0.56	0.57	0.572	0.601	0.579	0.576	0.571	0.559	0.496	0.551	0.565	0.565	0.57
3570	0.588	0.566	0.544	0.565	0.595	0.587	0.626	0.583	0.466	0.571	0.509	0.551	0.549	0.555	0.552	0.592	0.529	0.567	0.602	0.551	0.566	0.568	0.554	0.564	0.552	0.558	0.528	0.58	0.592	0.558	0.565	0.58	0.557	0.463	0.558	0.546	0.559	0.57	0.571	0.601	0.58	0.577	0.571	0.559	0.499	0.552	0.564	0.567	0.569
3600	0.588	0.565	0.544	0.564	0.595	0.587	0.623	0.582	0.465	0.57	0.508	0.549	0.547	0.554	0.55	0.59	0.527	0.565	0.601	0.549	0.566	0.566	0.553	0.563	0.551	0.556	0.527	0.578	0.59	0.556	0.564	0.578	0.556	0.463	0.557	0.546	0.558	0.569	0.57	0.6	0.578	0.576	0.57	0.557	0.499	0.55	0.563	0.564	0.569
3630	0.587	0.567	0.544	0.565	0.596	0.585	0.625	0.583	0.466	0.57	0.509	0.55	0.548	0.555	0.55	0.59	0.528	0.566	0.603	0.55	0.566	0.567	0.553	0.563	0.551	0.556	0.528	0.578	0.591	0.557	0.564	0.579	0.556	0.464	0.557	0.546	0.56	0.569	0.571	0.6	0.579	0.576	0.57	0.558	0.5	0.551	0.564	0.564	0.57
3660	0.586	0.564	0.543	0.563	0.593	0.586	0.623	0.581	0.465	0.569	0.508	0.548	0.546	0.553	0.549	0.59	0.527	0.565	0.602	0.549	0.566	0.566	0.553	0.562	0.551	0.556	0.527	0.578	0.59	0.557	0.564	0.578	0.556	0.465	0.557	0.545	0.558	0.568	0.57	0.6	0.578	0.576	0.57	0.558	0.501	0.551	0.563	0.565	0.568
3690	0.587	0.564	0.544	0.565	0.594	0.586	0.624	0.583	0.465	0.57	0.509	0.549	0.549	0.555	0.548	0.591	0.528	0.567	0.602	0.55	0.566	0.567	0.554	0.562	0.55	0.556	0.527	0.578	0.591	0.557	0.564	0.578	0.556	0.466	0.558	0.546	0.559	0.569	0.571	0.601	0.579	0.576	0.57	0.558	0.504	0.552	0.563	0.564	0.568
3720	0.586	0.564	0.541	0.563	0.594	0.585	0.624	0.581	0.465	0.568	0.508	0.548	0.547	0.554	0.548	0.59	0.527	0.566	0.602	0.549	0.566	0.567	0.554	0.563	0.55	0.556	0.527	0.578	0.591	0.557	0.564	0.579	0.556	0.468	0.557	0.545	0.559	0.568	0.57	0.601	0.579	0.576	0.569	0.557	0.504	0.553	0.563	0.564	0.568
3750	0.584	0.564	0.543	0.563	0.593	0.586	0.623	0.581	0.464	0.567	0.508	0.548	0.546	0.553	0.547	0.59	0.526	0.565	0.602	0.549	0.566	0.566	0.554	0.561	0.551	0.555	0.526	0.578	0.59	0.557	0.564	0.578	0.556	0.467	0.558	0.545	0.558	0.568	0.569	0.6	0.579	0.576	0.569	0.557	0.505	0.552	0.562	0.565	0.568
3780	0.586	0.563	0.543	0.563	0.593	0.586	0.624	0.582	0.465	0.568	0.508	0.549	0.548	0.554	0.547	0.59	0.527	0.566	0.602	0.549	0.566	0.566	0.556	0.561	0.55	0.556	0.525	0.579	0.591	0.557	0.564	0.578	0.556	0.468	0.557	0.545	0.557	0.569	0.569	0.601	0.578	0.575	0.57	0.557	0.506	0.553	0.562	0.565	0.567
3810	0.585	0.563	0.542	0.562	0.593	0.585	0.623	0.581	0.465	0.566	0.507	0.549	0.547	0.554	0.545	0.589	0.527	0.565	0.602	0.549	0.565	0.566	0.557	0.561	0.55	0.555	0.526	0.577	0.591	0.556	0.564	0.578	0.555	0.469	0.557	0.544	0.558	0.568	0.57	0.6	0.578	0.575	0.569	0.557	0.507	0.553	0.562	0.564	0.568
3840	0.584	0.565	0.543	0.563	0.594	0.585	0.624	0.581	0.465	0.566	0.507	0.549	0.547	0.554	0.545	0.589	0.527	0.566	0.602	0.549	0.565	0.566	0.556	0.562	0.551	0.554	0.525	0.577	0.591	0.557	0.564	0.578	0.555	0.469	0.557	0.544	0.558	0.568	0.569	0.601	0.579	0.577	0.569	0.557	0.507	0.554	0.563	0.563	0.568
3870	0.584	0.564	0.542	0.561	0.592	0.585	0.623	0.581	0.464	0.566	0.507	0.548	0.546	0.553	0.544	0.589	0.525	0.565	0.601	0.549	0.565	0.566	0.556	0.56	0.55	0.555	0.524	0.578	0.59	0.557	0.563	0.577	0.555	0.468	0.556	0.542	0.556	0.567	0.568	0.6	0.578	0.575	0.569	0.557	0.508	0.552	0.562	0.564	0.566
3900	0.584	0.563	0.542	0.563	0.591	0.585	0.622	0.58	0.464	0.565	0.507	0.547	0.546	0.553	0.544	0.589	0.525	0.565	0.602	0.548	0.565	0.564	0.556	0.559	0.549	0.555	0.524	0.576	0.59	0.557	0.564	0.576	0.555	0.469	0.555	0.543	0.556	0.567	0.569	0.599	0.578	0.575	0.569	0.557	0.51	0.553	0.561	0.563	0.566
3930	0.584	0.563	0.54	0.563	0.591	0.585	0.622	0.58	0.465	0.565	0.507	0.547	0.545	0.554	0.543	0.589	0.526	0.564	0.602	0.548	0.565	0.566	0.556	0.559	0.549	0.555	0.524	0.576	0.59	0.556	0.564	0.577	0.555	0.47	0.554	0.543	0.556	0.567	0.569	0.599	0.578	0.575	0.569	0.557	0.509	0.553	0.561	0.562	0.566
3960	0.583	0.564	0.541	0.562	0.592	0.584	0.622	0.58	0.464	0.564	0.505	0.548	0.545	0.553	0.543	0.588	0.525	0.564	0.601	0.548	0.564	0.566	0.556	0.559	0.549	0.553	0.524	0.577	0.59	0.556	0.563	0.577	0.555	0.471	0.554	0.541	0.556	0.567	0.568	0.599	0.578	0.575	0.569	0.557	0.51	0.552	0.562	0.562	0.566
3990	0.585	0.563	0.542	0.564	0.593	0.586	0.625	0.583	0.465	0.564	0.507	0.548	0.547	0.554	0.543	0.59	0.526	0.566	0.602	0.549	0.565	0.565	0.558	0.56	0.55	0.555	0.525	0.577	0.591	0.557	0.565	0.578	0.556	0.471	0.555	0.544	0.557	0.57	0.569	0.601	0.579	0.576	0.57	0.557	0.512	0.553	0.562	0.563	0.566
4020	0.583	0.561	0.54	0.562	0.59	0.584	0.622	0.58	0.464	0.563	0.507	0.547	0.545	0.552	0.541	0.587	0.525	0.565	0.602	0.548	0.565	0.565	0.556	0.559	0.547	0.554	0.524	0.576	0.59	0.555	0.564	0.577	0.555	0.472	0.553	0.542	0.556	0.567	0.568	0.599	0.578	0.574	0.569	0.556	0.512	0.553	0.561	0.562	0.566
4050	0.583	0.562	0.539	0.561	0.591	0.584	0.622	0.581	0.464	0.562	0.505	0.547	0.545	0.553	0.541	0.587	0.526	0.565	0.601	0.548	0.564	0.565	0.555	0.56	0.548	0.552	0.525	0.576	0.59	0.556	0.563	0.576	0.554	0.473	0.553	0.541	0.557	0.567	0.568	0.6	0.578	0.575	0.568	0.556	0.513	0.553	0.561	0.56	0.565
4080	0.582	0.561	0.539	0.56	0.591	0.584	0.622	0.58	0.464	0.562	0.505	0.547	0.545	0.551	0.541	0.587	0.526	0.565	0.6	0.548	0.564	0.565	0.554	0.559	0.548	0.552	0.524	0.576	0.59	0.556	0.563	0.578	0.554	0.472	0.553	0.541	0.557	0.568	0.568	0.6	0.577	0.575	0.568	0.556	0.514	0.552	0.562	0.561	0.565
4110	0.582	0.56	0.539	0.56	0.59	0.584	0.622	0.58	0.464	0.561	0.506	0.547	0.545	0.551	0.54	0.587	0.525	0.564	0.6	0.548	0.564	0.563	0.555	0.559	0.547	0.553	0.524	0.576	0.589	0.556	0.563	0.576	0.554	0.473	0.553	0.541	0.555	0.567	0.568	0.599	0.577	0.574	0.568	0.555	0.515	0.552	0.56	0.561	0.564
4140	0.583	0.559	0.539	0.561	0.591	0.583	0.622	0.58	0.464	0.561	0.506	0.545	0.545	0.551	0.539	0.588	0.525	0.565	0.6	0.547	0.565	0.564	0.555	0.56	0.547	0.553	0.524	0.575	0.59	0.556	0.564	0.577	0.554	0.473	0.553	0.541	0.555	0.567	0.569	0.6	0.577	0.574	0.568	0.555	0.516	0.553	0.56	0.561	0.565
4170	0.582	0.561	0.539	0.56	0.591	0.584	0.622	0.58	0.464	0.561	0.506	0.546	0.545	0.552	0.54	0.586	0.525	0.565	0.601	0.548	0.564	0.566	0.555	0.56	0.547	0.552	0.525	0.576	0.59	0.556	0.563	0.577	0.554	0.474	0.552	0.541	0.557	0.567	0.568	0.6	0.578	0.576	0.569	0.557	0.516	0.555	0.561	0.561	0.565
4200	0.581	0.558	0.54	0.56	0.591	0.584	0.623	0.581	0.464	0.561	0.506	0.545	0.545	0.55	0.539	0.588	0.524	0.565	0.6	0.548	0.565	0.564	0.554	0.558	0.547	0.553	0.523	0.575	0.589	0.556	0.563	0.577	0.553	0.473	0.552	0.539	0.555	0.567	0.568	0.6	0.577	0.576	0.568	0.554	0.517	0.554	0.56	0.562	0.564
4230	0.582	0.559	0.538	0.559	0.59	0.582	0.623	0.58	0.463	0.559	0.505	0.545	0.544	0.551	0.538	0.585	0.524	0.565	0.6	0.547	0.563	0.565	0.555	0.559	0.547	0.551	0.524	0.575	0.59	0.555	0.563	0.577	0.553	0.474	0.551	0.539	0.556	0.566	0.567	0.599	0.577	0.574	0.568	0.555	0.517	0.554	0.559	0.559	0.564
4260	0.58	0.558	0.538	0.558	0.59	0.582	0.621	0.579	0.463	0.559	0.504	0.545	0.543	0.549	0.537	0.585	0.524	0.563	0.6	0.547	0.563	0.564	0.554	0.558	0.546	0.551	0.523	0.575	0.589	0.555	0.562	0.576	0.552	0.474	0.551	0.538	0.555	0.566	0.567	0.598	0.576	0.575	0.567	0.553	0.518	0.553	0.559	0.56	0.563
4290	0.582	0.558	0.539	0.559	0.588	0.582	0.622	0.58	0.463	0.559	0.506	0.545	0.545	0.55	0.537	0.586	0.524	0.565	0.6	0.547	0.564	0.564	0.555	0.558	0.546	0.552	0.523	0.575	0.59	0.556	0.563	0.575	0.554	0.474	0.552	0.538	0.554	0.567	0.567	0.599	0.577	0.573	0.568	0.554	0.52	0.554	0.558	0.559	0.564
4320	0.58	0.558	0.537	0.559	0.589	0.582	0.62	0.579	0.463	0.558	0.504	0.544	0.544	0.55	0.537	0.585	0.524	0.564	0.6	0.547	0.563	0.564	0.554	0.56	0.546	0.551	0.523	0.575	0.589	0.555	0.562	0.576	0.553	0.474	0.55	0.537	0.555	0.566	0.567	0.599	0.577	0.574	0.567	0.555	0.52	0.554	0.559	0.558	0.564
4350	0.58	0.558	0.538	0.557	0.589	0.582	0.622	0.58	0.463	0.558	0.503	0.545	0.544	0.549	0.536	0.585	0.523	0.563	0.599	0.548	0.563	0.563	0.553	0.559	0.547	0.55	0.522	0.574	0.59	0.555	0.562	0.575	0.552	0.473	0.55	0.537	0.552	0.565	0.566	0.598	0.575	0.574	0.567	0.553	0.521	0.553	0.559	0.558	0.564
4380	0.579	0.556	0.538	0.558	0.588	0.583	0.622	0.58	0.463	0.558	0.504	0.544	0.544	0.55	0.536	0.585	0.524	0.565	0.6	0.547	0.564	0.563	0.556	0.559	0.547	0.552	0.522	0.574	0.59	0.556	0.563	0.576	0.553	0.474	0.551	0.538	0.553	0.566	0.567	0.599	0.576	0.574	0.569	0.554	0.523	0.554	0.559	0.559	0.563
4410	0.58	0.558	0.537	0.56	0.589	0.582	0.623	0.58	0.464	0.557	0.505	0.545	0.543	0.551	0.535	0.585	0.524	0.565	0.6	0.547	0.563	0.564	0.555	0.559	0.547	0.552	0.522	0.574	0.59	0.555	0.563	0.576	0.553	0.475	0.549	0.538	0.554	0.566	0.568	0.599	0.578	0.574	0.568	0.555	0.523	0.554	0.559	0.558	0.565
4440	0.579	0.556	0.536	0.558	0.587	0.583	0.621	0.579	0.462	0.556	0.504	0.545	0.543	0.55	0.534	0.585	0.523	0.564	0.599	0.547	0.563	0.563	0.554	0.557	0.547	0.551	0.521	0.575	0.589	0.555	0.562	0.575	0.552	0.474	0.549	0.535	0.552	0.566	0.566	0.598	0.576	0.574	0.568	0.553	0.523	0.552	0.558	0.556	0.562
4470	0.58	0.555	0.537	0.558	0.586	0.583	0.62	0.579	0.463	0.557	0.503	0.544	0.542	0.55	0.534	0.585	0.523	0.564	0.599	0.547	0.563	0.562	0.554	0.557	0.546	0.551	0.522	0.574	0.59	0.555	0.562	0.575	0.553	0.474	0.549	0.536	0.552	0.566	0.567	0.599	0.576	0.573	0.567	0.553	0.524	0.552	0.557	0.557	0.563
4500	0.58	0.555	0.535	0.558	0.588	0.582	0.621	0.579	0.464	0.556	0.504	0.544	0.541	0.55	0.533	0.583	0.523	0.564	0.599	0.546	0.563	0.563	0.553	0.557	0.546	0.55	0.521	0.573	0.589	0.554	0.562	0.575	0.552	0.475	0.548	0.536	0.553	0.564	0.566	0.598	0.576	0.573	0.566	0.553	0.524	0.552	0.556	0.555	0.563
4530	0.579	0.555	0.535	0.556	0.588	0.582	0.621	0.578	0.463	0.555	0.503	0.543	0.541	0.549	0.533	0.584	0.523	0.564	0.599	0.548	0.563	0.563	0.554	0.557	0.547	0.55	0.521	0.574	0.59	0.555	0.563	0.576	0.552	0.476	0.548	0.536	0.552	0.565	0.567	0.598	0.576	0.575	0.567	0.553	0.525	0.553	0.558	0.556	0.562
4560	0.58	0.555	0.536	0.557	0.586	0.582	0.62	0.579	0.463	0.555	0.503	0.543	0.542	0.549	0.532	0.583	0.523	0.564	0.599	0.546	0.563	0.56	0.553	0.557	0.545	0.55	0.521	0.574	0.59	0.554	0.562	0.574	0.551	0.475	0.549	0.536	0.551	0.565	0.566	0.598	0.576	0.573	0.567	0.553	0.527	0.552	0.556	0.556	0.562
4590	0.58	0.556	0.536	0.558	0.587	0.582	0.621	0.581	0.462	0.555	0.505	0.544	0.542	0.55	0.532	0.584	0.523	0.566	0.6	0.546	0.564	0.561	0.554	0.557	0.546	0.55	0.521	0.573	0.59	0.555	0.563	0.576	0.553	0.476	0.549	0.537	0.552	0.566	0.567	0.6	0.577	0.574	0.568	0.554	0.528	0.552	0.556	0.555	0.562
4620	0.579	0.555	0.535	0.557	0.588	0.581	0.621	0.58	0.462	0.554	0.502	0.543	0.541	0.55	0.531	0.583	0.523	0.565	0.6	0.546	0.563	0.561	0.553	0.557	0.546	0.549	0.521	0.573	0.59	0.555	0.562	0.575	0.551	0.477	0.549	0.537	0.553	0.565	0.566	0.599	0.577	0.574	0.567	0.553	0.528	0.552	0.557	0.555	0.562
4650	0.577	0.554	0.536	0.556	0.586	0.582	0.62	0.579	0.462	0.555	0.502	0.543	0.542	0.548	0.531	0.583	0.521	0.564	0.598	0.546	0.562	0.56	0.553	0.556	0.546	0.549	0.52	0.573	0.59	0.554	0.562	0.574	0.552	0.476	0.549	0.537	0.551	0.564	0.564	0.599	0.576	0.573	0.566	0.552	0.529	0.551	0.556	0.556	0.56
4680	0.577	0.554	0.536	0.556	0.587	0.581	0.621	0.579	0.462	0.554	0.503	0.542	0.541	0.548	0.531	0.583	0.522	0.564	0.598	0.547	0.563	0.56	0.554	0.556	0.545	0.55	0.52	0.573	0.589	0.555	0.562	0.575	0.551	0.476	0.549	0.538	0.551	0.564	0.565	0.599	0.575	0.574	0.567	0.551	0.528	0.551	0.556	0.556	0.561
4710	0.577	0.554	0.535	0.555	0.586	0.58	0.62	0.579	0.462	0.553	0.502	0.541	0.54	0.548	0.529	0.582	0.522	0.563	0.598	0.545	0.562	0.559	0.553	0.555	0.543	0.549	0.52	0.572	0.589	0.554	0.562	0.574	0.551	0.477	0.547	0.537	0.551	0.563	0.565	0.597	0.576	0.572	0.566	0.552	0.528	0.55	0.555	0.556	0.561
4740	0.577	0.555	0.535	0.555	0.587	0.582	0.621	0.58	0.462	0.554	0.502	0.543	0.541	0.548	0.531	0.582	0.522	0.565	0.6	0.547	0.563	0.56	0.553	0.555	0.545	0.549	0.52	0.573	0.59	0.555	0.562	0.575	0.551	0.478	0.549	0.537	0.552	0.564	0.564	0.599	0.576	0.574	0.567	0.553	0.53	0.552	0.557	0.556	0.561
4770	0.577	0.555	0.535	0.554	0.585	0.579	0.62	0.578	0.461	0.552	0.5	0.542	0.54	0.546	0.528	0.581	0.52	0.563	0.598	0.546	0.561	0.558	0.553	0.554	0.544	0.547	0.519	0.572	0.589	0.554	0.561	0.574	0.551	0.478	0.549	0.535	0.55	0.563	0.563	0.598	0.575	0.573	0.565	0.551	0.53	0.551	0.555	0.555	0.56
4800	0.578	0.554	0.536	0.555	0.585	0.581	0.62	0.579	0.462	0.552	0.503	0.542	0.541	0.546	0.528	0.582	0.522	0.563	0.598	0.546	0.563	0.559	0.554	0.554	0.543	0.548	0.519	0.572	0.589	0.555	0.561	0.573	0.551	0.478	0.549	0.537	0.55	0.563	0.565	0.598	0.575	0.573	0.567	0.551	0.531	0.552	0.555	0.556	0.561
4830	0.576	0.554	0.535	0.553	0.585	0.579	0.62	0.578	0.462	0.551	0.501	0.542	0.54	0.546	0.528	0.581	0.522	0.563	0.598	0.545	0.561	0.558	0.552	0.554	0.542	0.547	0.519	0.571	0.589	0.553	0.561	0.574	0.549	0.478	0.548	0.535	0.55	0.562	0.564	0.598	0.574	0.572	0.565	0.551	0.53	0.551	0.554	0.554	0.561
4860	0.575	0.552	0.536	0.554	0.585	0.581	0.62	0.579	0.462	0.551	0.501	0.542	0.541	0.546	0.528	0.582	0.521	0.563	0.598	0.546	0.562	0.558	0.553	0.554	0.543	0.547	0.519	0.572	0.588	0.555	0.561	0.573	0.551	0.478	0.549	0.535	0.549	0.562	0.565	0.598	0.575	0.573	0.567	0.55	0.532	0.551	0.555	0.555	0.56
4890	0.575	0.552	0.535	0.553	0.584	0.581	0.619	0.578	0.461	0.551	0.5	0.541	0.54	0.546	0.527	0.581	0.521	0.564	0.598	0.546	0.562	0.557	0.552	0.553	0.542	0.547	0.518	0.572	0.589	0.554	0.561	0.574	0.549	0.477	0.549	0.535	0.549	0.563	0.563	0.598	0.575	0.572	0.566	0.55	0.532	0.551	0.554	0.555	0.56
4920	0.575	0.552	0.535	0.553	0.584	0.581	0.619	0.579	0.461	0.55	0.501	0.541	0.54	0.546	0.526	0.582	0.521	0.563	0.598	0.546	0.561	0.557	0.552	0.553	0.541	0.547	0.518	0.571	0.588	0.554	0.561	0.573	0.55	0.477	0.548	0.534	0.549	0.563	0.564	0.598	0.575	0.572	0.565	0.55	0.531	0.55	0.554	0.555	0.561
4950	0.575	0.551	0.536	0.554	0.585	0.58	0.621	0.578	0.462	0.549	0.501	0.54	0.539	0.547	0.526	0.581	0.521	0.563	0.598	0.545	0.562	0.557	0.552	0.554	0.541	0.547	0.518	0.571	0.589	0.553	0.561	0.575	0.549	0.478	0.547	0.535	0.549	0.561	0.564	0.598	0.575	0.573	0.566	0.55	0.532	0.551	0.554	0.554	0.561
4980	0.574	0.552	0.534	0.552	0.584	0.579	0.619	0.576	0.461	0.548	0.5	0.541	0.538	0.544	0.525	0.58	0.52	0.562	0.598	0.545	0.561	0.557	0.551	0.553	0.541	0.546	0.518	0.57	0.588	0.553	0.561	0.574	0.549	0.478	0.546	0.533	0.549	0.56	0.563	0.597	0.574	0.572	0.565	0.55	0.531	0.549	0.553	0.552	0.561
5010	0.575	0.551	0.535	0.552	0.584	0.581	0.62	0.578	0.46	0.55	0.5	0.541	0.538	0.544	0.525	0.581	0.519	0.563	0.597	0.545	0.561	0.557	0.551	0.553	0.541	0.547	0.517	0.571	0.588	0.554	0.56	0.574	0.549	0.477	0.546	0.534	0.549	0.562	0.563	0.598	0.574	0.572	0.565	0.548	0.533	0.548	0.554	0.554	0.561
5040	0.574	0.55	0.535	0.553	0.583	0.58	0.619	0.578	0.461	0.548	0.5	0.541	0.538	0.544	0.525	0.58	0.52	0.563	0.598	0.546	0.561	0.557	0.552	0.554	0.542	0.547	0.517	0.571	0.588	0.554	0.561	0.573	0.55	0.477	0.547	0.534	0.548	0.561	0.564	0.597	0.574	0.573	0.566	0.549	0.534	0.549	0.553	0.554	0.56
5070	0.574	0.55	0.534	0.553	0.583	0.578	0.619	0.577	0.461	0.548	0.5	0.54	0.538	0.544	0.524	0.58	0.52	0.563	0.597	0.545	0.561	0.556	0.55	0.552	0.54	0.547	0.517	0.569	0.588	0.553	0.561	0.573	0.549	0.477	0.545	0.534	0.548	0.559	0.563	0.597	0.574	0.572	0.564	0.549	0.533	0.549	0.552	0.553	0.561
5100	0.573	0.552	0.533	0.552	0.584	0.579	0.62	0.577	0.461	0.548	0.5	0.541	0.537	0.545	0.524	0.58	0.521	0.564	0.599	0.546	0.561	0.557	0.551	0.554	0.541	0.547	0.518	0.57	0.589	0.553	0.561	0.574	0.549	0.478	0.545	0.535	0.55	0.56	0.564	0.598	0.575	0.573	0.565	0.55	0.533	0.55	0.553	0.553	0.562
5130	0.574	0.549	0.533	0.551	0.582	0.579	0.619	0.578	0.461	0.547	0.499	0.54	0.537	0.543	0.524	0.579	0.519	0.563	0.597	0.545	0.561	0.556	0.551	0.553	0.541	0.547	0.516	0.57	0.587	0.554	0.56	0.573	0.549	0.477	0.545	0.534	0.548	0.56	0.562	0.597	0.574	0.572	0.564	0.549	0.534	0.547	0.553	0.553	0.56
5160	0.574	0.55	0.533	0.552	0.583	0.58	0.619	0.578	0.461	0.548	0.5	0.54	0.538	0.544	0.524	0.58	0.519	0.563	0.598	0.545	0.561	0.555	0.551	0.552	0.54	0.547	0.516	0.57	0.588	0.553	0.561	0.574	0.549	0.477	0.545	0.535	0.547	0.56	0.564	0.598	0.574	0.572	0.565	0.549	0.535	0.549	0.552	0.553	0.561
5190	0.573	0.548	0.532	0.552	0.582	0.578	0.62	0.577	0.461	0.547	0.499	0.539	0.537	0.544	0.523	0.579	0.519	0.563	0.598	0.545	0.561	0.556	0.552	0.553	0.539	0.547	0.515	0.569	0.588	0.553	0.561	0.572	0.549	0.477	0.545	0.534	0.547	0.559	0.563	0.598	0.575	0.572	0.566	0.549	0.535	0.549	0.552	0.551	0.56
5220	0.573	0.549	0.531	0.551	0.582	0.578	0.619	0.576	0.46	0.546	0.498	0.538	0.537	0.544	0.522	0.578	0.518	0.562	0.598	0.544	0.559	0.555	0.55	0.553	0.538	0.546	0.515	0.568	0.588	0.553	0.56	0.573	0.547	0.477	0.543	0.533	0.547	0.558	0.562	0.596	0.573	0.571	0.564	0.548	0.534	0.548	0.551	0.551	0.561
5250	0.574	0.55	0.532	0.551	0.583	0.579	0.62	0.578	0.461	0.547	0.5	0.54	0.538	0.546	0.524	0.579	0.52	0.563	0.598	0.545	0.561	0.557	0.551	0.553	0.539	0.545	0.516	0.57	0.589	0.553	0.56	0.574	0.548	0.478	0.544	0.534	0.548	0.56	0.563	0.598	0.575	0.573	0.565	0.55	0.534	0.548	0.553	0.551	0.562
5280	0.573	0.549	0.531	0.551	0.583	0.577	0.619	0.578	0.461	0.546	0.498	0.538	0.537	0.545	0.523	0.578	0.519	0.562	0.598	0.545	0.56	0.556	0.55	0.553	0.539	0.545	0.516	0.57	0.589	0.553	0.561	0.573	0.547	0.478	0.544	0.535	0.548	0.559	0.562	0.598	0.575	0.572	0.564	0.55	0.535	0.548	0.553	0.551	0.561
5310	0.572	0.549	0.531	0.55	0.581	0.579	0.619	0.577	0.461	0.545	0.498	0.539	0.536	0.544	0.521	0.577	0.518	0.563	0.597	0.544	0.56	0.556	0.55	0.552	0.538	0.544	0.515	0.57	0.588	0.553	0.559	0.573	0.547	0.478	0.544	0.532	0.546	0.559	0.561	0.597	0.574	0.572	0.564	0.549	0.535	0.547	0.552	0.55	0.559
5340	0.571	0.547	0.531	0.549	0.582	0.578	0.619	0.577	0.46	0.545	0.498	0.537	0.537	0.544	0.521	0.578	0.518	0.562	0.597	0.545	0.56	0.554	0.55	0.551	0.538	0.545	0.514	0.569	0.587	0.553	0.56	0.572	0.548	0.477	0.543	0.533	0.545	0.559	0.562	0.597	0.574	0.572	0.565	0.548	0.538	0.546	0.551	0.55	0.558
5370	0.571	0.548	0.53	0.55	0.58	0.578	0.619	0.577	0.461	0.545	0.498	0.537	0.537	0.545	0.52	0.576	0.518	0.562	0.597	0.544	0.56	0.555	0.55	0.551	0.537	0.545	0.515	0.568	0.588	0.553	0.56	0.572	0.547	0.478	0.543	0.533	0.545	0.558	0.562	0.597	0.574	0.572	0.565	0.549	0.538	0.547	0.55	0.549	0.559
5400	0.571	0.548	0.53	0.549	0.581	0.576	0.618	0.576	0.461	0.544	0.497	0.538	0.535	0.546	0.52	0.577	0.517	0.562	0.597	0.544	0.56	0.554	0.549	0.551	0.537	0.543	0.515	0.568	0.587	0.552	0.559	0.572	0.546	0.477	0.542	0.532	0.546	0.557	0.561	0.597	0.574	0.571	0.564	0.548	0.537	0.546	0.551	0.549	0.559
5430	0.571	0.547	0.53	0.549	0.579	0.578	0.619	0.577	0.459	0.544	0.498	0.537	0.536	0.545	0.518	0.577	0.518	0.562	0.596	0.544	0.56	0.554	0.55	0.55	0.538	0.544	0.513	0.568	0.588	0.553	0.56	0.572	0.547	0.477	0.543	0.531	0.544	0.558	0.562	0.597	0.573	0.572	0.564	0.547	0.54	0.545	0.55	0.55	0.558
5460	0.571	0.547	0.53	0.549	0.58	0.576	0.618	0.577	0.46	0.544	0.498	0.537	0.535	0.545	0.518	0.577	0.517	0.562	0.596	0.543	0.56	0.553	0.549	0.55	0.537	0.544	0.514	0.568	0.587	0.552	0.559	0.572	0.547	0.477	0.542	0.53	0.544	0.558	0.561	0.596	0.573	0.57	0.564	0.548	0.539	0.545	0.549	0.549	0.558
5490	0.57	0.547	0.529	0.548	0.58	0.576	0.618	0.576	0.461	0.543	0.497	0.537	0.535	0.546	0.519	0.577	0.518	0.561	0.597	0.544	0.559	0.554	0.549	0.55	0.538	0.543	0.514	0.567	0.587	0.552	0.559	0.572	0.546	0.477	0.542	0.53	0.546	0.557	0.561	0.597	0.574	0.571	0.563	0.548	0.539	0.546	0.551	0.548	0.558
5520	0.569	0.547	0.53	0.548	0.582	0.576	0.62	0.576	0.459	0.543	0.497	0.537	0.536	0.545	0.518	0.576	0.517	0.562	0.596	0.544	0.559	0.554	0.549	0.55	0.538	0.542	0.513	0.569	0.587	0.553	0.559	0.572	0.547	0.478	0.542	0.53	0.545	0.557	0.561	0.596	0.573	0.572	0.563	0.547	0.54	0.544	0.55	0.549	0.558
5550	0.571	0.546	0.53	0.548	0.579	0.577	0.618	0.576	0.46	0.543	0.497	0.537	0.535	0.544	0.518	0.578	0.518	0.562	0.596	0.544	0.56	0.553	0.55	0.549	0.537	0.543	0.513	0.569	0.587	0.552	0.559	0.571	0.546	0.476	0.542	0.529	0.544	0.557	0.56	0.597	0.573	0.571	0.564	0.545	0.54	0.544	0.549	0.549	0.557
5580	0.57	0.547	0.529	0.548	0.579	0.575	0.618	0.576	0.459	0.541	0.497	0.536	0.535	0.544	0.517	0.576	0.517	0.562	0.597	0.543	0.559	0.553	0.55	0.55	0.537	0.542	0.513	0.568	0.587	0.552	0.559	0.571	0.546	0.477	0.541	0.53	0.544	0.557	0.561	0.596	0.574	0.57	0.564	0.547	0.54	0.544	0.548	0.549	0.557
5610	0.569	0.547	0.53	0.547	0.579	0.578	0.619	0.576	0.459	0.542	0.497	0.537	0.534	0.543	0.518	0.576	0.517	0.562	0.595	0.544	0.56	0.554	0.55	0.549	0.538	0.542	0.513	0.568	0.587	0.552	0.559	0.572	0.546	0.477	0.541	0.529	0.545	0.557	0.561	0.596	0.573	0.572	0.564	0.547	0.541	0.544	0.549	0.549	0.556
5640	0.569	0.546	0.528	0.548	0.578	0.575	0.618	0.576	0.46	0.541	0.497	0.536	0.533	0.543	0.516	0.576	0.516	0.561	0.596	0.543	0.559	0.552	0.549	0.549	0.535	0.542	0.513	0.567	0.587	0.552	0.559	0.57	0.546	0.477	0.54	0.529	0.544	0.557	0.56	0.596	0.573	0.571	0.563	0.546	0.54	0.545	0.547	0.548	0.557
5670	0.568	0.546	0.528	0.547	0.579	0.576	0.617	0.575	0.459	0.541	0.496	0.537	0.533	0.544	0.516	0.576	0.518	0.562	0.597	0.543	0.56	0.552	0.548	0.55	0.536	0.542	0.513	0.567	0.587	0.551	0.56	0.571	0.545	0.477	0.539	0.53	0.544	0.556	0.561	0.596	0.574	0.571	0.563	0.546	0.54	0.545	0.548	0.548	0.556
5700	0.568	0.548	0.529	0.547	0.58	0.576	0.619	0.576	0.46	0.542	0.496	0.538	0.534	0.543	0.516	0.576	0.516	0.562	0.596	0.544	0.56	0.553	0.549	0.549	0.536	0.541	0.513	0.569	0.587	0.552	0.559	0.573	0.546	0.477	0.541	0.529	0.545	0.558	0.56	0.597	0.573	0.572	0.563	0.547	0.54	0.544	0.549	0.548	0.557
5730	0.568	0.547	0.529	0.547	0.58	0.577	0.619	0.576	0.459	0.541	0.498	0.537	0.535	0.542	0.516	0.576	0.517	0.562	0.596	0.543	0.559	0.551	0.549	0.549	0.535	0.542	0.511	0.567	0.587	0.552	0.56	0.571	0.546	0.476	0.54	0.53	0.544	0.557	0.56	0.597	0.573	0.571	0.563	0.545	0.541	0.544	0.548	0.549	0.555
5760	0.568	0.547	0.53	0.548	0.579	0.575	0.618	0.577	0.46	0.541	0.497	0.536	0.535	0.543	0.515	0.575	0.517	0.562	0.597	0.544	0.559	0.551	0.55	0.55	0.536	0.542	0.512	0.566	0.587	0.552	0.559	0.571	0.546	0.477	0.541	0.53	0.544	0.557	0.56	0.597	0.574	0.571	0.564	0.547	0.54	0.546	0.548	0.548	0.556
5790	0.566	0.546	0.529	0.546	0.579	0.575	0.618	0.576	0.458	0.54	0.495	0.536	0.534	0.542	0.515	0.574	0.517	0.561	0.596	0.544	0.558	0.552	0.548	0.55	0.536	0.54	0.512	0.567	0.587	0.552	0.558	0.572	0.544	0.476	0.54	0.528	0.544	0.555	0.558	0.596	0.573	0.571	0.563	0.545	0.538	0.545	0.548	0.547	0.555
5820	0.566	0.546	0.53	0.548	0.579	0.576	0.618	0.577	0.46	0.542	0.496	0.536	0.535	0.542	0.515	0.574	0.516	0.562	0.596	0.544	0.559	0.551	0.547	0.548	0.537	0.541	0.511	0.567	0.587	0.553	0.559	0.572	0.545	0.476	0.541	0.529	0.544	0.557	0.559	0.597	0.574	0.572	0.564	0.545	0.539	0.545	0.549	0.548	0.555
5850	0.566	0.544	0.529	0.547	0.578	0.576	0.617	0.576	0.459	0.54	0.496	0.536	0.534	0.542	0.514	0.574	0.517	0.562	0.596	0.544	0.56	0.551	0.549	0.548	0.535	0.541	0.511	0.567	0.587	0.553	0.559	0.57	0.545	0.476	0.54	0.529	0.543	0.557	0.56	0.597	0.573	0.571	0.563	0.544	0.539	0.544	0.547	0.548	0.555
5880	0.565	0.546	0.53	0.547	0.579	0.575	0.619	0.576	0.46	0.54	0.495	0.536	0.533	0.542	0.514	0.573	0.516	0.562	0.596	0.544	0.558	0.552	0.547	0.549	0.535	0.54	0.512	0.566	0.587	0.552	0.559	0.572	0.544	0.477	0.54	0.529	0.544	0.556	0.559	0.597	0.573	0.571	0.562	0.545	0.538	0.544	0.549	0.546	0.555
5910	0.564	0.544	0.528	0.545	0.578	0.575	0.617	0.575	0.458	0.539	0.495	0.536	0.533	0.54	0.513	0.574	0.516	0.561	0.595	0.544	0.559	0.551	0.548	0.547	0.534	0.54	0.511	0.567	0.586	0.552	0.559	0.571	0.545	0.476	0.539	0.527	0.542	0.556	0.559	0.596	0.572	0.571	0.563	0.545	0.538	0.543	0.548	0.546	0.554
5940	0.565	0.545	0.527	0.547	0.579	0.575	0.618	0.575	0.459	0.539	0.496	0.536	0.532	0.542	0.513	0.574	0.517	0.561	0.596	0.544	0.559	0.551	0.547	0.548	0.533	0.541	0.512	0.566	0.587	0.552	0.559	0.572	0.545	0.476	0.539	0.528	0.544	0.556	0.559	0.596	0.574	0.571	0.563	0.547	0.538	0.544	0.547	0.546	0.556
5970	0.565	0.544	0.527	0.546	0.578	0.575	0.617	0.575	0.459	0.538	0.496	0.536	0.532	0.54	0.513	0.574	0.516	0.561	0.596	0.543	0.559	0.551	0.548	0.548	0.532	0.541	0.511	0.565	0.586	0.551	0.559	0.571	0.544	0.476	0.538	0.527	0.542	0.555	0.559	0.595	0.573	0.571	0.562	0.545	0.538	0.543	0.546	0.545	0.555
6000	0.564	0.545	0.528	0.544	0.578	0.574	0.618	0.575	0.458	0.538	0.494	0.535	0.532	0.54	0.512	0.573	0.515	0.561	0.596	0.544	0.558	0.55	0.547	0.547	0.534	0.54	0.511	0.566	0.587	0.552	0.558	0.57	0.544	0.476	0.54	0.527	0.542	0.555	0.558	0.597	0.572	0.571	0.561	0.544	0.539	0.542	0.548	0.544	0.555
6030	0.565	0.544	0.528	0.544	0.576	0.576	0.617	0.575	0.459	0.538	0.495	0.534	0.532	0.54	0.512	0.574	0.515	0.562	0.595	0.543	0.558	0.549	0.548	0.546	0.533	0.541	0.51	0.565	0.586	0.551	0.559	0.57	0.544	0.475	0.539	0.527	0.541	0.555	0.559	0.596	0.572	0.571	0.562	0.544	0.539	0.541	0.546	0.546	0.554
6060	0.565	0.545	0.527	0.545	0.577	0.574	0.618	0.576	0.459	0.538	0.495	0.536	0.532	0.541	0.512	0.574	0.516	0.561	0.596	0.543	0.558	0.551	0.548	0.547	0.532	0.539	0.511	0.565	0.587	0.551	0.558	0.571	0.543	0.476	0.539	0.527	0.542	0.554	0.56	0.596	0.573	0.57	0.562	0.545	0.538	0.543	0.546	0.545	0.556
6090	0.564	0.544	0.527	0.544	0.577	0.575	0.618	0.575	0.458	0.537	0.495	0.534	0.531	0.538	0.511	0.573	0.513	0.561	0.595	0.543	0.558	0.55	0.547	0.546	0.532	0.54	0.511	0.566	0.586	0.552	0.558	0.57	0.544	0.476	0.54	0.527	0.541	0.555	0.558	0.597	0.572	0.57	0.561	0.544	0.538	0.54	0.547	0.545	0.554
[truncated: 39 more columns]
