# Supplementary material for: Activity Regulation by Fibrinogen and Fibrin of Streptokinase from Streptococcus Pyogenes
Source: PLoS One. 2017 Jan 26;12(1):e0170936. doi: 10.1371/journal.pone.0170936 (PMC5268773; doi:10.1371/journal.pone.0170936)
Supplement: S1 File — (ZIP) [file pone.0170936.s001.zip › June 16 Pyo Pgn Fgn range.txt]

Time	A1	A2	A3	A4	A5	A6	A7	A8	A9	A10	A11	A12	B1	B2	B3	B4	B5	B6	B7	B8	B9	B10	B11	B12	C1	C2	C3	C4	C5	C6	C7	C8	C9	C10	C11	C12	D1	D2	D3	D4	D5	D6	D7	D8	D9	D10	D11	D12	E1
1	0.053	0.051	0.046	0.042	0.038	0.045	0.035	0.033	0.034	0.033	0.034	0.036	0.209	0.071	0.041	0.038	0.037	0.037	0.038	0.03	0.045	0.031	0.05	0.029	0.075	0.108	0.04	0.036	0.035	0.035	0.033	0.033	0.031	0.033	0.028	0.032	0.052	0.048	0.041	0.053	0.042	0.046	0.031	0.035	0.031	0.034	0.034	0.026	0.051
2	0.044	0.05	0.046	0.041	0.039	0.043	0.037	0.035	0.035	0.034	0.034	0.036	0.051	0.068	0.041	0.039	0.037	0.038	0.04	0.032	0.045	0.033	0.052	0.03	0.07	0.086	0.04	0.038	0.036	0.037	0.034	0.034	0.033	0.035	0.031	0.033	0.052	0.048	0.041	0.052	0.046	0.046	0.033	0.036	0.033	0.035	0.035	0.028	0.051
3	0.043	0.048	0.045	0.043	0.039	0.04	0.038	0.037	0.035	0.036	0.035	0.035	0.051	0.067	0.041	0.038	0.038	0.037	0.04	0.033	0.046	0.034	0.053	0.031	0.07	0.045	0.041	0.038	0.037	0.037	0.035	0.035	0.033	0.036	0.032	0.033	0.052	0.048	0.041	0.037	0.048	0.047	0.034	0.037	0.035	0.036	0.036	0.03	0.051
4	0.041	0.047	0.046	0.042	0.041	0.042	0.04	0.038	0.035	0.039	0.038	0.037	0.05	0.067	0.042	0.039	0.039	0.038	0.041	0.035	0.048	0.036	0.054	0.031	0.049	0.045	0.041	0.038	0.037	0.038	0.036	0.036	0.035	0.038	0.033	0.034	0.052	0.048	0.041	0.038	0.049	0.047	0.034	0.037	0.037	0.037	0.037	0.03	0.05
5	0.032	0.047	0.046	0.042	0.042	0.044	0.043	0.041	0.037	0.042	0.04	0.037	0.051	0.066	0.042	0.04	0.04	0.039	0.043	0.036	0.05	0.038	0.055	0.032	0.049	0.044	0.041	0.039	0.038	0.039	0.037	0.037	0.036	0.041	0.035	0.034	0.052	0.048	0.042	0.038	0.05	0.047	0.035	0.038	0.039	0.039	0.038	0.031	0.05
6	0.033	0.048	0.047	0.043	0.044	0.047	0.046	0.043	0.04	0.046	0.043	0.037	0.051	0.066	0.043	0.041	0.041	0.041	0.044	0.038	0.053	0.04	0.056	0.032	0.049	0.045	0.041	0.04	0.039	0.04	0.039	0.038	0.039	0.043	0.037	0.034	0.052	0.048	0.042	0.038	0.05	0.048	0.036	0.039	0.04	0.041	0.04	0.031	0.05
7	0.033	0.049	0.048	0.045	0.046	0.049	0.05	0.047	0.043	0.048	0.046	0.038	0.051	0.067	0.043	0.042	0.043	0.043	0.047	0.041	0.056	0.043	0.059	0.033	0.049	0.045	0.042	0.04	0.04	0.042	0.041	0.04	0.041	0.046	0.04	0.035	0.052	0.048	0.042	0.039	0.051	0.049	0.038	0.041	0.042	0.044	0.042	0.031	0.05
8	0.034	0.049	0.049	0.046	0.049	0.053	0.055	0.05	0.046	0.049	0.049	0.039	0.051	0.066	0.044	0.043	0.044	0.045	0.051	0.044	0.06	0.045	0.06	0.033	0.049	0.045	0.043	0.042	0.042	0.044	0.043	0.043	0.044	0.049	0.043	0.035	0.053	0.048	0.043	0.04	0.052	0.05	0.04	0.043	0.043	0.046	0.044	0.031	0.05
9	0.035	0.051	0.051	0.049	0.053	0.059	0.059	0.055	0.05	0.051	0.052	0.04	0.052	0.047	0.046	0.045	0.047	0.049	0.054	0.049	0.064	0.049	0.062	0.034	0.049	0.046	0.044	0.043	0.043	0.046	0.046	0.047	0.047	0.052	0.046	0.036	0.053	0.049	0.043	0.04	0.053	0.052	0.042	0.046	0.045	0.049	0.046	0.032	0.05
10	0.035	0.051	0.052	0.051	0.058	0.064	0.063	0.058	0.053	0.053	0.056	0.04	0.051	0.048	0.047	0.047	0.049	0.053	0.059	0.052	0.069	0.053	0.065	0.035	0.049	0.047	0.045	0.044	0.046	0.05	0.05	0.05	0.051	0.057	0.049	0.036	0.053	0.049	0.044	0.042	0.055	0.054	0.045	0.049	0.047	0.052	0.049	0.032	0.05
11	0.036	0.053	0.055	0.055	0.064	0.069	0.067	0.063	0.058	0.057	0.06	0.041	0.052	0.049	0.049	0.05	0.053	0.057	0.063	0.057	0.074	0.057	0.068	0.036	0.049	0.047	0.046	0.047	0.048	0.054	0.054	0.055	0.055	0.062	0.054	0.037	0.054	0.05	0.046	0.043	0.057	0.057	0.049	0.052	0.051	0.057	0.053	0.034	0.05
12	0.036	0.054	0.057	0.06	0.07	0.074	0.071	0.068	0.062	0.061	0.064	0.042	0.053	0.05	0.051	0.052	0.058	0.062	0.068	0.062	0.079	0.061	0.071	0.037	0.05	0.048	0.048	0.049	0.051	0.058	0.057	0.059	0.059	0.064	0.058	0.038	0.054	0.05	0.046	0.045	0.059	0.06	0.052	0.055	0.053	0.059	0.056	0.034	0.05
13	0.037	0.055	0.059	0.065	0.075	0.079	0.075	0.072	0.067	0.064	0.068	0.042	0.053	0.051	0.052	0.055	0.062	0.065	0.071	0.066	0.084	0.065	0.074	0.037	0.05	0.048	0.049	0.051	0.055	0.062	0.061	0.063	0.063	0.07	0.062	0.038	0.054	0.05	0.048	0.046	0.061	0.063	0.055	0.058	0.057	0.064	0.059	0.034	0.05
14	0.038	0.057	0.063	0.071	0.081	0.085	0.08	0.078	0.072	0.069	0.073	0.043	0.054	0.053	0.056	0.06	0.068	0.07	0.077	0.072	0.091	0.071	0.078	0.038	0.051	0.05	0.051	0.054	0.06	0.067	0.066	0.069	0.068	0.077	0.067	0.039	0.055	0.051	0.05	0.048	0.064	0.067	0.059	0.063	0.062	0.07	0.064	0.036	0.051
15	0.039	0.059	0.066	0.077	0.087	0.09	0.085	0.083	0.077	0.074	0.077	0.044	0.054	0.054	0.058	0.065	0.073	0.075	0.082	0.078	0.097	0.075	0.081	0.039	0.051	0.05	0.053	0.057	0.063	0.071	0.071	0.074	0.072	0.08	0.071	0.04	0.055	0.051	0.051	0.05	0.066	0.07	0.062	0.067	0.065	0.073	0.067	0.036	0.05
16	0.04	0.061	0.07	0.084	0.093	0.095	0.091	0.089	0.083	0.079	0.082	0.044	0.055	0.056	0.062	0.07	0.078	0.08	0.087	0.084	0.103	0.079	0.084	0.04	0.051	0.052	0.056	0.061	0.068	0.076	0.076	0.08	0.079	0.085	0.077	0.041	0.057	0.053	0.053	0.053	0.07	0.074	0.067	0.071	0.07	0.078	0.071	0.037	0.051
17	0.041	0.063	0.075	0.09	0.098	0.101	0.096	0.095	0.088	0.083	0.086	0.045	0.056	0.058	0.066	0.075	0.084	0.085	0.093	0.09	0.11	0.083	0.088	0.041	0.052	0.053	0.058	0.065	0.072	0.082	0.082	0.086	0.084	0.088	0.082	0.041	0.057	0.054	0.054	0.055	0.073	0.078	0.071	0.075	0.074	0.081	0.075	0.038	0.051
18	0.043	0.066	0.081	0.096	0.104	0.107	0.103	0.102	0.094	0.088	0.091	0.045	0.057	0.059	0.071	0.08	0.088	0.09	0.099	0.097	0.117	0.089	0.092	0.042	0.052	0.055	0.061	0.069	0.076	0.087	0.088	0.092	0.089	0.089	0.088	0.042	0.058	0.055	0.057	0.058	0.076	0.082	0.076	0.081	0.079	0.082	0.079	0.038	0.051
19	0.044	0.069	0.087	0.102	0.11	0.114	0.11	0.108	0.1	0.094	0.095	0.046	0.058	0.062	0.076	0.085	0.095	0.097	0.106	0.104	0.125	0.095	0.096	0.043	0.053	0.057	0.065	0.074	0.082	0.094	0.094	0.099	0.096	0.096	0.094	0.044	0.06	0.057	0.059	0.061	0.08	0.088	0.081	0.086	0.084	0.088	0.084	0.04	0.052
20	0.046	0.073	0.094	0.108	0.117	0.12	0.116	0.115	0.106	0.099	0.101	0.047	0.06	0.065	0.081	0.09	0.101	0.103	0.113	0.111	0.132	0.101	0.1	0.043	0.054	0.059	0.068	0.078	0.087	0.1	0.1	0.106	0.103	0.102	0.099	0.044	0.06	0.058	0.062	0.064	0.083	0.092	0.086	0.091	0.089	0.094	0.089	0.04	0.052
21	0.048	0.076	0.101	0.114	0.123	0.127	0.123	0.122	0.113	0.105	0.106	0.048	0.062	0.068	0.087	0.096	0.107	0.109	0.12	0.118	0.14	0.107	0.105	0.044	0.055	0.061	0.072	0.083	0.092	0.106	0.107	0.114	0.109	0.109	0.105	0.046	0.062	0.06	0.064	0.067	0.087	0.088	0.092	0.097	0.095	0.1	0.094	0.042	0.052
22	0.05	0.08	0.108	0.119	0.129	0.134	0.13	0.129	0.119	0.111	0.111	0.048	0.063	0.071	0.091	0.101	0.114	0.116	0.127	0.127	0.148	0.114	0.109	0.046	0.057	0.064	0.077	0.088	0.098	0.114	0.114	0.122	0.116	0.116	0.112	0.047	0.063	0.062	0.067	0.071	0.092	0.092	0.098	0.103	0.101	0.105	0.099	0.043	0.053
23	0.053	0.085	0.115	0.126	0.136	0.141	0.138	0.137	0.127	0.117	0.117	0.049	0.065	0.075	0.097	0.106	0.121	0.122	0.135	0.134	0.156	0.121	0.113	0.046	0.058	0.067	0.081	0.093	0.104	0.12	0.121	0.129	0.124	0.122	0.118	0.048	0.064	0.063	0.07	0.075	0.096	0.097	0.103	0.109	0.107	0.108	0.104	0.043	0.053
24	0.055	0.09	0.122	0.132	0.143	0.149	0.146	0.144	0.134	0.123	0.122	0.049	0.068	0.079	0.103	0.113	0.128	0.13	0.143	0.143	0.164	0.128	0.118	0.048	0.06	0.07	0.086	0.099	0.111	0.129	0.13	0.138	0.131	0.13	0.125	0.049	0.067	0.066	0.074	0.08	0.101	0.104	0.11	0.116	0.113	0.114	0.11	0.045	0.054
25	0.058	0.095	0.128	0.138	0.15	0.156	0.153	0.151	0.14	0.128	0.127	0.049	0.069	0.083	0.108	0.118	0.135	0.138	0.151	0.151	0.173	0.135	0.123	0.048	0.061	0.073	0.09	0.104	0.117	0.135	0.137	0.145	0.138	0.137	0.131	0.05	0.068	0.068	0.076	0.084	0.105	0.109	0.115	0.122	0.119	0.119	0.115	0.046	0.054
26	0.061	0.102	0.134	0.144	0.158	0.164	0.161	0.159	0.148	0.135	0.133	0.05	0.072	0.089	0.113	0.125	0.143	0.145	0.159	0.16	0.182	0.143	0.128	0.049	0.062	0.076	0.095	0.11	0.124	0.143	0.145	0.154	0.146	0.145	0.138	0.051	0.069	0.07	0.08	0.088	0.11	0.115	0.122	0.128	0.126	0.126	0.121	0.047	0.055
27	0.064	0.108	0.14	0.151	0.165	0.172	0.169	0.167	0.154	0.141	0.138	0.051	0.074	0.094	0.119	0.131	0.151	0.154	0.168	0.169	0.191	0.151	0.133	0.051	0.065	0.079	0.101	0.117	0.131	0.152	0.154	0.163	0.154	0.153	0.146	0.053	0.072	0.072	0.084	0.093	0.116	0.123	0.129	0.136	0.133	0.133	0.127	0.049	0.056
28	0.068	0.115	0.147	0.158	0.173	0.18	0.178	0.175	0.162	0.147	0.144	0.051	0.078	0.099	0.124	0.137	0.159	0.162	0.176	0.178	0.2	0.158	0.137	0.051	0.066	0.083	0.105	0.123	0.138	0.159	0.162	0.171	0.161	0.16	0.153	0.054	0.073	0.075	0.087	0.097	0.12	0.129	0.136	0.142	0.139	0.139	0.132	0.049	0.056
29	0.072	0.122	0.153	0.165	0.18	0.188	0.186	0.182	0.17	0.153	0.15	0.052	0.081	0.105	0.131	0.145	0.167	0.17	0.185	0.187	0.21	0.166	0.143	0.053	0.069	0.087	0.111	0.13	0.146	0.168	0.171	0.181	0.169	0.169	0.16	0.056	0.075	0.078	0.091	0.102	0.127	0.136	0.143	0.15	0.146	0.147	0.139	0.051	0.057
30	0.076	0.129	0.16	0.171	0.188	0.196	0.194	0.19	0.177	0.159	0.155	0.053	0.084	0.111	0.137	0.152	0.176	0.179	0.194	0.196	0.219	0.174	0.147	0.054	0.07	0.091	0.117	0.137	0.154	0.177	0.179	0.189	0.178	0.177	0.167	0.057	0.078	0.081	0.095	0.107	0.132	0.143	0.151	0.157	0.153	0.153	0.145	0.053	0.058
31	0.081	0.135	0.167	0.179	0.196	0.204	0.202	0.198	0.184	0.165	0.16	0.053	0.088	0.116	0.144	0.16	0.185	0.187	0.203	0.205	0.228	0.182	0.152	0.054	0.072	0.095	0.123	0.144	0.162	0.185	0.188	0.198	0.186	0.184	0.175	0.058	0.079	0.083	0.099	0.111	0.138	0.149	0.157	0.164	0.16	0.16	0.151	0.054	0.059
32	0.086	0.14	0.173	0.186	0.204	0.213	0.211	0.206	0.192	0.171	0.166	0.054	0.091	0.122	0.151	0.168	0.194	0.197	0.213	0.215	0.239	0.19	0.157	0.056	0.075	0.1	0.13	0.152	0.17	0.194	0.197	0.208	0.195	0.193	0.183	0.06	0.082	0.087	0.103	0.116	0.144	0.156	0.165	0.172	0.168	0.167	0.158	0.056	0.06
33	0.091	0.147	0.18	0.193	0.212	0.222	0.219	0.214	0.199	0.176	0.172	0.054	0.094	0.128	0.158	0.176	0.203	0.205	0.222	0.223	0.247	0.198	0.162	0.057	0.076	0.104	0.135	0.158	0.178	0.203	0.205	0.217	0.203	0.201	0.19	0.061	0.084	0.089	0.108	0.121	0.15	0.163	0.173	0.179	0.175	0.174	0.164	0.057	0.061
34	0.097	0.154	0.187	0.201	0.221	0.231	0.228	0.223	0.207	0.183	0.178	0.055	0.098	0.134	0.166	0.186	0.213	0.216	0.232	0.234	0.258	0.206	0.168	0.058	0.079	0.109	0.142	0.167	0.187	0.213	0.215	0.227	0.212	0.211	0.198	0.063	0.087	0.093	0.113	0.127	0.157	0.171	0.181	0.187	0.183	0.182	0.171	0.059	0.062
35	0.104	0.16	0.195	0.21	0.229	0.24	0.237	0.231	0.215	0.188	0.183	0.055	0.103	0.14	0.174	0.195	0.222	0.224	0.241	0.244	0.268	0.215	0.173	0.06	0.081	0.113	0.149	0.174	0.194	0.223	0.224	0.237	0.221	0.219	0.206	0.065	0.089	0.097	0.118	0.132	0.163	0.178	0.189	0.195	0.191	0.189	0.178	0.061	0.063
36	0.11	0.167	0.202	0.218	0.239	0.249	0.246	0.24	0.223	0.195	0.188	0.056	0.107	0.146	0.183	0.204	0.232	0.235	0.251	0.254	0.278	0.223	0.179	0.061	0.084	0.118	0.154	0.182	0.202	0.232	0.234	0.246	0.229	0.228	0.214	0.067	0.092	0.1	0.124	0.137	0.17	0.185	0.197	0.203	0.199	0.196	0.185	0.063	0.064
37	0.116	0.172	0.2	0.226	0.247	0.258	0.254	0.247	0.23	0.202	0.194	0.056	0.111	0.153	0.19	0.212	0.241	0.244	0.261	0.264	0.288	0.232	0.184	0.062	0.087	0.123	0.161	0.19	0.21	0.242	0.243	0.256	0.239	0.237	0.222	0.069	0.095	0.103	0.13	0.143	0.177	0.193	0.205	0.211	0.207	0.204	0.192	0.065	0.066
38	0.122	0.179	0.208	0.234	0.257	0.267	0.263	0.256	0.238	0.208	0.2	0.057	0.115	0.16	0.199	0.222	0.25	0.254	0.271	0.275	0.299	0.241	0.19	0.063	0.089	0.128	0.168	0.198	0.219	0.252	0.252	0.266	0.249	0.246	0.23	0.071	0.098	0.107	0.134	0.149	0.185	0.201	0.214	0.22	0.215	0.212	0.199	0.067	0.067
39	0.128	0.184	0.215	0.242	0.266	0.276	0.272	0.265	0.246	0.214	0.206	0.058	0.119	0.166	0.206	0.231	0.259	0.264	0.281	0.285	0.31	0.25	0.195	0.064	0.092	0.133	0.174	0.206	0.228	0.261	0.261	0.275	0.257	0.255	0.238	0.072	0.1	0.111	0.139	0.154	0.191	0.208	0.222	0.227	0.222	0.219	0.205	0.068	0.068
40	0.135	0.191	0.222	0.252	0.276	0.286	0.282	0.273	0.255	0.221	0.212	0.059	0.125	0.172	0.215	0.24	0.269	0.275	0.292	0.294	0.32	0.259	0.202	0.065	0.095	0.138	0.182	0.214	0.239	0.271	0.271	0.286	0.267	0.264	0.248	0.074	0.104	0.115	0.145	0.16	0.199	0.217	0.232	0.236	0.231	0.228	0.213	0.071	0.069
41	0.14	0.198	0.231	0.26	0.285	0.295	0.292	0.283	0.263	0.228	0.218	0.059	0.13	0.179	0.224	0.251	0.28	0.285	0.302	0.306	0.332	0.268	0.208	0.067	0.097	0.143	0.189	0.223	0.249	0.281	0.281	0.296	0.278	0.274	0.257	0.076	0.107	0.119	0.151	0.166	0.207	0.225	0.24	0.245	0.239	0.236	0.221	0.074	0.071
42	0.146	0.204	0.239	0.269	0.294	0.304	0.301	0.291	0.271	0.234	0.224	0.06	0.135	0.185	0.231	0.259	0.289	0.295	0.312	0.316	0.342	0.278	0.214	0.068	0.101	0.148	0.197	0.231	0.257	0.291	0.29	0.305	0.287	0.283	0.264	0.078	0.11	0.123	0.156	0.172	0.215	0.233	0.248	0.253	0.247	0.244	0.228	0.076	0.072
43	0.152	0.211	0.246	0.277	0.303	0.314	0.31	0.3	0.279	0.241	0.23	0.06	0.14	0.192	0.239	0.268	0.299	0.304	0.322	0.326	0.352	0.286	0.219	0.069	0.103	0.153	0.203	0.239	0.266	0.301	0.299	0.315	0.296	0.292	0.273	0.08	0.114	0.126	0.161	0.179	0.223	0.241	0.257	0.261	0.255	0.252	0.235	0.078	0.074
44	0.158	0.217	0.253	0.285	0.313	0.324	0.319	0.309	0.288	0.247	0.236	0.06	0.145	0.197	0.247	0.276	0.31	0.313	0.333	0.336	0.363	0.295	0.226	0.071	0.106	0.158	0.209	0.247	0.275	0.311	0.309	0.324	0.305	0.301	0.281	0.082	0.117	0.13	0.167	0.184	0.232	0.248	0.264	0.269	0.263	0.259	0.242	0.079	0.075
45	0.164	0.224	0.261	0.296	0.323	0.334	0.329	0.318	0.297	0.254	0.243	0.061	0.15	0.204	0.255	0.285	0.32	0.323	0.344	0.346	0.373	0.304	0.232	0.072	0.109	0.163	0.217	0.256	0.284	0.321	0.319	0.334	0.315	0.311	0.291	0.085	0.122	0.134	0.173	0.192	0.241	0.257	0.273	0.278	0.272	0.267	0.25	0.082	0.077
46	0.169	0.231	0.269	0.304	0.333	0.343	0.338	0.327	0.305	0.26	0.249	0.062	0.155	0.211	0.263	0.294	0.33	0.332	0.354	0.356	0.385	0.314	0.239	0.073	0.112	0.168	0.224	0.264	0.293	0.331	0.329	0.343	0.325	0.32	0.299	0.087	0.126	0.138	0.178	0.198	0.249	0.265	0.282	0.287	0.28	0.276	0.258	0.085	0.078
47	0.174	0.238	0.278	0.313	0.342	0.353	0.348	0.336	0.314	0.267	0.256	0.063	0.161	0.218	0.271	0.303	0.34	0.343	0.364	0.365	0.394	0.322	0.245	0.074	0.116	0.174	0.231	0.272	0.303	0.34	0.338	0.352	0.334	0.329	0.308	0.089	0.13	0.141	0.184	0.205	0.256	0.273	0.29	0.295	0.288	0.284	0.265	0.087	0.079
48	0.179	0.244	0.285	0.322	0.351	0.363	0.358	0.346	0.323	0.274	0.263	0.063	0.166	0.225	0.28	0.313	0.35	0.353	0.374	0.375	0.405	0.332	0.251	0.076	0.119	0.18	0.239	0.281	0.313	0.35	0.347	0.362	0.343	0.338	0.318	0.092	0.135	0.145	0.19	0.212	0.263	0.281	0.299	0.304	0.297	0.292	0.273	0.09	0.08
49	0.185	0.251	0.294	0.33	0.36	0.372	0.368	0.355	0.332	0.282	0.269	0.064	0.171	0.232	0.288	0.321	0.359	0.364	0.385	0.384	0.415	0.342	0.258	0.078	0.123	0.186	0.246	0.289	0.322	0.361	0.358	0.371	0.353	0.348	0.326	0.094	0.139	0.15	0.195	0.218	0.271	0.289	0.308	0.312	0.305	0.3	0.28	0.093	0.082
50	0.191	0.259	0.302	0.34	0.37	0.382	0.377	0.364	0.341	0.29	0.276	0.064	0.176	0.239	0.297	0.328	0.369	0.374	0.394	0.394	0.424	0.35	0.264	0.078	0.126	0.191	0.253	0.297	0.33	0.369	0.366	0.379	0.362	0.357	0.335	0.096	0.143	0.154	0.201	0.224	0.278	0.297	0.316	0.321	0.313	0.308	0.287	0.095	0.083
51	0.198	0.266	0.31	0.348	0.379	0.391	0.387	0.374	0.35	0.296	0.283	0.065	0.181	0.246	0.305	0.337	0.379	0.383	0.404	0.403	0.435	0.36	0.271	0.081	0.13	0.198	0.261	0.306	0.34	0.379	0.375	0.389	0.371	0.366	0.344	0.099	0.146	0.159	0.208	0.231	0.285	0.306	0.324	0.329	0.322	0.317	0.296	0.098	0.085
52	0.203	0.272	0.318	0.357	0.388	0.4	0.396	0.382	0.358	0.304	0.289	0.065	0.186	0.252	0.312	0.343	0.387	0.391	0.413	0.411	0.443	0.368	0.277	0.082	0.134	0.202	0.268	0.314	0.348	0.387	0.383	0.397	0.38	0.374	0.352	0.101	0.149	0.162	0.213	0.238	0.292	0.314	0.332	0.337	0.33	0.325	0.303	0.101	0.086
53	0.209	0.281	0.327	0.367	0.398	0.41	0.405	0.392	0.368	0.311	0.296	0.066	0.192	0.259	0.32	0.352	0.396	0.4	0.422	0.42	0.452	0.377	0.284	0.083	0.137	0.208	0.274	0.322	0.356	0.397	0.391	0.405	0.388	0.383	0.36	0.104	0.153	0.167	0.219	0.245	0.299	0.322	0.341	0.346	0.338	0.332	0.31	0.104	0.088
54	0.215	0.288	0.335	0.375	0.406	0.418	0.414	0.401	0.377	0.319	0.303	0.067	0.198	0.266	0.329	0.361	0.405	0.41	0.432	0.429	0.462	0.387	0.291	0.085	0.142	0.215	0.282	0.332	0.366	0.407	0.402	0.414	0.397	0.392	0.369	0.107	0.158	0.172	0.226	0.253	0.308	0.33	0.35	0.354	0.346	0.341	0.32	0.108	0.09
55	0.22	0.295	0.344	0.383	0.415	0.427	0.422	0.409	0.386	0.326	0.31	0.068	0.202	0.273	0.336	0.37	0.412	0.416	0.439	0.436	0.471	0.395	0.297	0.086	0.145	0.22	0.288	0.339	0.372	0.413	0.408	0.421	0.404	0.4	0.376	0.109	0.162	0.175	0.231	0.259	0.315	0.337	0.357	0.361	0.353	0.348	0.326	0.109	0.091
56	0.226	0.303	0.351	0.392	0.424	0.436	0.432	0.418	0.396	0.335	0.318	0.068	0.208	0.281	0.344	0.38	0.422	0.427	0.449	0.446	0.479	0.404	0.305	0.088	0.15	0.228	0.295	0.347	0.382	0.423	0.417	0.429	0.413	0.409	0.386	0.113	0.166	0.18	0.237	0.267	0.324	0.345	0.366	0.369	0.362	0.357	0.336	0.113	0.093
57	0.232	0.311	0.36	0.401	0.432	0.444	0.441	0.427	0.404	0.342	0.326	0.069	0.214	0.289	0.352	0.389	0.43	0.434	0.456	0.453	0.487	0.413	0.311	0.09	0.155	0.234	0.303	0.356	0.391	0.432	0.426	0.438	0.421	0.417	0.394	0.116	0.171	0.185	0.244	0.275	0.331	0.353	0.374	0.378	0.37	0.365	0.343	0.117	0.096
58	0.238	0.318	0.368	0.407	0.44	0.451	0.448	0.435	0.413	0.349	0.333	0.069	0.219	0.295	0.36	0.396	0.436	0.441	0.463	0.459	0.494	0.419	0.317	0.091	0.158	0.239	0.308	0.363	0.397	0.438	0.432	0.444	0.428	0.424	0.401	0.118	0.174	0.188	0.25	0.281	0.336	0.359	0.381	0.385	0.377	0.372	0.349	0.119	0.096
59	0.244	0.325	0.376	0.415	0.447	0.459	0.456	0.443	0.421	0.357	0.34	0.07	0.226	0.303	0.368	0.404	0.445	0.449	0.47	0.468	0.501	0.427	0.323	0.093	0.163	0.246	0.316	0.372	0.406	0.446	0.442	0.451	0.435	0.432	0.41	0.122	0.179	0.193	0.256	0.288	0.343	0.368	0.39	0.392	0.385	0.381	0.357	0.123	0.099
60	0.25	0.332	0.384	0.423	0.455	0.467	0.465	0.45	0.429	0.364	0.348	0.071	0.231	0.31	0.377	0.411	0.451	0.456	0.477	0.473	0.508	0.434	0.329	0.094	0.168	0.252	0.322	0.378	0.412	0.453	0.447	0.458	0.442	0.439	0.417	0.124	0.184	0.197	0.262	0.294	0.35	0.375	0.397	0.4	0.392	0.388	0.364	0.126	0.1
61	0.255	0.34	0.391	0.43	0.462	0.473	0.471	0.457	0.437	0.371	0.356	0.071	0.237	0.317	0.385	0.417	0.459	0.461	0.483	0.48	0.514	0.441	0.335	0.095	0.171	0.258	0.329	0.386	0.419	0.46	0.455	0.463	0.447	0.445	0.423	0.127	0.188	0.201	0.267	0.301	0.357	0.382	0.404	0.406	0.399	0.395	0.372	0.13	0.102
62	0.262	0.347	0.4	0.438	0.469	0.48	0.478	0.464	0.445	0.38	0.363	0.072	0.242	0.325	0.392	0.425	0.466	0.468	0.489	0.485	0.52	0.448	0.342	0.097	0.176	0.265	0.338	0.393	0.427	0.467	0.461	0.47	0.454	0.453	0.432	0.131	0.192	0.206	0.274	0.309	0.364	0.39	0.412	0.414	0.406	0.402	0.379	0.134	0.104
63	0.268	0.355	0.407	0.446	0.476	0.486	0.484	0.471	0.453	0.386	0.371	0.072	0.247	0.332	0.399	0.432	0.47	0.475	0.495	0.491	0.526	0.455	0.347	0.099	0.18	0.272	0.344	0.4	0.433	0.473	0.467	0.476	0.459	0.459	0.439	0.134	0.196	0.211	0.281	0.315	0.37	0.396	0.418	0.42	0.413	0.409	0.386	0.137	0.105
64	0.274	0.362	0.414	0.453	0.484	0.494	0.49	0.477	0.46	0.395	0.378	0.073	0.252	0.339	0.408	0.438	0.478	0.48	0.5	0.497	0.533	0.461	0.354	0.101	0.186	0.279	0.352	0.408	0.441	0.479	0.474	0.483	0.467	0.466	0.446	0.137	0.199	0.216	0.287	0.322	0.378	0.403	0.426	0.427	0.42	0.417	0.393	0.141	0.107
65	0.28	0.37	0.422	0.459	0.49	0.499	0.495	0.483	0.467	0.401	0.386	0.074	0.258	0.346	0.414	0.445	0.484	0.486	0.505	0.501	0.536	0.466	0.359	0.103	0.19	0.284	0.358	0.415	0.446	0.484	0.48	0.487	0.471	0.472	0.453	0.141	0.203	0.222	0.294	0.329	0.385	0.411	0.432	0.434	0.427	0.424	0.4	0.145	0.109
66	0.286	0.376	0.428	0.466	0.494	0.503	0.5	0.488	0.474	0.407	0.393	0.074	0.263	0.353	0.421	0.451	0.488	0.49	0.509	0.505	0.539	0.471	0.364	0.104	0.194	0.29	0.364	0.421	0.451	0.49	0.484	0.492	0.476	0.477	0.458	0.144	0.206	0.226	0.298	0.335	0.391	0.416	0.438	0.44	0.432	0.429	0.406	0.148	0.11
67	0.292	0.385	0.436	0.473	0.5	0.509	0.505	0.494	0.48	0.415	0.4	0.075	0.27	0.36	0.428	0.456	0.493	0.495	0.513	0.51	0.544	0.478	0.369	0.106	0.199	0.297	0.372	0.428	0.458	0.496	0.49	0.498	0.482	0.484	0.465	0.148	0.211	0.231	0.305	0.343	0.399	0.423	0.444	0.447	0.439	0.437	0.413	0.152	0.113
68	0.298	0.392	0.443	0.478	0.504	0.513	0.51	0.499	0.486	0.421	0.409	0.076	0.276	0.367	0.435	0.462	0.498	0.5	0.518	0.513	0.549	0.482	0.374	0.108	0.204	0.304	0.38	0.434	0.463	0.501	0.495	0.503	0.486	0.489	0.47	0.151	0.215	0.237	0.311	0.35	0.406	0.429	0.451	0.453	0.446	0.443	0.42	0.156	0.114
69	0.305	0.399	0.448	0.481	0.508	0.517	0.514	0.502	0.49	0.427	0.415	0.076	0.283	0.373	0.44	0.466	0.502	0.503	0.519	0.516	0.551	0.486	0.379	0.11	0.209	0.31	0.386	0.439	0.468	0.505	0.499	0.505	0.489	0.492	0.475	0.155	0.218	0.242	0.316	0.356	0.413	0.434	0.455	0.457	0.45	0.449	0.426	0.159	0.116
70	0.311	0.406	0.455	0.488	0.513	0.522	0.517	0.507	0.496	0.433	0.423	0.077	0.29	0.381	0.445	0.472	0.506	0.505	0.523	0.52	0.555	0.49	0.384	0.112	0.214	0.317	0.393	0.446	0.473	0.509	0.504	0.509	0.492	0.497	0.481	0.158	0.222	0.247	0.322	0.363	0.421	0.441	0.461	0.464	0.457	0.455	0.433	0.164	0.118
71	0.318	0.413	0.461	0.492	0.516	0.525	0.519	0.511	0.499	0.438	0.429	0.077	0.296	0.387	0.45	0.475	0.509	0.509	0.526	0.522	0.557	0.493	0.388	0.114	0.218	0.322	0.401	0.451	0.478	0.513	0.507	0.512	0.495	0.501	0.485	0.162	0.226	0.251	0.328	0.369	0.427	0.446	0.466	0.468	0.461	0.461	0.439	0.168	0.12
72	0.324	0.419	0.467	0.497	0.519	0.527	0.522	0.514	0.505	0.444	0.436	0.078	0.302	0.392	0.455	0.48	0.513	0.512	0.529	0.525	0.559	0.496	0.391	0.116	0.223	0.328	0.408	0.456	0.482	0.516	0.511	0.515	0.499	0.504	0.489	0.166	0.229	0.256	0.333	0.375	0.434	0.451	0.471	0.473	0.466	0.465	0.444	0.172	0.121
73	0.331	0.426	0.473	0.502	0.523	0.531	0.526	0.517	0.509	0.45	0.444	0.079	0.309	0.399	0.459	0.486	0.517	0.515	0.532	0.527	0.562	0.5	0.397	0.118	0.228	0.336	0.414	0.463	0.488	0.52	0.515	0.519	0.503	0.509	0.495	0.171	0.234	0.262	0.341	0.383	0.44	0.457	0.476	0.478	0.472	0.472	0.451	0.177	0.124
74	0.337	0.432	0.479	0.506	0.525	0.533	0.528	0.519	0.513	0.453	0.45	0.08	0.314	0.405	0.463	0.491	0.518	0.516	0.533	0.529	0.562	0.502	0.4	0.119	0.233	0.342	0.419	0.466	0.491	0.523	0.517	0.521	0.504	0.511	0.499	0.174	0.239	0.267	0.346	0.387	0.445	0.462	0.481	0.483	0.476	0.475	0.455	0.18	0.125
75	0.343	0.439	0.484	0.51	0.528	0.536	0.53	0.522	0.517	0.46	0.457	0.08	0.32	0.411	0.469	0.496	0.522	0.519	0.536	0.532	0.565	0.506	0.404	0.122	0.238	0.348	0.426	0.472	0.496	0.527	0.521	0.524	0.508	0.516	0.503	0.179	0.244	0.273	0.352	0.395	0.451	0.467	0.486	0.488	0.481	0.482	0.461	0.185	0.127
76	0.349	0.444	0.487	0.513	0.529	0.537	0.531	0.523	0.518	0.464	0.462	0.081	0.325	0.416	0.473	0.499	0.522	0.519	0.536	0.532	0.566	0.508	0.407	0.124	0.243	0.354	0.431	0.475	0.498	0.529	0.523	0.526	0.51	0.518	0.506	0.183	0.249	0.279	0.358	0.4	0.456	0.472	0.49	0.492	0.485	0.487	0.466	0.189	0.129
77	0.355	0.45	0.493	0.516	0.534	0.54	0.534	0.526	0.522	0.468	0.469	0.082	0.332	0.422	0.478	0.504	0.527	0.523	0.538	0.535	0.567	0.511	0.41	0.126	0.248	0.359	0.436	0.48	0.502	0.532	0.525	0.527	0.512	0.521	0.511	0.187	0.253	0.284	0.363	0.406	0.461	0.476	0.493	0.495	0.489	0.491	0.471	0.193	0.131
78	0.361	0.455	0.497	0.518	0.533	0.54	0.535	0.527	0.523	0.471	0.474	0.083	0.337	0.427	0.482	0.505	0.528	0.524	0.539	0.535	0.567	0.512	0.413	0.128	0.253	0.365	0.441	0.484	0.505	0.533	0.528	0.529	0.514	0.523	0.512	0.191	0.258	0.289	0.369	0.412	0.466	0.48	0.498	0.5	0.492	0.495	0.475	0.198	0.133
79	0.367	0.46	0.501	0.521	0.535	0.542	0.535	0.529	0.526	0.474	0.479	0.083	0.344	0.433	0.486	0.508	0.529	0.524	0.54	0.535	0.569	0.514	0.415	0.13	0.258	0.371	0.446	0.488	0.508	0.535	0.529	0.53	0.516	0.525	0.515	0.195	0.263	0.294	0.375	0.418	0.472	0.484	0.501	0.503	0.496	0.499	0.479	0.202	0.135
80	0.372	0.465	0.505	0.522	0.536	0.543	0.537	0.53	0.528	0.477	0.484	0.084	0.35	0.437	0.49	0.51	0.531	0.525	0.54	0.536	0.569	0.514	0.417	0.133	0.263	0.376	0.451	0.492	0.511	0.536	0.531	0.532	0.516	0.527	0.518	0.2	0.267	0.3	0.379	0.423	0.478	0.487	0.504	0.505	0.499	0.503	0.484	0.207	0.136
81	0.378	0.47	0.509	0.524	0.538	0.544	0.538	0.531	0.529	0.481	0.489	0.084	0.356	0.443	0.495	0.513	0.532	0.528	0.542	0.539	0.571	0.517	0.42	0.135	0.269	0.384	0.458	0.496	0.513	0.539	0.534	0.535	0.52	0.529	0.521	0.205	0.272	0.306	0.386	0.429	0.483	0.492	0.508	0.51	0.504	0.507	0.489	0.212	0.139
82	0.384	0.475	0.511	0.525	0.538	0.543	0.539	0.532	0.531	0.482	0.492	0.085	0.361	0.448	0.497	0.513	0.533	0.526	0.541	0.538	0.57	0.516	0.42	0.136	0.272	0.388	0.46	0.497	0.515	0.539	0.533	0.534	0.519	0.529	0.521	0.209	0.275	0.311	0.391	0.432	0.488	0.493	0.51	0.511	0.505	0.509	0.491	0.216	0.14
83	0.388	0.479	0.513	0.527	0.539	0.545	0.539	0.533	0.532	0.486	0.497	0.086	0.367	0.453	0.5	0.515	0.534	0.528	0.543	0.538	0.57	0.518	0.423	0.139	0.278	0.394	0.464	0.501	0.517	0.541	0.534	0.535	0.52	0.531	0.524	0.213	0.28	0.316	0.396	0.438	0.493	0.498	0.513	0.514	0.508	0.513	0.496	0.222	0.143
84	0.394	0.485	0.517	0.529	0.541	0.545	0.54	0.534	0.534	0.489	0.501	0.086	0.372	0.459	0.504	0.517	0.535	0.528	0.543	0.539	0.571	0.519	0.425	0.142	0.284	0.401	0.468	0.503	0.52	0.542	0.537	0.538	0.522	0.532	0.526	0.219	0.285	0.322	0.401	0.443	0.496	0.501	0.516	0.517	0.511	0.516	0.5	0.227	0.145
85	0.4	0.489	0.518	0.529	0.54	0.546	0.54	0.534	0.533	0.49	0.505	0.088	0.377	0.463	0.506	0.519	0.535	0.53	0.545	0.541	0.57	0.52	0.426	0.144	0.288	0.406	0.471	0.505	0.521	0.542	0.537	0.538	0.521	0.534	0.528	0.223	0.289	0.327	0.406	0.448	0.5	0.503	0.518	0.519	0.512	0.519	0.503	0.231	0.147
86	0.405	0.493	0.52	0.529	0.54	0.546	0.54	0.535	0.535	0.489	0.507	0.088	0.382	0.468	0.506	0.52	0.536	0.53	0.545	0.541	0.571	0.52	0.427	0.147	0.293	0.411	0.475	0.509	0.523	0.544	0.539	0.538	0.523	0.534	0.529	0.228	0.293	0.332	0.41	0.452	0.503	0.506	0.52	0.521	0.515	0.521	0.506	0.236	0.15
87	0.41	0.497	0.522	0.531	0.541	0.546	0.54	0.535	0.535	0.493	0.511	0.089	0.387	0.471	0.51	0.523	0.536	0.529	0.544	0.54	0.571	0.522	0.427	0.149	0.297	0.416	0.479	0.512	0.524	0.544	0.539	0.538	0.523	0.535	0.53	0.233	0.296	0.336	0.414	0.457	0.507	0.508	0.522	0.524	0.517	0.523	0.509	0.241	0.152
88	0.415	0.501	0.524	0.532	0.542	0.547	0.541	0.536	0.536	0.495	0.514	0.089	0.393	0.476	0.512	0.523	0.538	0.531	0.545	0.541	0.571	0.522	0.429	0.152	0.303	0.421	0.483	0.513	0.525	0.546	0.54	0.539	0.523	0.537	0.532	0.238	0.299	0.341	0.418	0.46	0.51	0.511	0.524	0.525	0.519	0.526	0.512	0.246	0.154
89	0.421	0.504	0.525	0.532	0.54	0.546	0.541	0.536	0.536	0.496	0.516	0.09	0.398	0.479	0.513	0.524	0.536	0.531	0.545	0.542	0.572	0.522	0.429	0.154	0.308	0.426	0.485	0.515	0.526	0.545	0.539	0.539	0.524	0.536	0.533	0.243	0.304	0.347	0.422	0.464	0.513	0.513	0.526	0.527	0.521	0.528	0.513	0.251	0.157
90	0.425	0.507	0.526	0.533	0.541	0.545	0.541	0.536	0.538	0.497	0.519	0.09	0.404	0.482	0.515	0.525	0.538	0.531	0.545	0.542	0.572	0.522	0.43	0.156	0.313	0.43	0.488	0.516	0.528	0.546	0.54	0.54	0.525	0.537	0.533	0.247	0.308	0.35	0.426	0.468	0.516	0.515	0.528	0.528	0.522	0.53	0.516	0.256	0.159
91	0.43	0.509	0.527	0.533	0.54	0.545	0.541	0.536	0.537	0.496	0.52	0.091	0.409	0.485	0.516	0.525	0.536	0.53	0.545	0.542	0.57	0.523	0.431	0.159	0.317	0.436	0.49	0.519	0.528	0.546	0.54	0.54	0.526	0.537	0.535	0.253	0.312	0.356	0.43	0.472	0.519	0.516	0.529	0.53	0.523	0.531	0.519	0.26	0.161
92	0.435	0.513	0.529	0.534	0.541	0.546	0.541	0.536	0.538	0.5	0.524	0.092	0.414	0.488	0.518	0.527	0.539	0.531	0.545	0.543	0.571	0.524	0.432	0.161	0.322	0.44	0.494	0.52	0.529	0.547	0.542	0.54	0.526	0.538	0.535	0.258	0.316	0.36	0.434	0.476	0.522	0.518	0.531	0.531	0.525	0.534	0.522	0.266	0.163
93	0.438	0.514	0.53	0.534	0.54	0.545	0.54	0.536	0.537	0.498	0.524	0.093	0.417	0.491	0.519	0.526	0.537	0.53	0.544	0.542	0.569	0.523	0.431	0.164	0.328	0.445	0.494	0.521	0.53	0.546	0.541	0.539	0.524	0.537	0.535	0.263	0.319	0.364	0.437	0.478	0.524	0.52	0.531	0.532	0.524	0.534	0.522	0.271	0.165
94	0.443	0.517	0.531	0.535	0.541	0.546	0.541	0.536	0.538	0.499	0.526	0.094	0.423	0.495	0.52	0.526	0.537	0.531	0.545	0.542	0.57	0.523	0.432	0.167	0.332	0.449	0.499	0.522	0.531	0.547	0.542	0.54	0.525	0.538	0.537	0.269	0.324	0.369	0.442	0.481	0.527	0.522	0.533	0.534	0.527	0.536	0.525	0.277	0.167
95	0.445	0.519	0.532	0.535	0.541	0.544	0.541	0.536	0.538	0.5	0.528	0.094	0.427	0.496	0.522	0.527	0.537	0.531	0.544	0.542	0.57	0.524	0.433	0.17	0.338	0.453	0.501	0.523	0.532	0.546	0.542	0.541	0.526	0.538	0.537	0.274	0.328	0.374	0.446	0.485	0.528	0.523	0.534	0.534	0.528	0.538	0.526	0.282	0.17
96	0.451	0.52	0.532	0.535	0.54	0.545	0.542	0.535	0.538	0.501	0.529	0.095	0.432	0.499	0.523	0.527	0.536	0.531	0.544	0.543	0.569	0.523	0.432	0.173	0.342	0.456	0.502	0.523	0.532	0.546	0.542	0.539	0.525	0.538	0.536	0.279	0.331	0.376	0.449	0.488	0.53	0.524	0.534	0.535	0.528	0.538	0.528	0.287	0.171
[truncated: 47 more columns]
