# Supplementary material for: Activity Regulation by Fibrinogen and Fibrin of Streptokinase from Streptococcus Pyogenes
Source: PLoS One. 2017 Jan 26;12(1):e0170936. doi: 10.1371/journal.pone.0170936 (PMC5268773; doi:10.1371/journal.pone.0170936)
Supplement: S1 File — (ZIP) [file pone.0170936.s001.zip › June 16 SK Pgn Fgn range.txt]

Time	A1	A2	A3	A4	A5	A6	A7	A8	A9	A10	A11	A12	B1	B2	B3	B4	B5	B6	B7	B8	B9	B10	B11	B12	C1	C2	C3	C4	C5	C6	C7	C8	C9	C10	C11	C12	D1	D2	D3	D4	D5	D6	D7	D8	D9	D10	D11	D12	E1
1	0.052	0.068	0.042	0.08	0.049	0.067	0.031	0.129	0.124	-0.026	0.184	-0.061	0.11	0.059	0.051	0.049	0.053	0.046	0.046	0.092	0.055	0.043	0.041	0.041	0.058	0.06	0.053	0.049	0.047	0.048	0.045	0.044	0.054	0.044	0.044	0.043	0.057	0.072	0.063	0.047	0.048	0.044	0.045	0.047	0.045	0.043	0.04	0.04	0.063
2	0.049	0.069	0.042	0.082	0.037	0.069	0.034	0.055	0.125	-0.024	0.135	-0.06	0.11	0.054	0.052	0.049	0.052	0.046	0.046	0.086	0.055	0.043	0.042	0.041	0.057	0.055	0.054	0.049	0.048	0.049	0.046	0.045	0.054	0.045	0.044	0.043	0.057	0.068	0.06	0.047	0.048	0.045	0.045	0.048	0.047	0.043	0.04	0.04	0.063
3	0.049	0.069	0.042	0.079	0.035	0.061	0.033	0.057	0.125	-0.021	0.137	-0.06	0.11	0.055	0.052	0.049	0.05	0.047	0.047	0.087	0.057	0.045	0.043	0.042	0.058	0.055	0.054	0.05	0.048	0.049	0.046	0.045	0.056	0.047	0.044	0.044	0.057	0.058	0.06	0.047	0.049	0.045	0.046	0.048	0.05	0.045	0.041	0.041	0.063
4	0.049	0.07	0.042	0.079	0.036	0.063	0.037	0.059	0.128	-0.017	0.139	-0.06	0.11	0.054	0.052	0.049	0.05	0.047	0.047	0.087	0.058	0.045	0.043	0.042	0.057	0.055	0.054	0.049	0.048	0.049	0.046	0.044	0.056	0.048	0.045	0.044	0.057	0.057	0.059	0.047	0.048	0.045	0.046	0.048	0.049	0.045	0.041	0.041	0.062
5	0.049	0.066	0.043	0.079	0.038	0.066	0.039	0.062	0.131	-0.014	0.141	-0.059	0.109	0.054	0.052	0.049	0.05	0.048	0.048	0.088	0.059	0.047	0.044	0.043	0.058	0.053	0.054	0.05	0.048	0.049	0.047	0.045	0.057	0.049	0.046	0.045	0.057	0.057	0.059	0.047	0.049	0.046	0.047	0.048	0.048	0.046	0.042	0.042	0.062
6	0.049	0.067	0.043	0.08	0.039	0.069	0.043	0.065	0.132	-0.012	0.142	-0.058	0.109	0.054	0.052	0.049	0.051	0.048	0.047	0.091	0.06	0.048	0.045	0.044	0.058	0.053	0.054	0.05	0.049	0.05	0.047	0.045	0.058	0.051	0.046	0.045	0.057	0.057	0.059	0.047	0.049	0.046	0.047	0.049	0.048	0.047	0.042	0.043	0.063
7	0.049	0.068	0.044	0.082	0.042	0.073	0.047	0.068	0.135	-0.01	0.143	-0.057	0.11	0.055	0.052	0.049	0.051	0.05	0.048	0.092	0.062	0.05	0.046	0.044	0.057	0.053	0.054	0.05	0.049	0.05	0.048	0.045	0.059	0.052	0.047	0.046	0.056	0.057	0.059	0.047	0.049	0.046	0.048	0.049	0.048	0.048	0.043	0.043	0.062
8	0.049	0.067	0.044	0.082	0.044	0.076	0.049	0.07	0.135	-0.01	0.144	-0.056	0.109	0.055	0.052	0.05	0.051	0.051	0.049	0.095	0.064	0.05	0.048	0.046	0.057	0.053	0.054	0.05	0.049	0.051	0.048	0.047	0.059	0.052	0.049	0.047	0.057	0.057	0.059	0.047	0.049	0.047	0.049	0.05	0.049	0.05	0.045	0.044	0.062
9	0.049	0.068	0.045	0.084	0.047	0.079	0.051	0.072	0.136	-0.013	0.145	-0.056	0.109	0.054	0.053	0.05	0.052	0.052	0.051	0.097	0.065	0.051	0.049	0.046	0.057	0.053	0.054	0.05	0.049	0.051	0.049	0.047	0.061	0.054	0.05	0.048	0.056	0.057	0.059	0.047	0.049	0.047	0.049	0.051	0.049	0.051	0.045	0.045	0.061
10	0.049	0.068	0.045	0.085	0.049	0.082	0.052	0.073	0.137	-0.013	0.146	-0.054	0.109	0.055	0.053	0.05	0.053	0.053	0.052	0.099	0.067	0.053	0.051	0.047	0.057	0.053	0.053	0.05	0.05	0.052	0.05	0.048	0.062	0.054	0.051	0.049	0.056	0.057	0.059	0.047	0.049	0.047	0.05	0.052	0.05	0.052	0.047	0.045	0.061
11	0.049	0.069	0.046	0.086	0.051	0.084	0.053	0.073	0.137	-0.013	0.147	-0.053	0.109	0.055	0.053	0.051	0.053	0.054	0.054	0.101	0.068	0.052	0.052	0.049	0.057	0.053	0.053	0.051	0.051	0.053	0.051	0.05	0.064	0.051	0.053	0.051	0.057	0.057	0.06	0.048	0.05	0.048	0.051	0.053	0.051	0.052	0.049	0.047	0.062
12	0.049	0.069	0.046	0.088	0.054	0.085	0.054	0.074	0.137	-0.013	0.148	-0.053	0.109	0.054	0.053	0.051	0.053	0.055	0.056	0.103	0.07	0.052	0.053	0.049	0.057	0.052	0.053	0.05	0.05	0.052	0.052	0.051	0.065	0.052	0.054	0.051	0.056	0.057	0.059	0.048	0.05	0.048	0.052	0.054	0.052	0.053	0.05	0.048	0.061
13	0.049	0.07	0.047	0.09	0.056	0.087	0.055	0.075	0.138	-0.011	0.15	-0.051	0.109	0.055	0.054	0.052	0.055	0.058	0.058	0.105	0.072	0.055	0.056	0.052	0.057	0.053	0.054	0.052	0.051	0.054	0.054	0.053	0.067	0.055	0.057	0.053	0.056	0.057	0.059	0.048	0.051	0.049	0.054	0.056	0.054	0.056	0.052	0.05	0.061
14	0.049	0.07	0.048	0.092	0.058	0.088	0.057	0.076	0.14	-0.009	0.152	-0.05	0.109	0.055	0.054	0.052	0.055	0.059	0.06	0.106	0.074	0.057	0.058	0.053	0.057	0.053	0.054	0.052	0.052	0.056	0.056	0.055	0.069	0.059	0.059	0.055	0.056	0.057	0.06	0.049	0.052	0.05	0.055	0.058	0.056	0.06	0.054	0.051	0.061
15	0.049	0.07	0.049	0.093	0.059	0.09	0.057	0.077	0.141	-0.008	0.154	-0.049	0.109	0.055	0.054	0.053	0.056	0.061	0.062	0.108	0.076	0.059	0.06	0.054	0.057	0.053	0.054	0.052	0.053	0.057	0.058	0.057	0.071	0.059	0.061	0.056	0.056	0.057	0.06	0.049	0.052	0.051	0.057	0.06	0.057	0.061	0.056	0.053	0.061
16	0.049	0.071	0.049	0.094	0.061	0.091	0.059	0.078	0.142	-0.006	0.155	-0.047	0.108	0.055	0.054	0.053	0.059	0.064	0.064	0.111	0.079	0.061	0.063	0.057	0.057	0.054	0.055	0.053	0.054	0.059	0.061	0.059	0.074	0.059	0.064	0.058	0.056	0.057	0.06	0.05	0.053	0.053	0.059	0.062	0.06	0.06	0.059	0.055	0.061
17	0.05	0.071	0.05	0.096	0.062	0.092	0.06	0.079	0.143	-0.004	0.157	-0.047	0.108	0.056	0.055	0.054	0.06	0.066	0.066	0.112	0.081	0.063	0.065	0.058	0.057	0.053	0.054	0.054	0.055	0.06	0.063	0.061	0.075	0.061	0.066	0.06	0.056	0.057	0.06	0.05	0.054	0.054	0.061	0.064	0.062	0.06	0.061	0.057	0.061
18	0.049	0.071	0.051	0.097	0.063	0.093	0.061	0.081	0.145	-0.003	0.16	-0.046	0.109	0.056	0.055	0.055	0.061	0.068	0.068	0.115	0.082	0.066	0.068	0.059	0.057	0.053	0.055	0.054	0.056	0.062	0.065	0.063	0.078	0.064	0.069	0.062	0.055	0.057	0.06	0.05	0.054	0.055	0.063	0.066	0.064	0.063	0.063	0.058	0.06
19	0.05	0.072	0.053	0.099	0.065	0.095	0.063	0.083	0.147	0	0.162	-0.044	0.109	0.056	0.055	0.056	0.063	0.071	0.07	0.117	0.085	0.069	0.071	0.062	0.057	0.054	0.055	0.055	0.058	0.065	0.068	0.066	0.081	0.067	0.072	0.065	0.056	0.058	0.061	0.052	0.056	0.058	0.065	0.069	0.067	0.066	0.067	0.061	0.061
20	0.05	0.073	0.053	0.099	0.066	0.096	0.064	0.084	0.149	0.001	0.164	-0.043	0.109	0.056	0.056	0.057	0.065	0.074	0.072	0.119	0.088	0.072	0.074	0.063	0.057	0.054	0.056	0.055	0.059	0.067	0.07	0.068	0.083	0.07	0.075	0.066	0.056	0.057	0.061	0.052	0.057	0.059	0.067	0.071	0.07	0.069	0.07	0.063	0.06
21	0.049	0.073	0.054	0.1	0.067	0.097	0.066	0.086	0.15	0.004	0.166	-0.042	0.109	0.056	0.056	0.057	0.068	0.076	0.074	0.121	0.091	0.075	0.077	0.065	0.057	0.054	0.056	0.056	0.061	0.07	0.072	0.07	0.086	0.073	0.078	0.068	0.056	0.058	0.061	0.052	0.058	0.061	0.069	0.073	0.072	0.072	0.073	0.065	0.06
22	0.05	0.074	0.055	0.102	0.069	0.099	0.067	0.088	0.153	0.006	0.168	-0.041	0.109	0.057	0.057	0.059	0.07	0.078	0.076	0.123	0.094	0.078	0.08	0.067	0.057	0.054	0.056	0.057	0.063	0.072	0.075	0.073	0.089	0.077	0.082	0.071	0.056	0.058	0.062	0.053	0.06	0.063	0.072	0.077	0.076	0.075	0.076	0.069	0.061
23	0.05	0.073	0.055	0.103	0.07	0.099	0.068	0.089	0.155	0.009	0.17	-0.04	0.109	0.057	0.057	0.06	0.072	0.08	0.078	0.125	0.097	0.081	0.083	0.069	0.057	0.054	0.056	0.057	0.064	0.074	0.077	0.076	0.092	0.08	0.085	0.073	0.055	0.057	0.061	0.053	0.06	0.064	0.073	0.079	0.079	0.078	0.079	0.07	0.06
24	0.05	0.074	0.056	0.104	0.072	0.102	0.071	0.092	0.158	0.012	0.174	-0.038	0.109	0.057	0.058	0.061	0.075	0.083	0.081	0.128	0.101	0.085	0.087	0.071	0.057	0.054	0.057	0.059	0.068	0.077	0.08	0.079	0.096	0.084	0.089	0.076	0.056	0.058	0.062	0.055	0.062	0.067	0.076	0.083	0.083	0.082	0.084	0.074	0.06
25	0.051	0.074	0.057	0.106	0.074	0.103	0.073	0.095	0.161	0.015	0.176	-0.037	0.11	0.058	0.059	0.063	0.078	0.085	0.084	0.132	0.105	0.089	0.091	0.074	0.057	0.055	0.058	0.061	0.07	0.079	0.084	0.082	0.1	0.088	0.094	0.079	0.056	0.058	0.063	0.056	0.065	0.07	0.08	0.087	0.087	0.087	0.088	0.077	0.06
26	0.05	0.075	0.058	0.107	0.075	0.104	0.075	0.097	0.163	0.018	0.178	-0.036	0.109	0.057	0.059	0.064	0.08	0.087	0.086	0.134	0.107	0.092	0.094	0.075	0.057	0.055	0.058	0.061	0.072	0.081	0.086	0.085	0.103	0.092	0.097	0.082	0.056	0.058	0.063	0.057	0.066	0.071	0.082	0.089	0.09	0.09	0.091	0.08	0.06
27	0.051	0.075	0.059	0.109	0.077	0.106	0.077	0.099	0.166	0.02	0.181	-0.034	0.11	0.059	0.06	0.066	0.083	0.09	0.089	0.137	0.112	0.096	0.098	0.078	0.058	0.055	0.059	0.063	0.075	0.084	0.09	0.089	0.108	0.096	0.102	0.085	0.056	0.059	0.064	0.058	0.069	0.074	0.086	0.094	0.094	0.095	0.096	0.084	0.06
28	0.051	0.075	0.06	0.11	0.078	0.107	0.079	0.102	0.169	0.024	0.184	-0.034	0.109	0.059	0.061	0.069	0.085	0.092	0.092	0.14	0.115	0.1	0.102	0.08	0.058	0.055	0.06	0.065	0.077	0.087	0.093	0.093	0.112	0.1	0.106	0.088	0.056	0.059	0.064	0.059	0.07	0.076	0.088	0.098	0.098	0.099	0.1	0.087	0.06
29	0.051	0.076	0.061	0.112	0.08	0.109	0.082	0.105	0.172	0.026	0.186	-0.032	0.11	0.059	0.062	0.07	0.087	0.095	0.094	0.144	0.12	0.104	0.106	0.083	0.058	0.055	0.06	0.067	0.079	0.089	0.096	0.096	0.116	0.105	0.111	0.091	0.056	0.059	0.065	0.061	0.072	0.079	0.092	0.102	0.103	0.103	0.104	0.091	0.06
30	0.051	0.076	0.061	0.114	0.082	0.111	0.084	0.107	0.175	0.03	0.189	-0.031	0.11	0.06	0.063	0.073	0.09	0.098	0.098	0.147	0.124	0.108	0.11	0.085	0.058	0.056	0.061	0.068	0.081	0.092	0.1	0.1	0.121	0.11	0.115	0.094	0.056	0.059	0.066	0.062	0.075	0.082	0.096	0.106	0.108	0.109	0.11	0.095	0.06
31	0.051	0.078	0.063	0.115	0.083	0.113	0.086	0.11	0.178	0.033	0.192	-0.03	0.11	0.06	0.064	0.075	0.092	0.1	0.101	0.15	0.128	0.112	0.114	0.087	0.058	0.056	0.062	0.07	0.084	0.095	0.104	0.105	0.126	0.115	0.12	0.098	0.056	0.059	0.066	0.063	0.077	0.084	0.099	0.11	0.112	0.114	0.114	0.098	0.06
32	0.052	0.078	0.065	0.117	0.085	0.115	0.09	0.113	0.182	0.037	0.195	-0.028	0.11	0.061	0.065	0.079	0.094	0.103	0.105	0.154	0.133	0.117	0.119	0.09	0.058	0.057	0.062	0.073	0.086	0.098	0.108	0.109	0.132	0.12	0.125	0.102	0.057	0.06	0.067	0.065	0.079	0.088	0.103	0.116	0.118	0.119	0.12	0.103	0.06
33	0.052	0.078	0.066	0.119	0.087	0.117	0.092	0.116	0.185	0.04	0.198	-0.027	0.111	0.061	0.066	0.08	0.097	0.106	0.108	0.158	0.138	0.122	0.124	0.094	0.059	0.058	0.064	0.076	0.089	0.102	0.112	0.114	0.137	0.126	0.131	0.106	0.057	0.06	0.068	0.067	0.082	0.091	0.107	0.121	0.123	0.125	0.125	0.107	0.06
34	0.052	0.079	0.067	0.121	0.089	0.119	0.095	0.12	0.188	0.043	0.201	-0.026	0.111	0.062	0.068	0.083	0.099	0.109	0.112	0.162	0.142	0.126	0.127	0.096	0.058	0.057	0.064	0.077	0.091	0.104	0.116	0.118	0.142	0.13	0.136	0.11	0.057	0.06	0.069	0.068	0.084	0.093	0.111	0.126	0.128	0.13	0.13	0.111	0.06
35	0.052	0.079	0.068	0.123	0.09	0.121	0.098	0.122	0.191	0.046	0.204	-0.025	0.111	0.062	0.069	0.086	0.102	0.113	0.116	0.166	0.147	0.131	0.133	0.099	0.059	0.058	0.066	0.08	0.094	0.108	0.121	0.123	0.148	0.137	0.141	0.114	0.057	0.061	0.07	0.071	0.087	0.097	0.116	0.131	0.134	0.136	0.136	0.116	0.06
36	0.053	0.08	0.07	0.124	0.092	0.124	0.101	0.126	0.195	0.05	0.207	-0.023	0.111	0.063	0.07	0.089	0.104	0.115	0.119	0.171	0.152	0.136	0.137	0.102	0.059	0.059	0.067	0.082	0.096	0.111	0.126	0.128	0.153	0.142	0.147	0.118	0.057	0.061	0.071	0.073	0.089	0.1	0.12	0.137	0.139	0.141	0.141	0.121	0.06
37	0.053	0.081	0.071	0.126	0.094	0.126	0.104	0.129	0.198	0.053	0.211	-0.022	0.111	0.064	0.072	0.09	0.106	0.118	0.123	0.175	0.157	0.14	0.142	0.104	0.059	0.059	0.068	0.084	0.099	0.115	0.13	0.133	0.159	0.147	0.153	0.122	0.057	0.061	0.072	0.074	0.092	0.104	0.125	0.142	0.145	0.147	0.147	0.126	0.06
38	0.053	0.081	0.072	0.128	0.096	0.128	0.107	0.132	0.201	0.057	0.214	-0.021	0.111	0.064	0.073	0.093	0.109	0.122	0.128	0.18	0.162	0.146	0.147	0.107	0.059	0.06	0.07	0.087	0.102	0.119	0.136	0.139	0.166	0.154	0.159	0.126	0.058	0.063	0.074	0.077	0.095	0.108	0.13	0.149	0.151	0.154	0.154	0.132	0.061
39	0.053	0.082	0.074	0.13	0.098	0.131	0.11	0.135	0.205	0.06	0.217	-0.02	0.111	0.065	0.075	0.096	0.111	0.125	0.131	0.185	0.167	0.15	0.152	0.11	0.059	0.06	0.07	0.089	0.104	0.122	0.14	0.144	0.172	0.159	0.164	0.13	0.057	0.062	0.074	0.079	0.097	0.111	0.134	0.154	0.157	0.16	0.159	0.136	0.06
40	0.054	0.083	0.076	0.132	0.1	0.133	0.113	0.139	0.209	0.063	0.221	-0.018	0.112	0.066	0.077	0.098	0.115	0.129	0.136	0.19	0.173	0.156	0.157	0.113	0.059	0.061	0.072	0.092	0.108	0.127	0.146	0.15	0.179	0.166	0.171	0.135	0.058	0.063	0.076	0.081	0.101	0.116	0.14	0.16	0.164	0.166	0.166	0.142	0.06
41	0.054	0.084	0.078	0.134	0.103	0.136	0.116	0.142	0.212	0.067	0.224	-0.017	0.112	0.067	0.079	0.1	0.117	0.133	0.14	0.194	0.178	0.161	0.162	0.116	0.06	0.062	0.074	0.094	0.111	0.131	0.151	0.156	0.185	0.173	0.178	0.141	0.058	0.064	0.077	0.084	0.104	0.12	0.146	0.167	0.17	0.173	0.172	0.148	0.061
42	0.054	0.084	0.079	0.136	0.105	0.138	0.119	0.146	0.215	0.07	0.227	-0.016	0.113	0.067	0.082	0.102	0.119	0.136	0.145	0.199	0.184	0.167	0.167	0.119	0.06	0.062	0.075	0.096	0.114	0.135	0.156	0.161	0.192	0.179	0.183	0.145	0.058	0.064	0.078	0.086	0.106	0.124	0.151	0.172	0.176	0.179	0.178	0.153	0.061
43	0.054	0.085	0.081	0.137	0.107	0.141	0.123	0.149	0.219	0.074	0.231	-0.014	0.113	0.068	0.084	0.105	0.123	0.141	0.15	0.204	0.19	0.172	0.173	0.123	0.06	0.063	0.077	0.098	0.117	0.139	0.163	0.167	0.199	0.186	0.19	0.151	0.058	0.065	0.08	0.089	0.11	0.128	0.157	0.18	0.183	0.186	0.185	0.159	0.061
44	0.055	0.087	0.084	0.14	0.109	0.144	0.126	0.153	0.223	0.077	0.235	-0.013	0.114	0.069	0.086	0.108	0.126	0.145	0.154	0.21	0.195	0.178	0.179	0.126	0.06	0.064	0.079	0.101	0.121	0.144	0.168	0.174	0.205	0.193	0.197	0.156	0.059	0.066	0.082	0.091	0.113	0.133	0.163	0.186	0.19	0.193	0.192	0.165	0.061
45	0.055	0.087	0.085	0.142	0.112	0.147	0.13	0.156	0.227	0.082	0.238	-0.011	0.114	0.07	0.089	0.11	0.129	0.15	0.16	0.215	0.202	0.184	0.184	0.13	0.06	0.064	0.081	0.103	0.124	0.149	0.174	0.18	0.213	0.2	0.203	0.161	0.059	0.066	0.083	0.093	0.116	0.137	0.168	0.193	0.197	0.2	0.199	0.171	0.061
46	0.056	0.088	0.088	0.144	0.114	0.15	0.133	0.16	0.23	0.085	0.241	-0.011	0.114	0.071	0.092	0.112	0.132	0.153	0.164	0.22	0.208	0.189	0.19	0.133	0.061	0.065	0.083	0.106	0.127	0.153	0.18	0.186	0.22	0.206	0.211	0.167	0.059	0.068	0.085	0.096	0.12	0.142	0.174	0.2	0.204	0.208	0.205	0.177	0.061
47	0.056	0.089	0.09	0.146	0.116	0.152	0.137	0.164	0.234	0.089	0.245	-0.009	0.114	0.072	0.094	0.115	0.136	0.158	0.17	0.226	0.214	0.195	0.196	0.136	0.061	0.066	0.085	0.109	0.132	0.158	0.186	0.192	0.228	0.213	0.217	0.171	0.059	0.068	0.086	0.099	0.123	0.147	0.18	0.207	0.211	0.215	0.212	0.183	0.061
48	0.057	0.09	0.092	0.148	0.119	0.155	0.14	0.167	0.237	0.092	0.248	-0.008	0.114	0.073	0.097	0.117	0.139	0.162	0.175	0.231	0.22	0.201	0.201	0.14	0.062	0.067	0.088	0.111	0.135	0.163	0.193	0.199	0.235	0.221	0.224	0.177	0.06	0.069	0.088	0.101	0.128	0.152	0.186	0.214	0.218	0.222	0.219	0.19	0.062
49	0.057	0.091	0.094	0.15	0.121	0.158	0.143	0.171	0.241	0.096	0.252	-0.006	0.115	0.075	0.099	0.12	0.142	0.167	0.18	0.237	0.226	0.207	0.207	0.144	0.062	0.068	0.09	0.114	0.139	0.169	0.199	0.206	0.243	0.227	0.231	0.182	0.06	0.07	0.09	0.104	0.131	0.157	0.193	0.221	0.226	0.229	0.226	0.196	0.062
50	0.057	0.092	0.096	0.152	0.124	0.161	0.147	0.174	0.245	0.099	0.255	-0.005	0.115	0.075	0.102	0.122	0.146	0.171	0.185	0.243	0.233	0.213	0.213	0.148	0.062	0.069	0.092	0.116	0.142	0.174	0.205	0.212	0.25	0.235	0.238	0.188	0.06	0.07	0.091	0.107	0.135	0.161	0.199	0.228	0.232	0.236	0.234	0.202	0.061
51	0.058	0.094	0.098	0.154	0.126	0.164	0.151	0.178	0.249	0.103	0.259	-0.004	0.116	0.076	0.104	0.126	0.15	0.177	0.191	0.249	0.239	0.22	0.22	0.151	0.063	0.07	0.094	0.12	0.147	0.179	0.212	0.219	0.258	0.243	0.246	0.194	0.061	0.072	0.094	0.11	0.139	0.167	0.206	0.236	0.24	0.244	0.241	0.21	0.062
52	0.058	0.094	0.1	0.156	0.129	0.167	0.154	0.182	0.252	0.107	0.262	-0.003	0.116	0.077	0.107	0.128	0.154	0.181	0.196	0.255	0.247	0.226	0.225	0.155	0.063	0.071	0.097	0.122	0.151	0.185	0.219	0.226	0.266	0.249	0.253	0.2	0.061	0.072	0.095	0.112	0.143	0.172	0.212	0.244	0.248	0.251	0.248	0.216	0.062
53	0.058	0.096	0.102	0.158	0.131	0.17	0.158	0.185	0.255	0.11	0.266	-0.001	0.116	0.079	0.109	0.13	0.157	0.186	0.201	0.261	0.253	0.232	0.231	0.159	0.063	0.072	0.099	0.125	0.155	0.19	0.225	0.232	0.273	0.257	0.26	0.205	0.061	0.073	0.097	0.115	0.147	0.177	0.219	0.25	0.255	0.259	0.255	0.223	0.062
54	0.06	0.097	0.105	0.161	0.135	0.174	0.162	0.189	0.26	0.114	0.27	0	0.117	0.081	0.112	0.134	0.162	0.191	0.208	0.267	0.26	0.239	0.238	0.163	0.064	0.073	0.102	0.128	0.16	0.196	0.232	0.24	0.282	0.265	0.268	0.212	0.062	0.075	0.1	0.119	0.152	0.183	0.226	0.258	0.263	0.267	0.263	0.231	0.063
55	0.06	0.098	0.107	0.162	0.137	0.177	0.165	0.193	0.263	0.118	0.273	0.001	0.117	0.082	0.114	0.136	0.165	0.196	0.213	0.273	0.266	0.246	0.244	0.167	0.064	0.074	0.103	0.131	0.164	0.201	0.238	0.246	0.289	0.272	0.275	0.218	0.062	0.075	0.102	0.121	0.156	0.188	0.232	0.265	0.27	0.274	0.269	0.237	0.062
56	0.06	0.1	0.109	0.165	0.14	0.18	0.169	0.197	0.268	0.121	0.277	0.002	0.118	0.083	0.117	0.139	0.17	0.201	0.219	0.28	0.274	0.252	0.251	0.171	0.064	0.076	0.106	0.134	0.168	0.207	0.246	0.253	0.298	0.28	0.283	0.225	0.063	0.076	0.104	0.125	0.161	0.194	0.239	0.273	0.277	0.282	0.277	0.244	0.063
57	0.061	0.102	0.111	0.167	0.144	0.184	0.173	0.201	0.271	0.126	0.28	0.004	0.119	0.085	0.12	0.143	0.174	0.207	0.225	0.287	0.282	0.26	0.258	0.176	0.066	0.078	0.109	0.138	0.174	0.214	0.253	0.261	0.306	0.289	0.291	0.232	0.064	0.078	0.107	0.129	0.166	0.201	0.247	0.282	0.286	0.29	0.286	0.253	0.064
58	0.061	0.103	0.113	0.17	0.146	0.186	0.176	0.204	0.275	0.129	0.284	0.005	0.119	0.087	0.121	0.145	0.177	0.212	0.23	0.292	0.288	0.265	0.264	0.179	0.065	0.078	0.111	0.141	0.178	0.219	0.259	0.268	0.313	0.295	0.297	0.238	0.064	0.078	0.109	0.131	0.17	0.206	0.253	0.288	0.293	0.297	0.293	0.259	0.063
59	0.062	0.105	0.115	0.172	0.149	0.19	0.18	0.209	0.279	0.133	0.288	0.006	0.12	0.089	0.124	0.148	0.182	0.218	0.237	0.299	0.296	0.273	0.271	0.184	0.066	0.079	0.113	0.144	0.183	0.225	0.266	0.275	0.322	0.303	0.305	0.245	0.064	0.08	0.111	0.135	0.175	0.212	0.261	0.297	0.301	0.305	0.3	0.266	0.064
60	0.062	0.106	0.117	0.175	0.153	0.194	0.185	0.212	0.283	0.138	0.291	0.008	0.12	0.091	0.127	0.152	0.187	0.224	0.243	0.306	0.303	0.28	0.279	0.189	0.067	0.082	0.117	0.149	0.188	0.232	0.274	0.283	0.331	0.312	0.313	0.252	0.065	0.082	0.114	0.139	0.18	0.219	0.269	0.305	0.309	0.314	0.308	0.274	0.065
61	0.063	0.107	0.119	0.177	0.155	0.197	0.188	0.216	0.287	0.142	0.295	0.009	0.121	0.092	0.129	0.155	0.191	0.228	0.249	0.313	0.311	0.287	0.284	0.192	0.067	0.082	0.118	0.151	0.193	0.237	0.281	0.29	0.338	0.318	0.32	0.258	0.065	0.082	0.116	0.141	0.185	0.225	0.275	0.312	0.316	0.321	0.315	0.281	0.064
62	0.063	0.11	0.121	0.179	0.158	0.201	0.192	0.22	0.291	0.145	0.299	0.01	0.121	0.095	0.132	0.158	0.195	0.234	0.255	0.319	0.318	0.294	0.292	0.197	0.068	0.084	0.121	0.155	0.198	0.244	0.288	0.297	0.346	0.326	0.329	0.266	0.066	0.084	0.119	0.146	0.19	0.231	0.282	0.32	0.324	0.329	0.323	0.288	0.065
63	0.064	0.112	0.124	0.182	0.161	0.204	0.196	0.224	0.295	0.149	0.303	0.012	0.122	0.097	0.134	0.162	0.2	0.24	0.261	0.327	0.326	0.301	0.299	0.201	0.069	0.085	0.124	0.159	0.203	0.25	0.295	0.305	0.355	0.334	0.336	0.273	0.066	0.085	0.121	0.149	0.195	0.238	0.29	0.328	0.332	0.336	0.33	0.296	0.065
64	0.065	0.114	0.126	0.185	0.164	0.208	0.2	0.228	0.299	0.154	0.307	0.014	0.123	0.099	0.137	0.166	0.206	0.246	0.268	0.334	0.333	0.309	0.306	0.205	0.069	0.087	0.126	0.163	0.208	0.257	0.302	0.312	0.363	0.342	0.343	0.279	0.067	0.086	0.124	0.153	0.2	0.244	0.297	0.335	0.339	0.344	0.338	0.304	0.066
65	0.065	0.116	0.128	0.187	0.168	0.211	0.204	0.232	0.303	0.158	0.31	0.015	0.123	0.102	0.14	0.169	0.21	0.252	0.274	0.341	0.341	0.315	0.313	0.21	0.07	0.089	0.129	0.167	0.214	0.263	0.31	0.32	0.371	0.35	0.351	0.287	0.068	0.088	0.126	0.157	0.205	0.251	0.304	0.343	0.348	0.352	0.345	0.312	0.067
66	0.066	0.118	0.13	0.19	0.171	0.215	0.208	0.236	0.307	0.163	0.314	0.016	0.124	0.104	0.142	0.173	0.214	0.257	0.281	0.347	0.349	0.323	0.319	0.215	0.07	0.09	0.131	0.17	0.219	0.269	0.317	0.327	0.379	0.357	0.358	0.294	0.068	0.089	0.129	0.161	0.21	0.257	0.311	0.35	0.355	0.359	0.352	0.319	0.066
67	0.067	0.12	0.132	0.192	0.174	0.218	0.212	0.24	0.312	0.166	0.318	0.018	0.125	0.107	0.145	0.177	0.219	0.263	0.287	0.354	0.356	0.331	0.327	0.22	0.071	0.093	0.134	0.174	0.225	0.276	0.324	0.334	0.387	0.365	0.366	0.3	0.069	0.091	0.132	0.165	0.216	0.264	0.319	0.359	0.362	0.367	0.36	0.327	0.067
68	0.068	0.122	0.134	0.195	0.178	0.222	0.216	0.245	0.316	0.171	0.322	0.019	0.126	0.109	0.148	0.18	0.224	0.269	0.294	0.362	0.363	0.338	0.334	0.225	0.072	0.095	0.137	0.179	0.231	0.283	0.331	0.341	0.396	0.373	0.374	0.307	0.069	0.092	0.135	0.169	0.222	0.27	0.326	0.366	0.37	0.374	0.367	0.334	0.067
69	0.069	0.124	0.137	0.199	0.181	0.226	0.221	0.249	0.32	0.175	0.327	0.021	0.127	0.112	0.151	0.184	0.229	0.275	0.3	0.369	0.371	0.345	0.342	0.23	0.072	0.096	0.139	0.183	0.236	0.289	0.338	0.349	0.403	0.38	0.381	0.315	0.069	0.093	0.137	0.173	0.228	0.276	0.334	0.374	0.377	0.381	0.374	0.341	0.067
70	0.069	0.127	0.139	0.202	0.184	0.23	0.225	0.254	0.325	0.179	0.331	0.022	0.128	0.114	0.154	0.188	0.235	0.282	0.307	0.376	0.379	0.353	0.349	0.236	0.073	0.099	0.143	0.187	0.242	0.296	0.346	0.356	0.412	0.388	0.388	0.322	0.071	0.095	0.14	0.177	0.233	0.283	0.341	0.382	0.385	0.388	0.382	0.349	0.068
71	0.07	0.129	0.141	0.204	0.188	0.234	0.229	0.258	0.329	0.184	0.335	0.024	0.128	0.116	0.157	0.192	0.24	0.288	0.313	0.384	0.386	0.359	0.355	0.241	0.074	0.101	0.145	0.191	0.247	0.303	0.353	0.363	0.419	0.395	0.395	0.33	0.071	0.097	0.143	0.182	0.239	0.289	0.348	0.389	0.392	0.396	0.389	0.356	0.068
72	0.071	0.131	0.143	0.207	0.191	0.237	0.233	0.262	0.333	0.188	0.339	0.024	0.129	0.119	0.159	0.196	0.244	0.293	0.319	0.389	0.393	0.366	0.363	0.246	0.074	0.103	0.148	0.195	0.253	0.309	0.359	0.369	0.426	0.402	0.402	0.336	0.071	0.098	0.146	0.186	0.245	0.295	0.355	0.395	0.398	0.402	0.396	0.363	0.068
73	0.072	0.133	0.145	0.21	0.194	0.241	0.238	0.267	0.338	0.192	0.343	0.026	0.13	0.121	0.162	0.199	0.249	0.299	0.326	0.397	0.401	0.373	0.37	0.251	0.076	0.105	0.151	0.2	0.259	0.316	0.367	0.377	0.433	0.408	0.408	0.344	0.073	0.1	0.149	0.19	0.251	0.302	0.362	0.403	0.405	0.409	0.402	0.371	0.069
74	0.073	0.135	0.148	0.213	0.198	0.245	0.242	0.271	0.343	0.197	0.347	0.028	0.13	0.124	0.165	0.204	0.255	0.306	0.333	0.404	0.408	0.38	0.377	0.257	0.076	0.107	0.154	0.204	0.265	0.322	0.373	0.383	0.441	0.415	0.416	0.351	0.073	0.102	0.152	0.195	0.257	0.309	0.369	0.41	0.413	0.416	0.409	0.378	0.07
75	0.074	0.137	0.15	0.216	0.201	0.25	0.246	0.276	0.347	0.202	0.352	0.029	0.131	0.126	0.168	0.208	0.26	0.312	0.339	0.41	0.415	0.387	0.384	0.262	0.077	0.109	0.157	0.209	0.27	0.329	0.381	0.391	0.448	0.422	0.423	0.358	0.074	0.104	0.154	0.199	0.263	0.317	0.377	0.417	0.419	0.423	0.415	0.385	0.07
76	0.075	0.14	0.153	0.219	0.205	0.254	0.252	0.281	0.352	0.207	0.356	0.031	0.133	0.129	0.171	0.213	0.265	0.317	0.346	0.418	0.424	0.395	0.391	0.268	0.078	0.112	0.16	0.214	0.276	0.336	0.389	0.398	0.456	0.429	0.429	0.365	0.075	0.106	0.158	0.204	0.269	0.324	0.384	0.424	0.427	0.43	0.421	0.392	0.071
77	0.075	0.142	0.155	0.222	0.209	0.257	0.256	0.285	0.357	0.212	0.36	0.032	0.133	0.131	0.175	0.217	0.27	0.324	0.353	0.425	0.431	0.401	0.398	0.273	0.079	0.114	0.164	0.218	0.282	0.343	0.395	0.404	0.462	0.435	0.435	0.371	0.076	0.108	0.161	0.208	0.274	0.33	0.39	0.431	0.432	0.436	0.428	0.398	0.071
78	0.077	0.144	0.158	0.225	0.213	0.262	0.261	0.29	0.362	0.217	0.366	0.034	0.135	0.134	0.178	0.222	0.276	0.33	0.359	0.432	0.438	0.409	0.404	0.279	0.079	0.116	0.167	0.223	0.289	0.349	0.402	0.412	0.469	0.442	0.441	0.378	0.077	0.11	0.164	0.213	0.28	0.337	0.397	0.438	0.439	0.442	0.434	0.405	0.072
79	0.077	0.146	0.16	0.228	0.217	0.266	0.266	0.295	0.367	0.221	0.37	0.035	0.136	0.136	0.181	0.226	0.282	0.336	0.366	0.439	0.445	0.415	0.411	0.284	0.081	0.119	0.17	0.227	0.294	0.356	0.409	0.418	0.476	0.447	0.448	0.384	0.078	0.112	0.168	0.218	0.286	0.343	0.405	0.444	0.446	0.448	0.44	0.412	0.073
80	0.078	0.149	0.163	0.232	0.221	0.27	0.27	0.3	0.372	0.227	0.375	0.037	0.137	0.139	0.185	0.23	0.287	0.342	0.372	0.447	0.452	0.422	0.418	0.29	0.082	0.121	0.174	0.232	0.3	0.362	0.416	0.424	0.482	0.454	0.453	0.392	0.078	0.113	0.171	0.223	0.292	0.35	0.411	0.451	0.451	0.454	0.445	0.418	0.073
81	0.08	0.151	0.165	0.235	0.225	0.274	0.275	0.305	0.377	0.232	0.38	0.039	0.138	0.142	0.188	0.235	0.293	0.348	0.379	0.453	0.458	0.427	0.424	0.295	0.083	0.123	0.177	0.237	0.306	0.369	0.422	0.43	0.488	0.459	0.459	0.398	0.079	0.116	0.174	0.228	0.298	0.357	0.418	0.457	0.458	0.46	0.452	0.425	0.074
82	0.08	0.153	0.167	0.238	0.229	0.279	0.28	0.31	0.382	0.237	0.385	0.04	0.139	0.144	0.192	0.239	0.298	0.355	0.385	0.46	0.465	0.436	0.431	0.301	0.083	0.126	0.18	0.242	0.313	0.376	0.428	0.436	0.495	0.465	0.465	0.405	0.08	0.118	0.177	0.234	0.305	0.363	0.424	0.463	0.463	0.466	0.457	0.432	0.074
83	0.082	0.155	0.17	0.241	0.233	0.283	0.285	0.315	0.387	0.242	0.389	0.042	0.14	0.146	0.195	0.244	0.304	0.361	0.391	0.466	0.471	0.441	0.436	0.306	0.085	0.128	0.183	0.247	0.318	0.382	0.434	0.442	0.499	0.47	0.47	0.411	0.081	0.12	0.181	0.238	0.311	0.37	0.431	0.469	0.468	0.471	0.462	0.438	0.075
84	0.083	0.157	0.173	0.245	0.236	0.288	0.29	0.32	0.392	0.248	0.394	0.044	0.141	0.149	0.199	0.248	0.31	0.367	0.398	0.472	0.479	0.447	0.444	0.312	0.086	0.13	0.187	0.253	0.325	0.389	0.441	0.448	0.507	0.476	0.476	0.419	0.083	0.122	0.185	0.243	0.318	0.376	0.437	0.476	0.475	0.476	0.468	0.444	0.076
85	0.084	0.159	0.175	0.249	0.24	0.292	0.295	0.326	0.398	0.253	0.399	0.045	0.142	0.151	0.202	0.253	0.314	0.373	0.404	0.478	0.485	0.452	0.449	0.317	0.086	0.133	0.19	0.257	0.33	0.395	0.447	0.454	0.511	0.481	0.48	0.425	0.083	0.124	0.188	0.248	0.323	0.382	0.442	0.48	0.479	0.481	0.472	0.449	0.076
86	0.085	0.161	0.178	0.252	0.244	0.297	0.3	0.331	0.404	0.257	0.404	0.047	0.143	0.154	0.205	0.257	0.32	0.378	0.41	0.484	0.49	0.458	0.454	0.324	0.088	0.135	0.194	0.262	0.336	0.401	0.452	0.459	0.516	0.485	0.485	0.431	0.084	0.126	0.192	0.253	0.33	0.389	0.449	0.486	0.485	0.486	0.476	0.454	0.077
87	0.086	0.163	0.18	0.254	0.247	0.301	0.305	0.336	0.408	0.263	0.409	0.048	0.145	0.156	0.209	0.262	0.325	0.384	0.415	0.49	0.495	0.463	0.459	0.329	0.089	0.138	0.198	0.267	0.343	0.407	0.458	0.464	0.52	0.49	0.489	0.436	0.086	0.129	0.195	0.259	0.336	0.395	0.455	0.492	0.49	0.491	0.481	0.46	0.078
88	0.087	0.165	0.183	0.258	0.252	0.306	0.311	0.342	0.413	0.268	0.414	0.05	0.146	0.159	0.213	0.267	0.331	0.391	0.421	0.496	0.501	0.469	0.465	0.335	0.09	0.14	0.201	0.272	0.349	0.413	0.464	0.468	0.526	0.494	0.493	0.441	0.086	0.131	0.199	0.264	0.342	0.401	0.46	0.496	0.494	0.496	0.485	0.464	0.078
89	0.088	0.167	0.186	0.262	0.256	0.31	0.316	0.347	0.419	0.274	0.42	0.052	0.147	0.162	0.217	0.273	0.337	0.397	0.427	0.502	0.507	0.475	0.47	0.342	0.091	0.143	0.205	0.278	0.356	0.42	0.47	0.476	0.53	0.499	0.498	0.447	0.087	0.133	0.203	0.269	0.35	0.407	0.467	0.502	0.5	0.501	0.49	0.47	0.079
90	0.089	0.17	0.189	0.266	0.261	0.315	0.322	0.352	0.425	0.279	0.425	0.053	0.148	0.164	0.221	0.278	0.342	0.403	0.434	0.507	0.513	0.479	0.476	0.348	0.092	0.146	0.21	0.283	0.362	0.426	0.475	0.479	0.534	0.503	0.502	0.453	0.089	0.136	0.207	0.274	0.356	0.413	0.472	0.506	0.503	0.505	0.494	0.475	0.08
91	0.091	0.171	0.191	0.268	0.265	0.32	0.326	0.358	0.43	0.284	0.43	0.055	0.15	0.167	0.224	0.282	0.348	0.408	0.438	0.511	0.516	0.483	0.479	0.355	0.093	0.147	0.213	0.288	0.367	0.431	0.479	0.483	0.538	0.506	0.506	0.458	0.09	0.138	0.21	0.279	0.361	0.419	0.477	0.511	0.506	0.508	0.498	0.48	0.08
92	0.092	0.173	0.194	0.272	0.268	0.324	0.332	0.363	0.436	0.29	0.435	0.056	0.15	0.17	0.229	0.287	0.354	0.413	0.444	0.517	0.522	0.488	0.485	0.36	0.095	0.15	0.218	0.293	0.373	0.438	0.485	0.489	0.542	0.511	0.509	0.464	0.091	0.141	0.215	0.285	0.367	0.425	0.483	0.515	0.512	0.512	0.501	0.485	0.082
93	0.093	0.176	0.197	0.275	0.273	0.329	0.338	0.369	0.442	0.295	0.441	0.058	0.152	0.172	0.232	0.291	0.358	0.419	0.451	0.522	0.526	0.492	0.488	0.366	0.095	0.152	0.221	0.298	0.377	0.442	0.489	0.493	0.546	0.514	0.512	0.468	0.092	0.143	0.218	0.291	0.373	0.431	0.487	0.519	0.515	0.515	0.505	0.489	0.082
94	0.095	0.177	0.2	0.279	0.277	0.334	0.342	0.374	0.447	0.301	0.446	0.06	0.154	0.175	0.235	0.296	0.364	0.425	0.455	0.526	0.53	0.497	0.492	0.372	0.097	0.155	0.225	0.304	0.384	0.448	0.494	0.496	0.549	0.517	0.516	0.473	0.093	0.145	0.222	0.296	0.379	0.436	0.492	0.524	0.518	0.518	0.508	0.493	0.083
95	0.096	0.18	0.202	0.283	0.281	0.338	0.348	0.38	0.453	0.306	0.451	0.061	0.154	0.178	0.24	0.301	0.369	0.43	0.461	0.532	0.535	0.501	0.497	0.378	0.098	0.159	0.228	0.309	0.39	0.454	0.498	0.5	0.552	0.52	0.519	0.477	0.094	0.148	0.226	0.302	0.385	0.442	0.497	0.527	0.523	0.522	0.512	0.497	0.084
96	0.097	0.182	0.206	0.287	0.285	0.343	0.354	0.386	0.458	0.313	0.457	0.063	0.156	0.18	0.244	0.306	0.375	0.436	0.465	0.536	0.538	0.504	0.501	0.383	0.099	0.161	0.232	0.314	0.395	0.459	0.504	0.503	0.555	0.523	0.521	0.482	0.095	0.15	0.229	0.306	0.39	0.447	0.502	0.531	0.526	0.524	0.514	0.5	0.084
97	0.099	0.184	0.209	0.29	0.289	0.348	0.359	0.392	0.464	0.318	0.462	0.065	0.158	0.183	0.248	0.312	0.381	0.442	0.471	0.54	0.543	0.509	0.505	0.39	0.101	0.164	0.237	0.32	0.401	0.465	0.508	0.507	0.558	0.526	0.525	0.486	0.097	0.154	0.234	0.312	0.397	0.453	0.506	0.535	0.529	0.528	0.517	0.504	0.086
98	0.1	0.187	0.212	0.294	0.294	0.353	0.365	0.398	0.47	0.325	0.468	0.066	0.159	0.187	0.252	0.317	0.386	0.448	0.476	0.545	0.546	0.511	0.509	0.395	0.102	0.167	0.242	0.325	0.407	0.469	0.512	0.511	0.561	0.529	0.527	0.49	0.098	0.156	0.238	0.318	0.402	0.458	0.51	0.538	0.532	0.53	0.52	0.508	0.087
99	0.102	0.189	0.215	0.298	0.298	0.358	0.37	0.403	0.475	0.33	0.473	0.068	0.161	0.189	0.256	0.321	0.392	0.452	0.48	0.547	0.55	0.515	0.512	0.401	0.104	0.169	0.245	0.33	0.412	0.474	0.516	0.515	0.564	0.531	0.53	0.494	0.099	0.158	0.242	0.324	0.408	0.463	0.514	0.541	0.534	0.533	0.522	0.51	0.087
100	0.104	0.191	0.218	0.301	0.303	0.363	0.376	0.409	0.481	0.335	0.478	0.07	0.162	0.191	0.26	0.326	0.397	0.458	0.485	0.552	0.553	0.517	0.514	0.406	0.105	0.172	0.249	0.335	0.417	0.479	0.519	0.517	0.567	0.533	0.532	0.497	0.101	0.161	0.246	0.33	0.414	0.467	0.518	0.544	0.537	0.536	0.524	0.513	0.088
101	0.105	0.193	0.221	0.306	0.307	0.367	0.381	0.414	0.487	0.341	0.483	0.072	0.164	0.195	0.264	0.331	0.402	0.462	0.489	0.556	0.556	0.521	0.517	0.413	0.106	0.175	0.253	0.34	0.422	0.484	0.522	0.52	0.568	0.534	0.534	0.501	0.102	0.164	0.25	0.335	0.42	0.471	0.521	0.547	0.54	0.537	0.526	0.515	0.089
102	0.107	0.196	0.224	0.31	0.312	0.372	0.387	0.42	0.492	0.347	0.489	0.074	0.166	0.198	0.27	0.337	0.408	0.467	0.492	0.56	0.559	0.525	0.521	0.417	0.108	0.178	0.258	0.346	0.428	0.488	0.526	0.523	0.57	0.537	0.536	0.504	0.104	0.167	0.255	0.34	0.425	0.476	0.525	0.55	0.542	0.539	0.529	0.518	0.09
103	0.108	0.198	0.226	0.314	0.316	0.378	0.392	0.424	0.498	0.351	0.494	0.075	0.167	0.201	0.273	0.341	0.411	0.47	0.496	0.561	0.561	0.525	0.522	0.422	0.109	0.181	0.262	0.351	0.432	0.492	0.527	0.524	0.571	0.538	0.537	0.507	0.105	0.169	0.259	0.345	0.43	0.48	0.528	0.551	0.544	0.54	0.529	0.521	0.091
104	0.11	0.2	0.229	0.318	0.32	0.382	0.398	0.43	0.503	0.358	0.5	0.077	0.17	0.204	0.278	0.348	0.417	0.476	0.501	0.565	0.564	0.529	0.526	0.428	0.111	0.184	0.266	0.356	0.438	0.496	0.532	0.527	0.574	0.539	0.539	0.51	0.106	0.172	0.264	0.351	0.435	0.485	0.532	0.554	0.547	0.542	0.531	0.523	0.092
105	0.112	0.203	0.233	0.321	0.324	0.387	0.403	0.436	0.507	0.362	0.505	0.079	0.171	0.207	0.281	0.351	0.421	0.48	0.503	0.567	0.565	0.529	0.527	0.432	0.112	0.187	0.271	0.361	0.442	0.5	0.534	0.529	0.574	0.541	0.54	0.512	0.107	0.175	0.268	0.356	0.44	0.489	0.535	0.556	0.547	0.545	0.533	0.525	0.093
106	0.114	0.204	0.236	0.325	0.329	0.392	0.408	0.441	0.514	0.368	0.51	0.081	0.173	0.21	0.286	0.357	0.426	0.485	0.507	0.57	0.568	0.533	0.53	0.438	0.114	0.19	0.275	0.367	0.448	0.504	0.537	0.531	0.576	0.543	0.542	0.515	0.109	0.179	0.273	0.362	0.446	0.493	0.538	0.559	0.55	0.547	0.535	0.527	0.094
107	0.117	0.207	0.239	0.329	0.333	0.397	0.413	0.446	0.519	0.372	0.515	0.083	0.175	0.213	0.29	0.361	0.432	0.489	0.51	0.571	0.569	0.534	0.53	0.442	0.115	0.193	0.279	0.372	0.452	0.507	0.539	0.532	0.576	0.544	0.542	0.516	0.11	0.181	0.277	0.367	0.45	0.497	0.54	0.56	0.551	0.547	0.535	0.529	0.094
108	0.118	0.209	0.242	0.333	0.338	0.402	0.419	0.451	0.524	0.378	0.521	0.085	0.177	0.216	0.295	0.367	0.437	0.493	0.513	0.573	0.571	0.535	0.533	0.446	0.117	0.196	0.283	0.377	0.456	0.511	0.541	0.534	0.578	0.545	0.544	0.518	0.112	0.184	0.281	0.372	0.456	0.501	0.543	0.562	0.553	0.549	0.537	0.53	0.096
109	0.12	0.211	0.246	0.337	0.342	0.407	0.424	0.457	0.528	0.383	0.526	0.087	0.179	0.219	0.3	0.371	0.442	0.497	0.516	0.576	0.572	0.538	0.535	0.451	0.119	0.199	0.288	0.382	0.461	0.515	0.543	0.536	0.579	0.546	0.545	0.521	0.114	0.187	0.286	0.377	0.461	0.505	0.546	0.564	0.554	0.55	0.539	0.532	0.097
110	0.123	0.213	0.249	0.341	0.347	0.412	0.429	0.461	0.533	0.388	0.531	0.089	0.181	0.222	0.304	0.376	0.447	0.501	0.519	0.579	0.574	0.539	0.537	0.456	0.12	0.202	0.293	0.388	0.465	0.518	0.546	0.537	0.58	0.547	0.546	0.522	0.115	0.19	0.29	0.383	0.466	0.508	0.548	0.565	0.555	0.551	0.539	0.533	0.098
111	0.124	0.216	0.252	0.344	0.352	0.416	0.434	0.465	0.538	0.392	0.536	0.091	0.183	0.225	0.308	0.381	0.451	0.505	0.52	0.579	0.575	0.54	0.538	0.462	0.122	0.205	0.297	0.393	0.469	0.521	0.547	0.539	0.581	0.548	0.547	0.523	0.117	0.193	0.295	0.389	0.469	0.512	0.55	0.566	0.556	0.553	0.541	0.534	0.099
112	0.126	0.219	0.255	0.349	0.357	0.421	0.438	0.471	0.541	0.397	0.541	0.093	0.185	0.228	0.312	0.385	0.455	0.508	0.522	0.58	0.575	0.542	0.539	0.466	0.124	0.208	0.301	0.397	0.473	0.523	0.548	0.54	0.581	0.549	0.547	0.525	0.118	0.196	0.299	0.393	0.474	0.514	0.551	0.567	0.557	0.553	0.541	0.534	0.1
113	0.128	0.221	0.258	0.352	0.361	0.426	0.444	0.476	0.547	0.402	0.546	0.095	0.188	0.232	0.317	0.39	0.46	0.511	0.526	0.583	0.578	0.543	0.541	0.471	0.126	0.212	0.306	0.403	0.478	0.527	0.551	0.542	0.582	0.55	0.549	0.527	0.119	0.199	0.304	0.399	0.478	0.518	0.554	0.568	0.559	0.554	0.542	0.538	0.101
114	0.13	0.223	0.261	0.356	0.365	0.431	0.448	0.48	0.551	0.406	0.549	0.097	0.189	0.235	0.321	0.395	0.463	0.515	0.528	0.584	0.579	0.544	0.543	0.475	0.128	0.215	0.31	0.408	0.482	0.53	0.553	0.543	0.583	0.55	0.548	0.53	0.121	0.203	0.308	0.403	0.482	0.521	0.556	0.57	0.56	0.555	0.544	0.539	0.102
115	0.132	0.226	0.264	0.36	0.369	0.436	0.453	0.484	0.556	0.41	0.553	0.098	0.191	0.238	0.326	0.399	0.466	0.516	0.53	0.583	0.578	0.544	0.542	0.478	0.128	0.217	0.314	0.412	0.485	0.53	0.553	0.544	0.583	0.55	0.548	0.529	0.122	0.205	0.312	0.408	0.486	0.523	0.557	0.571	0.56	0.555	0.543	0.538	0.103
116	0.133	0.228	0.267	0.363	0.373	0.44	0.457	0.488	0.559	0.414	0.559	0.1	0.193	0.241	0.33	0.404	0.469	0.519	0.532	0.585	0.579	0.546	0.544	0.481	0.131	0.222	0.319	0.417	0.488	0.533	0.554	0.544	0.583	0.551	0.549	0.53	0.124	0.208	0.317	0.413	0.49	0.526	0.559	0.571	0.561	0.556	0.544	0.54	0.104
117	0.136	0.231	0.271	0.368	0.377	0.446	0.462	0.492	0.564	0.418	0.562	0.103	0.195	0.245	0.334	0.409	0.474	0.522	0.534	0.586	0.579	0.546	0.544	0.485	0.133	0.225	0.323	0.421	0.492	0.536	0.556	0.545	0.583	0.551	0.55	0.531	0.126	0.212	0.322	0.418	0.494	0.528	0.56	0.572	0.561	0.557	0.545	0.54	0.105
118	0.138	0.233	0.274	0.372	0.383	0.45	0.466	0.496	0.568	0.424	0.567	0.105	0.198	0.249	0.339	0.414	0.479	0.526	0.536	0.588	0.581	0.548	0.546	0.489	0.135	0.228	0.328	0.426	0.495	0.538	0.556	0.547	0.584	0.552	0.551	0.532	0.128	0.215	0.327	0.424	0.498	0.531	0.561	0.573	0.563	0.558	0.546	0.541	0.107
119	0.14	0.236	0.277	0.376	0.386	0.455	0.47	0.5	0.571	0.426	0.57	0.107	0.2	0.251	0.343	0.418	0.482	0.528	0.537	0.588	0.58	0.548	0.546	0.492	0.137	0.232	0.333	0.429	0.498	0.54	0.558	0.547	0.584	0.552	0.551	0.532	0.13	0.218	0.331	0.428	0.502	0.533	0.562	0.574	0.563	0.558	0.546	0.542	0.108
120	0.143	0.238	0.281	0.381	0.391	0.459	0.474	0.503	0.574	0.429	0.574	0.108	0.202	0.254	0.347	0.422	0.485	0.53	0.538	0.587	0.581	0.548	0.546	0.495	0.138	0.234	0.336	0.434	0.501	0.542	0.558	0.547	0.584	0.552	0.55	0.533	0.131	0.221	0.336	0.432	0.505	0.535	0.563	0.573	0.563	0.558	0.546	0.541	0.108
121	0.145	0.24	0.284	0.385	0.395	0.463	0.478	0.506	0.577	0.433	0.578	0.11	0.205	0.258	0.352	0.427	0.489	0.533	0.539	0.59	0.583	0.55	0.549	0.499	0.141	0.239	0.342	0.439	0.505	0.544	0.558	0.548	0.584	0.553	0.552	0.534	0.133	0.224	0.341	0.437	0.509	0.538	0.565	0.575	0.564	0.559	0.547	0.543	0.11
122	0.147	0.243	0.288	0.389	0.399	0.467	0.481	0.51	0.581	0.436	0.58	0.112	0.207	0.261	0.357	0.431	0.492	0.534	0.54	0.589	0.583	0.55	0.547	0.501	0.143	0.242	0.346	0.443	0.506	0.546	0.559	0.548	0.584	0.553	0.551	0.535	0.135	0.228	0.346	0.441	0.511	0.54	0.566	0.575	0.564	0.559	0.547	0.542	0.112
123	0.149	0.246	0.29	0.392	0.404	0.472	0.485	0.513	0.584	0.438	0.584	0.114	0.209	0.264	0.361	0.435	0.495	0.536	0.541	0.589	0.582	0.55	0.547	0.504	0.145	0.245	0.35	0.447	0.51	0.546	0.559	0.548	0.583	0.553	0.552	0.534	0.136	0.231	0.35	0.445	0.513	0.541	0.566	0.575	0.564	0.559	0.547	0.542	0.112
124	0.151	0.248	0.294	0.395	0.408	0.476	0.489	0.515	0.586	0.441	0.587	0.117	0.211	0.268	0.365	0.44	0.498	0.537	0.543	0.589	0.582	0.55	0.548	0.507	0.147	0.248	0.354	0.451	0.511	0.548	0.561	0.549	0.583	0.554	0.552	0.536	0.138	0.234	0.355	0.449	0.517	0.543	0.567	0.576	0.564	0.56	0.547	0.543	0.114
125	0.153	0.251	0.298	0.4	0.412	0.48	0.492	0.518	0.589	0.444	0.589	0.119	0.213	0.271	0.37	0.443	0.499	0.539	0.542	0.59	0.582	0.55	0.549	0.509	0.149	0.252	0.359	0.455	0.514	0.549	0.561	0.549	0.584	0.554	0.551	0.536	0.139	0.238	0.359	0.454	0.52	0.544	0.568	0.576	0.564	0.559	0.547	0.543	0.115
126	0.154	0.253	0.301	0.404	0.416	0.483	0.495	0.521	0.592	0.447	0.593	0.121	0.216	0.275	0.374	0.448	0.503	0.542	0.544	0.59	0.582	0.551	0.548	0.511	0.151	0.255	0.364	0.459	0.516	0.55	0.561	0.549	0.583	0.554	0.552	0.536	0.141	0.241	0.364	0.458	0.522	0.545	0.568	0.575	0.564	0.56	0.547	0.542	0.116
127	0.157	0.256	0.305	0.408	0.42	0.486	0.499	0.523	0.593	0.449	0.595	0.123	0.218	0.278	0.379	0.451	0.507	0.543	0.544	0.59	0.582	0.55	0.549	0.513	0.154	0.259	0.368	0.464	0.518	0.551	0.561	0.549	0.583	0.554	0.552	0.537	0.143	0.244	0.368	0.462	0.525	0.547	0.569	0.576	0.564	0.56	0.548	0.543	0.117
128	0.158	0.259	0.309	0.412	0.424	0.49	0.501	0.526	0.596	0.452	0.598	0.126	0.22	0.282	0.383	0.455	0.509	0.545	0.545	0.59	0.582	0.551	0.55	0.517	0.156	0.263	0.373	0.467	0.521	0.553	0.561	0.55	0.583	0.554	0.552	0.537	0.145	0.248	0.373	0.465	0.528	0.548	0.569	0.576	0.564	0.56	0.548	0.543	0.119
129	0.161	0.262	0.313	0.415	0.428	0.494	0.503	0.528	0.599	0.453	0.6	0.129	0.222	0.286	0.387	0.459	0.511	0.545	0.546	0.59	0.582	0.551	0.55	0.518	0.158	0.266	0.377	0.469	0.523	0.553	0.562	0.551	0.583	0.554	0.552	0.537	0.147	0.251	0.377	0.469	0.53	0.549	0.57	0.576	0.564	0.56	0.548	0.543	0.12
130	0.163	0.265	0.317	0.42	0.433	0.498	0.506	0.53	0.601	0.456	0.602	0.131	0.225	0.29	0.393	0.463	0.514	0.547	0.547	0.592	0.583	0.553	0.551	0.519	0.161	0.271	0.382	0.475	0.525	0.555	0.563	0.552	0.583	0.555	0.552	0.538	0.15	0.255	0.382	0.473	0.532	0.55	0.571	0.577	0.566	0.561	0.549	0.544	0.122
131	0.164	0.266	0.319	0.423	0.436	0.5	0.508	0.531	0.602	0.458	0.605	0.133	0.228	0.293	0.397	0.466	0.516	0.547	0.547	0.591	0.583	0.553	0.55	0.521	0.162	0.274	0.386	0.477	0.526	0.555	0.563	0.551	0.583	0.554	0.553	0.537	0.151	0.258	0.387	0.477	0.534	0.551	0.571	0.577	0.565	0.561	0.548	0.543	0.122
132	0.167	0.269	0.322	0.428	0.44	0.504	0.511	0.533	0.604	0.46	0.606	0.135	0.23	0.297	0.399	0.469	0.517	0.548	0.546	0.589	0.582	0.551	0.55	0.521	0.164	0.277	0.39	0.481	0.527	0.555	0.562	0.551	0.583	0.554	0.552	0.537	0.153	0.262	0.391	0.481	0.536	0.553	0.57	0.576	0.565	0.561	0.548	0.543	0.124
133	0.169	0.272	0.325	0.431	0.444	0.507	0.514	0.536	0.605	0.462	0.608	0.138	0.232	0.301	0.405	0.474	0.52	0.55	0.549	0.592	0.582	0.553	0.552	0.524	0.167	0.282	0.395	0.485	0.53	0.556	0.563	0.552	0.583	0.555	0.553	0.538	0.155	0.266	0.396	0.485	0.538	0.554	0.572	0.577	0.566	0.562	0.549	0.544	0.125
134	0.17	0.275	0.329	0.435	0.447	0.508	0.515	0.537	0.607	0.463	0.609	0.14	0.234	0.305	0.408	0.476	0.521	0.55	0.548	0.59	0.582	0.552	0.55	0.524	0.169	0.284	0.399	0.487	0.53	0.556	0.562	0.55	0.582	0.554	0.551	0.536	0.157	0.269	0.4	0.487	0.539	0.554	0.571	0.577	0.566	0.56	0.548	0.543	0.126
135	0.172	0.278	0.333	0.437	0.45	0.512	0.517	0.538	0.608	0.463	0.611	0.143	0.236	0.309	0.413	0.479	0.522	0.55	0.548	0.589	0.581	0.552	0.551	0.524	0.171	0.288	0.404	0.489	0.532	0.556	0.562	0.552	0.581	0.554	0.552	0.536	0.159	0.272	0.404	0.49	0.541	0.555	0.572	0.576	0.565	0.56	0.549	0.543	0.128
136	0.174	0.28	0.337	0.442	0.454	0.515	0.518	0.539	0.609	0.465	0.613	0.145	0.238	0.312	0.417	0.482	0.524	0.551	0.548	0.589	0.581	0.552	0.55	0.527	0.174	0.292	0.408	0.491	0.532	0.557	0.562	0.551	0.581	0.555	0.552	0.535	0.161	0.276	0.409	0.494	0.542	0.555	0.572	0.576	0.565	0.56	0.548	0.543	0.129
137	0.177	0.283	0.34	0.446	0.457	0.518	0.52	0.54	0.611	0.466	0.614	0.148	0.241	0.316	0.421	0.485	0.526	0.551	0.548	0.589	0.581	0.552	0.55	0.528	0.176	0.295	0.411	0.494	0.532	0.557	0.562	0.551	0.582	0.554	0.552	0.536	0.163	0.279	0.412	0.495	0.544	0.556	0.572	0.576	0.565	0.561	0.548	0.542	0.13
138	0.178	0.285	0.344	0.45	0.46	0.52	0.521	0.541	0.612	0.467	0.615	0.15	0.243	0.321	0.425	0.488	0.527	0.552	0.549	0.588	0.58	0.553	0.55	0.529	0.179	0.3	0.416	0.497	0.535	0.559	0.563	0.551	0.582	0.555	0.552	0.536	0.166	0.284	0.418	0.5	0.545	0.557	0.573	0.576	0.566	0.562	0.549	0.543	0.132
139	0.181	0.288	0.346	0.454	0.465	0.522	0.524	0.542	0.613	0.469	0.616	0.152	0.246	0.324	0.429	0.491	0.53	0.553	0.548	0.589	0.581	0.552	0.551	0.53	0.18	0.303	0.419	0.499	0.535	0.559	0.562	0.551	0.582	0.554	0.552	0.536	0.167	0.287	0.422	0.502	0.547	0.556	0.572	0.575	0.565	0.561	0.548	0.542	0.132
140	0.183	0.291	0.35	0.456	0.468	0.525	0.525	0.544	0.614	0.468	0.617	0.155	0.249	0.328	0.432	0.493	0.531	0.553	0.549	0.588	0.58	0.552	0.549	0.53	0.183	0.306	0.423	0.501	0.535	0.559	0.562	0.55	0.58	0.554	0.551	0.536	0.17	0.291	0.426	0.505	0.548	0.557	0.572	0.576	0.565	0.561	0.548	0.542	0.135
141	0.184	0.293	0.353	0.46	0.47	0.526	0.525	0.542	0.613	0.47	0.617	0.157	0.25	0.33	0.437	0.496	0.531	0.552	0.549	0.588	0.579	0.552	0.551	0.531	0.185	0.31	0.427	0.503	0.537	0.559	0.561	0.551	0.58	0.554	0.552	0.536	0.172	0.295	0.431	0.508	0.549	0.557	0.572	0.576	0.565	0.561	0.548	0.542	0.136
142	0.186	0.296	0.356	0.463	0.473	0.528	0.526	0.545	0.615	0.47	0.618	0.159	0.254	0.334	0.441	0.499	0.531	0.553	0.549	0.586	0.579	0.552	0.55	0.531	0.187	0.313	0.43	0.506	0.538	0.558	0.562	0.551	0.58	0.553	0.552	0.536	0.174	0.298	0.434	0.509	0.55	0.557	0.571	0.574	0.564	0.56	0.547	0.541	0.137
143	0.189	0.298	0.36	0.467	0.476	0.53	0.528	0.545	0.615	0.471	0.619	0.162	0.256	0.337	0.445	0.501	0.533	0.553	0.549	0.587	0.579	0.552	0.551	0.532	0.19	0.317	0.433	0.508	0.538	0.559	0.561	0.551	0.579	0.553	0.552	0.537	0.176	0.302	0.438	0.512	0.551	0.558	0.572	0.575	0.564	0.561	0.548	0.543	0.139
144	0.191	0.301	0.364	0.472	0.478	0.533	0.529	0.546	0.616	0.472	0.619	0.164	0.258	0.341	0.448	0.502	0.533	0.553	0.548	0.586	0.579	0.552	0.55	0.531	0.192	0.321	0.437	0.511	0.539	0.558	0.561	0.55	0.579	0.554	0.55	0.536	0.178	0.306	0.443	0.514	0.551	0.558	0.572	0.575	0.564	0.561	0.547	0.542	0.14
145	0.194	0.305	0.367	0.474	0.481	0.535	0.53	0.546	0.615	0.472	0.62	0.168	0.261	0.344	0.451	0.504	0.535	0.554	0.549	0.586	0.577	0.552	0.55	0.533	0.195	0.324	0.441	0.512	0.54	0.558	0.56	0.55	0.579	0.554	0.55	0.537	0.18	0.309	0.446	0.516	0.552	0.558	0.572	0.574	0.564	0.561	0.547	0.543	0.142
146	0.196	0.308	0.37	0.477	0.483	0.537	0.53	0.547	0.616	0.473	0.62	0.171	0.263	0.348	0.455	0.507	0.535	0.555	0.55	0.586	0.578	0.552	0.551	0.534	0.198	0.329	0.445	0.514	0.541	0.558	0.563	0.551	0.579	0.554	0.55	0.537	0.183	0.313	0.45	0.517	0.552	0.56	0.572	0.575	0.564	0.561	0.548	0.543	0.144
147	0.198	0.31	0.374	0.481	0.486	0.538	0.532	0.548	0.616	0.473	0.621	0.173	0.266	0.351	0.459	0.509	0.537	0.555	0.549	0.586	0.578	0.552	0.551	0.535	0.199	0.332	0.448	0.516	0.54	0.559	0.561	0.551	0.579	0.554	0.552	0.536	0.184	0.316	0.454	0.52	0.553	0.559	0.572	0.574	0.564	0.561	0.548	0.542	0.144
148	0.2	0.313	0.377	0.484	0.488	0.539	0.531	0.548	0.617	0.474	0.622	0.176	0.269	0.355	0.464	0.511	0.539	0.554	0.55	0.586	0.579	0.553	0.55	0.534	0.203	0.336	0.452	0.519	0.543	0.56	0.561	0.551	0.579	0.554	0.551	0.536	0.187	0.321	0.458	0.522	0.555	0.56	0.573	0.575	0.564	0.561	0.548	0.542	0.146
149	0.202	0.315	0.379	0.486	0.49	0.54	0.531	0.548	0.617	0.473	0.622	0.178	0.27	0.359	0.465	0.512	0.537	0.553	0.549	0.585	0.578	0.552	0.549	0.534	0.205	0.34	0.455	0.519	0.542	0.559	0.561	0.551	0.579	0.554	0.551	0.536	0.189	0.324	0.461	0.523	0.556	0.56	0.573	0.574	0.564	0.56	0.547	0.542	0.148
150	0.204	0.317	0.383	0.49	0.492	0.541	0.532	0.548	0.618	0.475	0.623	0.181	0.274	0.362	0.47	0.515	0.538	0.553	0.549	0.585	0.576	0.552	0.549	0.534	0.207	0.344	0.459	0.52	0.541	0.559	0.56	0.55	0.578	0.553	0.55	0.535	0.191	0.328	0.465	0.525	0.557	0.559	0.572	0.574	0.563	0.56	0.546	0.541	0.149
151	0.206	0.321	0.386	0.492	0.494	0.541	0.533	0.548	0.617	0.473	0.622	0.183	0.276	0.366	0.472	0.515	0.537	0.553	0.548	0.584	0.576	0.551	0.548	0.534	0.21	0.347	0.461	0.521	0.542	0.558	0.56	0.55	0.577	0.552	0.55	0.535	0.194	0.331	0.468	0.526	0.557	0.559	0.572	0.574	0.563	0.56	0.546	0.541	0.151
152	0.208	0.325	0.391	0.496	0.497	0.544	0.533	0.549	0.619	0.476	0.622	0.187	0.279	0.37	0.476	0.517	0.539	0.553	0.549	0.584	0.576	0.552	0.548	0.534	0.212	0.351	0.465	0.522	0.542	0.558	0.561	0.551	0.578	0.553	0.55	0.535	0.196	0.335	0.472	0.528	0.557	0.559	0.572	0.573	0.564	0.56	0.547	0.542	0.152
153	0.211	0.327	0.394	0.499	0.499	0.544	0.534	0.549	0.619	0.476	0.623	0.189	0.281	0.374	0.479	0.519	0.539	0.554	0.55	0.585	0.577	0.553	0.549	0.535	0.215	0.355	0.468	0.525	0.542	0.558	0.561	0.551	0.578	0.553	0.55	0.534	0.198	0.339	0.476	0.531	0.558	0.56	0.572	0.574	0.564	0.561	0.547	0.542	0.154
154	0.213	0.33	0.398	0.502	0.5	0.545	0.535	0.549	0.618	0.476	0.622	0.192	0.283	0.377	0.483	0.521	0.538	0.553	0.549	0.585	0.576	0.552	0.549	0.535	0.218	0.358	0.471	0.525	0.543	0.558	0.56	0.551	0.577	0.553	0.55	0.535	0.201	0.343	0.479	0.532	0.558	0.56	0.572	0.573	0.564	0.561	0.546	0.541	0.156
155	0.214	0.333	0.4	0.504	0.501	0.545	0.533	0.549	0.618	0.475	0.623	0.195	0.286	0.382	0.485	0.52	0.538	0.553	0.549	0.583	0.575	0.551	0.547	0.534	0.22	0.362	0.474	0.525	0.542	0.558	0.56	0.55	0.575	0.552	0.55	0.534	0.203	0.346	0.482	0.532	0.557	0.559	0.571	0.572	0.563	0.56	0.546	0.54	0.157
156	0.217	0.336	0.404	0.506	0.504	0.547	0.535	0.55	0.62	0.476	0.622	0.199	0.289	0.386	0.489	0.523	0.541	0.553	0.55	0.583	0.576	0.552	0.549	0.536	0.223	0.366	0.477	0.528	0.544	0.557	0.56	0.551	0.576	0.554	0.55	0.535	0.206	0.351	0.486	0.534	0.559	0.56	0.572	0.573	0.564	0.56	0.546	0.541	0.158
157	0.219	0.338	0.407	0.508	0.504	0.547	0.535	0.55	0.619	0.476	0.621	0.201	0.291	0.388	0.49	0.522	0.539	0.554	0.549	0.582	0.575	0.55	0.548	0.536	0.225	0.369	0.48	0.528	0.542	0.557	0.559	0.551	0.576	0.553	0.549	0.534	0.208	0.355	0.488	0.535	0.559	0.56	0.571	0.573	0.563	0.56	0.547	0.541	0.16
158	0.221	0.342	0.409	0.511	0.506	0.548	0.535	0.549	0.619	0.474	0.622	0.204	0.294	0.391	0.493	0.523	0.541	0.553	0.548	0.582	0.574	0.551	0.547	0.536	0.228	0.372	0.482	0.528	0.542	0.557	0.56	0.55	0.575	0.551	0.55	0.534	0.21	0.358	0.491	0.535	0.558	0.561	0.571	0.572	0.563	0.559	0.546	0.539	0.161
159	0.223	0.344	0.413	0.514	0.507	0.548	0.535	0.549	0.619	0.475	0.622	0.207	0.296	0.394	0.496	0.524	0.541	0.552	0.548	0.582	0.573	0.551	0.547	0.535	0.231	0.376	0.484	0.529	0.542	0.557	0.559	0.55	0.575	0.552	0.55	0.532	0.212	0.362	0.495	0.536	0.557	0.56	0.571	0.572	0.562	0.56	0.546	0.539	0.163
160	0.225	0.347	0.415	0.516	0.509	0.549	0.535	0.55	0.619	0.476	0.622	0.209	0.299	0.397	0.498	0.526	0.54	0.552	0.548	0.581	0.573	0.552	0.548	0.535	0.233	0.38	0.485	0.53	0.542	0.556	0.559	0.551	0.575	0.552	0.549	0.533	0.215	0.366	0.497	0.538	0.558	0.56	0.57	0.572	0.562	0.559	0.546	0.539	0.165
161	0.227	0.35	0.418	0.518	0.509	0.549	0.535	0.549	0.618	0.475	0.621	0.212	0.302	0.4	0.5	0.525	0.539	0.552	0.548	0.581	0.573	0.55	0.547	0.534	0.235	0.383	0.488	0.529	0.541	0.556	0.558	0.55	0.574	0.551	0.548	0.533	0.217	0.37	0.499	0.537	0.558	0.559	0.57	0.571	0.562	0.558	0.545	0.539	0.166
162	0.231	0.353	0.422	0.521	0.511	0.55	0.535	0.549	0.619	0.476	0.622	0.216	0.305	0.404	0.503	0.527	0.54	0.552	0.549	0.582	0.574	0.55	0.548	0.534	0.239	0.388	0.492	0.532	0.542	0.557	0.558	0.55	0.574	0.552	0.549	0.532	0.22	0.374	0.503	0.539	0.559	0.56	0.57	0.571	0.563	0.56	0.546	0.539	0.168
163	0.232	0.356	0.425	0.522	0.512	0.55	0.535	0.55	0.619	0.475	0.621	0.218	0.307	0.407	0.504	0.528	0.54	0.551	0.549	0.58	0.573	0.55	0.547	0.534	0.241	0.391	0.494	0.53	0.543	0.556	0.558	0.55	0.573	0.551	0.55	0.532	0.223	0.377	0.505	0.539	0.557	0.56	0.571	0.571	0.561	0.559	0.545	0.54	0.17
164	0.234	0.359	0.428	0.524	0.513	0.55	0.536	0.55	0.62	0.477	0.621	0.221	0.311	0.411	0.509	0.529	0.541	0.552	0.549	0.581	0.574	0.55	0.548	0.534	0.243	0.394	0.496	0.533	0.543	0.557	0.558	0.551	0.575	0.552	0.549	0.532	0.225	0.38	0.508	0.54	0.559	0.56	0.57	0.571	0.562	0.559	0.545	0.54	0.171
165	0.237	0.361	0.431	0.526	0.514	0.551	0.536	0.55	0.619	0.477	0.621	0.225	0.313	0.414	0.509	0.529	0.541	0.552	0.549	0.581	0.575	0.551	0.549	0.536	0.247	0.397	0.499	0.533	0.543	0.557	0.558	0.551	0.575	0.553	0.549	0.533	0.228	0.384	0.51	0.541	0.56	0.56	0.571	0.572	0.562	0.56	0.546	0.54	0.174
166	0.239	0.364	0.434	0.529	0.515	0.552	0.536	0.55	0.62	0.478	0.621	0.227	0.316	0.417	0.513	0.531	0.541	0.551	0.548	0.581	0.573	0.551	0.549	0.534	0.249	0.401	0.501	0.533	0.544	0.557	0.558	0.552	0.575	0.552	0.55	0.532	0.23	0.388	0.513	0.542	0.559	0.56	0.57	0.571	0.563	0.559	0.545	0.539	0.174
167	0.242	0.367	0.438	0.53	0.515	0.551	0.535	0.549	0.62	0.476	0.621	0.231	0.319	0.421	0.513	0.531	0.541	0.552	0.548	0.58	0.573	0.551	0.548	0.534	0.253	0.405	0.502	0.533	0.543	0.556	0.557	0.55	0.573	0.552	0.549	0.531	0.232	0.392	0.515	0.542	0.559	0.56	0.57	0.57	0.562	0.559	0.545	0.539	0.176
168	0.243	0.369	0.44	0.531	0.515	0.551	0.535	0.549	0.619	0.475	0.62	0.234	0.321	0.423	0.515	0.53	0.54	0.551	0.548	0.579	0.572	0.55	0.547	0.534	0.255	0.407	0.503	0.534	0.542	0.556	0.557	0.55	0.573	0.551	0.549	0.531	0.235	0.395	0.516	0.543	0.558	0.56	0.57	0.57	0.561	0.559	0.544	0.538	0.178
169	0.245	0.373	0.443	0.533	0.516	0.551	0.535	0.551	0.62	0.476	0.62	0.237	0.324	0.427	0.517	0.532	0.54	0.551	0.548	0.579	0.572	0.551	0.547	0.533	0.257	0.411	0.506	0.535	0.542	0.556	0.557	0.549	0.572	0.552	0.549	0.531	0.238	0.399	0.518	0.542	0.559	0.559	0.57	0.57	0.561	0.559	0.544	0.538	0.179
170	0.247	0.377	0.445	0.534	0.517	0.551	0.536	0.55	0.618	0.476	0.619	0.24	0.327	0.43	0.52	0.531	0.541	0.552	0.548	0.579	0.572	0.551	0.547	0.533	0.261	0.415	0.507	0.535	0.543	0.555	0.557	0.55	0.572	0.551	0.548	0.531	0.24	0.402	0.521	0.543	0.559	0.559	0.57	0.57	0.561	0.559	0.545	0.538	0.181
171	0.25	0.38	0.448	0.536	0.517	0.552	0.536	0.55	0.619	0.476	0.619	0.243	0.329	0.433	0.522	0.532	0.54	0.551	0.548	0.578	0.572	0.551	0.548	0.534	0.263	0.418	0.508	0.535	0.542	0.555	0.557	0.55	0.571	0.552	0.548	0.532	0.243	0.406	0.522	0.542	0.559	0.558	0.57	0.57	0.561	0.559	0.544	0.538	0.183
172	0.252	0.382	0.45	0.536	0.517	0.551	0.536	0.549	0.619	0.475	0.618	0.246	0.332	0.436	0.521	0.531	0.538	0.55	0.548	0.578	0.57	0.55	0.546	0.533	0.266	0.42	0.51	0.534	0.542	0.554	0.556	0.549	0.571	0.55	0.547	0.531	0.245	0.408	0.524	0.542	0.558	0.558	0.569	0.569	0.56	0.558	0.544	0.537	0.184
173	0.254	0.385	0.453	0.538	0.518	0.551	0.536	0.549	0.619	0.476	0.618	0.25	0.335	0.439	0.522	0.533	0.54	0.55	0.548	0.578	0.572	0.55	0.547	0.534	0.269	0.424	0.512	0.535	0.543	0.555	0.557	0.551	0.573	0.552	0.548	0.531	0.248	0.413	0.527	0.544	0.559	0.559	0.57	0.569	0.562	0.559	0.544	0.537	0.187
174	0.257	0.388	0.456	0.54	0.518	0.552	0.536	0.55	0.619	0.476	0.618	0.253	0.337	0.442	0.526	0.532	0.539	0.549	0.549	0.578	0.572	0.549	0.547	0.533	0.271	0.428	0.514	0.534	0.541	0.554	0.557	0.55	0.57	0.551	0.548	0.531	0.25	0.416	0.528	0.543	0.559	0.559	0.57	0.569	0.56	0.558	0.544	0.537	0.188
175	0.258	0.39	0.457	0.54	0.518	0.552	0.535	0.549	0.619	0.474	0.618	0.256	0.34	0.445	0.525	0.532	0.538	0.549	0.547	0.577	0.57	0.549	0.546	0.533	0.274	0.43	0.514	0.534	0.541	0.554	0.556	0.549	0.571	0.55	0.547	0.53	0.253	0.419	0.529	0.544	0.558	0.559	0.569	0.568	0.559	0.557	0.544	0.536	0.19
176	0.261	0.394	0.461	0.54	0.519	0.552	0.535	0.55	0.619	0.475	0.617	0.259	0.342	0.448	0.527	0.531	0.538	0.549	0.548	0.576	0.569	0.549	0.546	0.532	0.277	0.433	0.515	0.534	0.54	0.554	0.556	0.55	0.57	0.55	0.548	0.53	0.256	0.423	0.531	0.544	0.558	0.559	0.569	0.569	0.56	0.558	0.544	0.537	0.192
177	0.262	0.396	0.462	0.542	0.519	0.551	0.535	0.549	0.618	0.474	0.618	0.261	0.344	0.45	0.526	0.533	0.538	0.547	0.547	0.575	0.568	0.549	0.546	0.531	0.279	0.436	0.515	0.535	0.54	0.553	0.554	0.549	0.57	0.55	0.547	0.528	0.258	0.425	0.532	0.544	0.557	0.557	0.567	0.567	0.56	0.557	0.543	0.535	0.193
178	0.265	0.399	0.463	0.543	0.519	0.552	0.535	0.549	0.618	0.474	0.617	0.264	0.347	0.452	0.528	0.531	0.537	0.549	0.547	0.576	0.569	0.549	0.545	0.532	0.283	0.439	0.517	0.534	0.54	0.554	0.556	0.549	0.57	0.55	0.547	0.529	0.261	0.428	0.534	0.544	0.557	0.558	0.568	0.568	0.559	0.558	0.543	0.536	0.195
179	0.267	0.402	0.466	0.544	0.519	0.551	0.535	0.549	0.618	0.474	0.617	0.267	0.35	0.455	0.53	0.532	0.537	0.547	0.547	0.576	0.569	0.548	0.546	0.532	0.285	0.443	0.519	0.535	0.539	0.554	0.556	0.549	0.57	0.55	0.547	0.529	0.264	0.432	0.534	0.544	0.557	0.558	0.569	0.568	0.559	0.558	0.543	0.535	0.197
180	0.27	0.405	0.469	0.544	0.519	0.552	0.535	0.549	0.618	0.474	0.617	0.27	0.354	0.459	0.53	0.532	0.537	0.548	0.547	0.575	0.569	0.549	0.545	0.532	0.288	0.444	0.519	0.534	0.539	0.553	0.555	0.549	0.569	0.55	0.547	0.528	0.266	0.435	0.536	0.544	0.557	0.558	0.568	0.567	0.559	0.557	0.543	0.535	0.199
181	0.272	0.407	0.472	0.547	0.519	0.552	0.535	0.549	0.618	0.475	0.616	0.274	0.357	0.461	0.53	0.531	0.538	0.548	0.547	0.575	0.568	0.548	0.545	0.532	0.291	0.447	0.519	0.534	0.539	0.553	0.554	0.549	0.568	0.55	0.548	0.53	0.269	0.437	0.537	0.545	0.559	0.558	0.568	0.567	0.559	0.558	0.543	0.536	0.201
182	0.274	0.409	0.473	0.547	0.52	0.551	0.535	0.549	0.618	0.475	0.616	0.278	0.36	0.465	0.533	0.533	0.538	0.549	0.547	0.576	0.569	0.55	0.545	0.532	0.294	0.45	0.521	0.536	0.54	0.553	0.554	0.549	0.569	0.551	0.547	0.529	0.272	0.441	0.538	0.544	0.558	0.558	0.568	0.567	0.559	0.558	0.543	0.535	0.202
183	0.277	0.413	0.475	0.549	0.52	0.552	0.535	0.549	0.618	0.475	0.615	0.282	0.363	0.467	0.533	0.533	0.538	0.548	0.548	0.575	0.568	0.549	0.546	0.532	0.297	0.453	0.522	0.536	0.541	0.553	0.555	0.55	0.569	0.551	0.547	0.529	0.275	0.445	0.54	0.544	0.558	0.558	0.568	0.567	0.559	0.558	0.543	0.535	0.204
184	0.28	0.416	0.476	0.548	0.519	0.551	0.535	0.548	0.618	0.475	0.615	0.285	0.365	0.469	0.533	0.532	0.538	0.547	0.547	0.574	0.567	0.548	0.545	0.531	0.3	0.456	0.523	0.534	0.539	0.552	0.554	0.549	0.568	0.55	0.546	0.529	0.278	0.447	0.54	0.544	0.557	0.558	0.568	0.566	0.558	0.557	0.543	0.535	0.206
185	0.282	0.419	0.478	0.549	0.52	0.551	0.535	0.549	0.618	0.474	0.615	0.288	0.368	0.472	0.535	0.533	0.537	0.547	0.547	0.573	0.568	0.549	0.545	0.531	0.303	0.458	0.524	0.535	0.541	0.552	0.554	0.548	0.568	0.55	0.546	0.529	0.28	0.451	0.542	0.544	0.557	0.558	0.568	0.566	0.558	0.557	0.542	0.535	0.208
186	0.284	0.421	0.481	0.548	0.519	0.55	0.534	0.548	0.618	0.474	0.614	0.29	0.371	0.474	0.535	0.533	0.537	0.547	0.544	0.572	0.567	0.548	0.545	0.53	0.304	0.46	0.524	0.535	0.54	0.551	0.552	0.549	0.568	0.549	0.546	0.527	0.282	0.454	0.543	0.544	0.557	0.558	0.567	0.566	0.558	0.558	0.542	0.534	0.209
187	0.287	0.423	0.482	0.55	0.519	0.55	0.535	0.549	0.618	0.474	0.615	0.294	0.374	0.476	0.536	0.533	0.537	0.547	0.547	0.574	0.567	0.549	0.545	0.53	0.309	0.463	0.525	0.535	0.54	0.552	0.554	0.549	0.567	0.55	0.546	0.528	0.286	0.456	0.544	0.544	0.557	0.558	0.568	0.566	0.559	0.557	0.542	0.535	0.212
188	0.288	0.426	0.484	0.55	0.52	0.551	0.535	0.548	0.618	0.475	0.614	0.296	0.378	0.478	0.537	0.533	0.538	0.547	0.547	0.573	0.567	0.549	0.545	0.53	0.311	0.466	0.525	0.534	0.539	0.551	0.553	0.549	0.568	0.55	0.545	0.529	0.288	0.458	0.544	0.544	0.557	0.558	0.567	0.566	0.558	0.557	0.543	0.535	0.213
189	0.291	0.429	0.486	0.552	0.52	0.551	0.535	0.549	0.618	0.474	0.614	0.299	0.38	0.48	0.537	0.533	0.536	0.546	0.546	0.573	0.566	0.549	0.544	0.53	0.314	0.469	0.526	0.535	0.54	0.552	0.554	0.549	0.567	0.55	0.546	0.528	0.291	0.462	0.545	0.544	0.556	0.558	0.567	0.566	0.559	0.557	0.543	0.534	0.215
190	0.292	0.431	0.487	0.552	0.52	0.551	0.534	0.549	0.618	0.474	0.614	0.302	0.382	0.482	0.538	0.532	0.536	0.546	0.547	0.573	0.567	0.549	0.545	0.53	0.317	0.471	0.527	0.535	0.54	0.552	0.554	0.549	0.567	0.55	0.546	0.528	0.294	0.464	0.545	0.544	0.556	0.557	0.567	0.566	0.558	0.558	0.542	0.534	0.216
191	0.296	0.433	0.488	0.551	0.52	0.55	0.534	0.548	0.618	0.473	0.613	0.305	0.385	0.484	0.537	0.531	0.535	0.546	0.546	0.571	0.566	0.548	0.544	0.53	0.319	0.472	0.526	0.534	0.539	0.551	0.552	0.547	0.566	0.549	0.545	0.528	0.296	0.467	0.545	0.544	0.556	0.557	0.566	0.565	0.557	0.557	0.543	0.533	0.218
192	0.299	0.436	0.489	0.551	0.52	0.55	0.534	0.549	0.617	0.473	0.613	0.308	0.389	0.487	0.538	0.532	0.536	0.547	0.546	0.572	0.566	0.548	0.545	0.531	0.322	0.475	0.527	0.534	0.54	0.552	0.553	0.549	0.567	0.55	0.546	0.527	0.3	0.47	0.547	0.544	0.556	0.557	0.567	0.566	0.558	0.557	0.543	0.534	0.221
193	0.301	0.438	0.491	0.552	0.519	0.55	0.533	0.548	0.617	0.473	0.612	0.31	0.391	0.488	0.538	0.532	0.535	0.544	0.546	0.571	0.564	0.548	0.544	0.528	0.324	0.476	0.526	0.533	0.538	0.55	0.552	0.548	0.565	0.549	0.545	0.526	0.301	0.472	0.546	0.544	0.554	0.556	0.566	0.564	0.557	0.557	0.541	0.533	0.222
194	0.303	0.441	0.491	0.553	0.519	0.55	0.533	0.548	0.618	0.473	0.612	0.315	0.394	0.49	0.539	0.532	0.536	0.546	0.546	0.571	0.565	0.548	0.545	0.53	0.328	0.478	0.526	0.533	0.538	0.551	0.552	0.548	0.566	0.549	0.544	0.526	0.304	0.473	0.548	0.544	0.555	0.556	0.566	0.565	0.557	0.556	0.542	0.533	0.224
195	0.305	0.444	0.492	0.552	0.519	0.55	0.534	0.548	0.618	0.474	0.611	0.317	0.397	0.492	0.539	0.531	0.535	0.545	0.546	0.571	0.565	0.548	0.544	0.529	0.331	0.482	0.528	0.533	0.539	0.552	0.553	0.548	0.566	0.55	0.545	0.527	0.307	0.477	0.548	0.543	0.555	0.557	0.567	0.565	0.558	0.557	0.542	0.534	0.226
196	0.306	0.446	0.494	0.553	0.519	0.549	0.534	0.549	0.618	0.474	0.612	0.32	0.399	0.494	0.539	0.532	0.536	0.545	0.545	0.572	0.565	0.548	0.544	0.527	0.334	0.483	0.528	0.534	0.539	0.55	0.553	0.548	0.566	0.55	0.545	0.526	0.31	0.48	0.549	0.544	0.556	0.556	0.566	0.564	0.557	0.557	0.541	0.533	0.228
197	0.309	0.447	0.495	0.552	0.518	0.549	0.534	0.548	0.617	0.473	0.611	0.323	0.402	0.495	0.538	0.53	0.536	0.545	0.546	0.57	0.564	0.548	0.545	0.528	0.337	0.484	0.527	0.534	0.538	0.551	0.552	0.548	0.565	0.549	0.545	0.526	0.312	0.482	0.549	0.543	0.557	0.556	0.566	0.564	0.557	0.557	0.541	0.533	0.23
198	0.312	0.451	0.497	0.553	0.519	0.55	0.534	0.548	0.618	0.474	0.611	0.326	0.405	0.497	0.539	0.531	0.536	0.545	0.545	0.57	0.565	0.548	0.544	0.529	0.34	0.487	0.527	0.533	0.539	0.551	0.551	0.549	0.565	0.55	0.545	0.526	0.315	0.485	0.549	0.543	0.556	0.557	0.566	0.564	0.557	0.557	0.541	0.533	0.232
199	0.314	0.453	0.498	0.552	0.518	0.548	0.533	0.548	0.618	0.473	0.609	0.328	0.408	0.498	0.539	0.531	0.534	0.543	0.544	0.57	0.565	0.547	0.543	0.527	0.342	0.489	0.528	0.532	0.538	0.549	0.551	0.548	0.565	0.548	0.543	0.525	0.318	0.488	0.549	0.543	0.555	0.556	0.565	0.564	0.556	0.556	0.541	0.532	0.234
200	0.316	0.454	0.498	0.554	0.518	0.55	0.533	0.547	0.617	0.474	0.61	0.331	0.409	0.499	0.538	0.531	0.535	0.543	0.545	0.57	0.563	0.548	0.544	0.528	0.346	0.489	0.528	0.533	0.538	0.549	0.551	0.548	0.565	0.549	0.544	0.525	0.321	0.49	0.55	0.544	0.556	0.556	0.565	0.564	0.557	0.556	0.541	0.532	0.236
201	0.319	0.457	0.499	0.553	0.519	0.549	0.533	0.547	0.617	0.473	0.609	0.334	0.413	0.501	0.539	0.53	0.534	0.542	0.544	0.57	0.565	0.547	0.543	0.528	0.347	0.49	0.527	0.532	0.538	0.548	0.551	0.547	0.564	0.549	0.543	0.524	0.323	0.491	0.549	0.543	0.555	0.555	0.564	0.563	0.556	0.555	0.541	0.531	0.237
202	0.321	0.459	0.501	0.553	0.519	0.55	0.532	0.547	0.617	0.473	0.609	0.337	0.416	0.502	0.54	0.531	0.535	0.543	0.545	0.57	0.564	0.548	0.543	0.527	0.351	0.493	0.529	0.533	0.538	0.55	0.551	0.549	0.565	0.55	0.544	0.525	0.326	0.494	0.551	0.543	0.555	0.556	0.566	0.564	0.556	0.557	0.541	0.532	0.24
203	0.323	0.461	0.501	0.552	0.518	0.549	0.533	0.547	0.617	0.471	0.608	0.339	0.419	0.503	0.539	0.53	0.533	0.543	0.544	0.568	0.564	0.547	0.543	0.526	0.352	0.494	0.527	0.532	0.537	0.549	0.551	0.548	0.563	0.549	0.543	0.524	0.329	0.495	0.55	0.543	0.554	0.555	0.565	0.563	0.557	0.556	0.54	0.531	0.241
204	0.325	0.463	0.501	0.553	0.518	0.55	0.532	0.547	0.616	0.472	0.609	0.342	0.421	0.504	0.54	0.53	0.534	0.542	0.544	0.569	0.563	0.547	0.542	0.527	0.355	0.496	0.528	0.532	0.537	0.549	0.55	0.547	0.564	0.547	0.543	0.524	0.331	0.496	0.551	0.543	0.553	0.555	0.564	0.563	0.556	0.555	0.54	0.53	0.243
205	0.327	0.465	0.503	0.553	0.518	0.549	0.533	0.547	0.617	0.472	0.608	0.344	0.423	0.507	0.539	0.53	0.533	0.543	0.545	0.568	0.563	0.547	0.543	0.527	0.358	0.497	0.526	0.532	0.537	0.549	0.55	0.547	0.563	0.549	0.543	0.524	0.334	0.498	0.55	0.542	0.554	0.555	0.565	0.563	0.556	0.555	0.54	0.531	0.245
206	0.33	0.468	0.503	0.553	0.518	0.55	0.533	0.548	0.617	0.473	0.609	0.347	0.426	0.508	0.541	0.531	0.535	0.542	0.545	0.569	0.564	0.548	0.544	0.527	0.362	0.498	0.529	0.533	0.537	0.55	0.55	0.548	0.565	0.549	0.544	0.524	0.337	0.501	0.551	0.543	0.554	0.555	0.565	0.564	0.557	0.556	0.54	0.532	0.247
207	0.332	0.471	0.504	0.553	0.517	0.549	0.533	0.548	0.617	0.473	0.608	0.349	0.429	0.509	0.54	0.531	0.534	0.543	0.546	0.569	0.564	0.548	0.543	0.527	0.364	0.5	0.528	0.532	0.537	0.549	0.551	0.548	0.564	0.548	0.543	0.524	0.34	0.502	0.551	0.543	0.553	0.556	0.565	0.563	0.556	0.555	0.54	0.532	0.249
208	0.335	0.472	0.505	0.552	0.518	0.549	0.533	0.547	0.615	0.472	0.608	0.351	0.43	0.509	0.539	0.528	0.533	0.543	0.544	0.567	0.561	0.546	0.543	0.526	0.367	0.501	0.527	0.531	0.536	0.547	0.549	0.547	0.562	0.548	0.543	0.524	0.344	0.504	0.55	0.542	0.554	0.555	0.564	0.562	0.556	0.556	0.54	0.532	0.251
209	0.337	0.473	0.505	0.552	0.518	0.548	0.533	0.547	0.616	0.472	0.607	0.353	0.434	0.51	0.539	0.53	0.534	0.543	0.545	0.567	0.562	0.547	0.543	0.526	0.37	0.502	0.528	0.532	0.538	0.548	0.55	0.547	0.564	0.549	0.543	0.524	0.345	0.505	0.55	0.542	0.554	0.555	0.564	0.562	0.556	0.555	0.54	0.531	0.252
210	0.339	0.476	0.505	0.553	0.517	0.548	0.533	0.547	0.617	0.473	0.606	0.355	0.437	0.511	0.539	0.53	0.534	0.542	0.545	0.568	0.562	0.548	0.542	0.526	0.373	0.503	0.527	0.532	0.537	0.548	0.55	0.547	0.562	0.548	0.542	0.524	0.349	0.508	0.551	0.542	0.553	0.555	0.564	0.562	0.555	0.555	0.54	0.531	0.254
211	0.342	0.478	0.506	0.552	0.517	0.549	0.533	0.547	0.616	0.472	0.607	0.359	0.44	0.513	0.54	0.528	0.532	0.543	0.546	0.568	0.562	0.548	0.543	0.526	0.376	0.505	0.527	0.532	0.537	0.549	0.55	0.548	0.563	0.549	0.544	0.524	0.352	0.509	0.551	0.542	0.553	0.556	0.565	0.563	0.556	0.557	0.541	0.532	0.257
212	0.343	0.48	0.506	0.553	0.517	0.547	0.532	0.547	0.617	0.472	0.607	0.36	0.442	0.513	0.538	0.529	0.533	0.541	0.545	0.567	0.561	0.548	0.542	0.526	0.378	0.506	0.528	0.531	0.536	0.547	0.55	0.547	0.563	0.549	0.542	0.523	0.354	0.51	0.551	0.542	0.553	0.554	0.564	0.562	0.556	0.555	0.539	0.53	0.258
213	0.346	0.481	0.507	0.553	0.517	0.547	0.532	0.546	0.616	0.472	0.606	0.362	0.445	0.515	0.539	0.528	0.532	0.541	0.544	0.567	0.56	0.546	0.541	0.524	0.38	0.505	0.526	0.531	0.534	0.547	0.548	0.546	0.562	0.547	0.543	0.523	0.357	0.511	0.551	0.541	0.552	0.554	0.564	0.562	0.555	0.554	0.538	0.53	0.26
214	0.349	0.482	0.506	0.552	0.516	0.547	0.532	0.546	0.616	0.471	0.606	0.364	0.447	0.516	0.538	0.529	0.532	0.542	0.545	0.565	0.561	0.547	0.543	0.525	0.383	0.507	0.526	0.531	0.535	0.548	0.549	0.546	0.562	0.548	0.542	0.524	0.36	0.512	0.551	0.542	0.553	0.555	0.564	0.561	0.556	0.555	0.54	0.53	0.262
215	0.351	0.485	0.507	0.552	0.518	0.548	0.533	0.547	0.615	0.473	0.607	0.366	0.449	0.516	0.538	0.529	0.534	0.541	0.545	0.566	0.561	0.547	0.543	0.525	0.386	0.507	0.527	0.531	0.536	0.547	0.55	0.547	0.562	0.548	0.543	0.523	0.362	0.514	0.552	0.542	0.554	0.554	0.564	0.561	0.555	0.555	0.539	0.529	0.264
216	0.354	0.487	0.508	0.552	0.517	0.547	0.533	0.548	0.617	0.472	0.606	0.368	0.452	0.517	0.54	0.528	0.532	0.542	0.545	0.567	0.562	0.546	0.542	0.525	0.389	0.51	0.527	0.531	0.535	0.548	0.549	0.547	0.562	0.547	0.542	0.524	0.365	0.516	0.551	0.541	0.554	0.555	0.565	0.562	0.556	0.554	0.54	0.53	0.267
217	0.356	0.488	0.508	0.552	0.517	0.548	0.533	0.547	0.615	0.472	0.606	0.37	0.454	0.518	0.54	0.529	0.532	0.541	0.545	0.567	0.562	0.548	0.543	0.525	0.391	0.511	0.527	0.531	0.535	0.547	0.548	0.548	0.561	0.548	0.542	0.523	0.368	0.517	0.551	0.541	0.554	0.554	0.564	0.561	0.555	0.556	0.539	0.53	0.268
218	0.358	0.491	0.509	0.552	0.516	0.548	0.534	0.547	0.616	0.472	0.605	0.373	0.456	0.519	0.539	0.529	0.532	0.541	0.544	0.565	0.56	0.546	0.542	0.525	0.394	0.511	0.527	0.53	0.535	0.548	0.55	0.548	0.561	0.548	0.542	0.523	0.37	0.518	0.551	0.54	0.553	0.554	0.564	0.562	0.555	0.554	0.539	0.53	0.27
219	0.36	0.49	0.508	0.55	0.515	0.547	0.532	0.546	0.615	0.47	0.604	0.373	0.458	0.518	0.538	0.528	0.53	0.54	0.544	0.565	0.56	0.546	0.541	0.525	0.395	0.511	0.527	0.529	0.535	0.546	0.548	0.547	0.561	0.547	0.542	0.522	0.372	0.519	0.551	0.54	0.553	0.554	0.564	0.562	0.555	0.555	0.538	0.528	0.272
220	0.364	0.492	0.508	0.552	0.516	0.547	0.533	0.547	0.617	0.472	0.604	0.376	0.462	0.519	0.538	0.528	0.532	0.541	0.545	0.566	0.56	0.546	0.541	0.524	0.399	0.512	0.526	0.529	0.535	0.546	0.549	0.546	0.561	0.547	0.542	0.521	0.375	0.52	0.55	0.539	0.552	0.554	0.563	0.561	0.554	0.555	0.538	0.528	0.275
221	0.365	0.493	0.509	0.552	0.517	0.547	0.532	0.547	0.616	0.473	0.606	0.378	0.464	0.519	0.539	0.528	0.533	0.541	0.544	0.565	0.56	0.547	0.541	0.525	0.401	0.513	0.527	0.53	0.535	0.547	0.548	0.547	0.561	0.548	0.542	0.522	0.378	0.521	0.55	0.54	0.552	0.554	0.563	0.56	0.555	0.555	0.538	0.528	0.276
222	0.367	0.494	0.507	0.55	0.515	0.547	0.531	0.546	0.616	0.471	0.604	0.379	0.465	0.519	0.536	0.525	0.53	0.54	0.543	0.565	0.559	0.546	0.541	0.524	0.404	0.511	0.525	0.529	0.535	0.547	0.547	0.546	0.561	0.546	0.542	0.522	0.38	0.521	0.549	0.54	0.552	0.553	0.563	0.56	0.554	0.554	0.538	0.529	0.278
223	0.369	0.495	0.507	0.55	0.516	0.546	0.531	0.546	0.615	0.47	0.603	0.381	0.468	0.518	0.536	0.526	0.53	0.539	0.543	0.564	0.558	0.544	0.54	0.523	0.405	0.512	0.525	0.528	0.534	0.545	0.547	0.545	0.56	0.546	0.541	0.521	0.382	0.522	0.549	0.539	0.551	0.552	0.561	0.56	0.553	0.553	0.538	0.527	0.28
224	0.371	0.497	0.508	0.55	0.514	0.547	0.532	0.546	0.615	0.47	0.604	0.384	0.47	0.52	0.537	0.525	0.53	0.539	0.544	0.564	0.558	0.546	0.541	0.523	0.408	0.514	0.525	0.528	0.534	0.547	0.548	0.546	0.56	0.546	0.542	0.522	0.386	0.523	0.549	0.539	0.552	0.553	0.563	0.56	0.553	0.555	0.538	0.529	0.282
225	0.372	0.498	0.508	0.552	0.515	0.546	0.531	0.547	0.615	0.47	0.603	0.384	0.472	0.52	0.537	0.527	0.53	0.539	0.543	0.563	0.559	0.545	0.54	0.521	0.41	0.514	0.524	0.529	0.533	0.546	0.547	0.545	0.559	0.547	0.54	0.521	0.388	0.525	0.55	0.539	0.552	0.552	0.562	0.56	0.554	0.554	0.537	0.528	0.284
226	0.375	0.499	0.509	0.552	0.515	0.547	0.531	0.547	0.615	0.47	0.603	0.386	0.475	0.52	0.537	0.528	0.532	0.539	0.543	0.564	0.559	0.545	0.54	0.524	0.412	0.515	0.526	0.529	0.535	0.546	0.547	0.547	0.56	0.546	0.541	0.521	0.39	0.525	0.549	0.54	0.552	0.552	0.562	0.56	0.553	0.555	0.538	0.529	0.286
227	0.377	0.501	0.51	0.552	0.515	0.546	0.531	0.546	0.616	0.471	0.602	0.386	0.476	0.52	0.537	0.526	0.53	0.539	0.543	0.564	0.559	0.545	0.54	0.522	0.415	0.516	0.526	0.529	0.533	0.546	0.548	0.547	0.56	0.547	0.541	0.52	0.393	0.527	0.551	0.54	0.552	0.553	0.563	0.561	0.555	0.555	0.538	0.528	0.289
228	0.38	0.501	0.509	0.551	0.515	0.546	0.531	0.546	0.616	0.471	0.603	0.388	0.479	0.519	0.535	0.525	0.529	0.538	0.542	0.563	0.557	0.544	0.54	0.522	0.417	0.515	0.524	0.528	0.533	0.546	0.546	0.545	0.558	0.545	0.54	0.52	0.394	0.526	0.548	0.539	0.551	0.551	0.562	0.559	0.554	0.554	0.537	0.528	0.289
229	0.382	0.502	0.509	0.55	0.514	0.546	0.531	0.547	0.616	0.472	0.602	0.388	0.481	0.52	0.536	0.525	0.531	0.539	0.543	0.563	0.559	0.545	0.54	0.523	0.42	0.516	0.525	0.529	0.534	0.546	0.547	0.546	0.559	0.547	0.54	0.52	0.398	0.528	0.549	0.539	0.552	0.553	0.563	0.56	0.554	0.554	0.537	0.529	0.292
230	0.384	0.504	0.508	0.55	0.515	0.545	0.531	0.546	0.615	0.471	0.601	0.39	0.483	0.521	0.535	0.524	0.529	0.539	0.542	0.564	0.558	0.545	0.539	0.523	0.422	0.516	0.525	0.528	0.534	0.545	0.546	0.546	0.559	0.546	0.54	0.52	0.4	0.528	0.549	0.539	0.551	0.553	0.562	0.56	0.553	0.554	0.537	0.527	0.294
231	0.386	0.505	0.509	0.551	0.515	0.546	0.531	0.546	0.616	0.472	0.601	0.392	0.485	0.521	0.536	0.526	0.531	0.539	0.543	0.564	0.559	0.546	0.541	0.522	0.424	0.516	0.524	0.53	0.533	0.545	0.548	0.547	0.559	0.547	0.54	0.52	0.402	0.529	0.548	0.539	0.552	0.552	0.562	0.56	0.554	0.554	0.537	0.527	0.296
232	0.388	0.506	0.508	0.549	0.513	0.546	0.531	0.545	0.615	0.47	0.601	0.392	0.487	0.521	0.535	0.525	0.529	0.539	0.542	0.562	0.558	0.544	0.539	0.521	0.425	0.516	0.523	0.527	0.533	0.544	0.546	0.546	0.559	0.545	0.54	0.519	0.404	0.529	0.548	0.538	0.55	0.553	0.562	0.559	0.553	0.553	0.537	0.526	0.298
233	0.391	0.507	0.508	0.55	0.513	0.546	0.532	0.546	0.615	0.472	0.602	0.394	0.491	0.521	0.535	0.526	0.53	0.54	0.543	0.562	0.558	0.545	0.541	0.522	0.428	0.517	0.524	0.529	0.535	0.545	0.547	0.546	0.559	0.547	0.541	0.521	0.407	0.53	0.548	0.538	0.55	0.553	0.562	0.559	0.555	0.553	0.537	0.527	0.301
234	0.392	0.507	0.508	0.549	0.513	0.545	0.531	0.546	0.614	0.471	0.601	0.396	0.491	0.522	0.535	0.525	0.527	0.538	0.542	0.562	0.556	0.544	0.539	0.521	0.43	0.516	0.524	0.527	0.532	0.545	0.547	0.545	0.558	0.545	0.54	0.52	0.409	0.53	0.547	0.537	0.55	0.552	0.562	0.558	0.552	0.553	0.537	0.527	0.302
235	0.395	0.507	0.507	0.549	0.513	0.545	0.531	0.545	0.615	0.471	0.6	0.397	0.493	0.521	0.534	0.524	0.528	0.537	0.542	0.561	0.557	0.544	0.539	0.52	0.432	0.517	0.523	0.527	0.533	0.544	0.545	0.545	0.558	0.545	0.539	0.519	0.412	0.531	0.548	0.538	0.55	0.551	0.561	0.559	0.553	0.553	0.537	0.526	0.304
236	0.397	0.509	0.509	0.55	0.513	0.545	0.53	0.546	0.615	0.472	0.601	0.397	0.496	0.522	0.535	0.526	0.529	0.538	0.543	0.563	0.558	0.546	0.539	0.521	0.434	0.517	0.525	0.528	0.532	0.544	0.546	0.547	0.559	0.546	0.54	0.519	0.414	0.531	0.547	0.539	0.55	0.552	0.561	0.559	0.554	0.554	0.537	0.526	0.306
237	0.399	0.509	0.507	0.549	0.513	0.544	0.53	0.544	0.614	0.471	0.6	0.398	0.495	0.521	0.534	0.525	0.529	0.537	0.541	0.561	0.556	0.544	0.539	0.52	0.436	0.516	0.522	0.527	0.532	0.544	0.546	0.545	0.557	0.545	0.539	0.518	0.416	0.531	0.546	0.538	0.55	0.551	0.56	0.558	0.553	0.553	0.536	0.525	0.307
238	0.4	0.511	0.507	0.549	0.514	0.544	0.53	0.546	0.615	0.471	0.6	0.399	0.499	0.521	0.535	0.525	0.529	0.537	0.543	0.562	0.557	0.545	0.54	0.521	0.439	0.518	0.523	0.528	0.533	0.545	0.545	0.545	0.559	0.546	0.541	0.519	0.418	0.532	0.547	0.538	0.55	0.553	0.561	0.559	0.553	0.554	0.537	0.527	0.31
239	0.402	0.51	0.507	0.549	0.514	0.544	0.531	0.545	0.615	0.47	0.599	0.399	0.5	0.521	0.535	0.524	0.528	0.537	0.542	0.562	0.557	0.545	0.539	0.52	0.441	0.518	0.523	0.527	0.531	0.544	0.545	0.545	0.557	0.545	0.539	0.518	0.421	0.532	0.546	0.538	0.549	0.551	0.561	0.557	0.553	0.552	0.535	0.525	0.312
240	0.404	0.511	0.507	0.548	0.514	0.545	0.531	0.546	0.615	0.47	0.6	0.4	0.503	0.52	0.536	0.525	0.528	0.537	0.543	0.562	0.557	0.545	0.537	0.519	0.443	0.518	0.523	0.528	0.532	0.543	0.546	0.546	0.557	0.546	0.539	0.519	0.424	0.533	0.547	0.538	0.55	0.551	0.561	0.559	0.553	0.553	0.536	0.526	0.313
241	0.406	0.511	0.506	0.547	0.512	0.544	0.531	0.545	0.615	0.47	0.598	0.401	0.504	0.52	0.534	0.523	0.527	0.536	0.543	0.561	0.557	0.544	0.539	0.519	0.445	0.518	0.523	0.526	0.531	0.543	0.545	0.544	0.556	0.545	0.538	0.518	0.425	0.532	0.546	0.537	0.55	0.55	0.561	0.558	0.552	0.553	0.536	0.525	0.315
242	0.409	0.512	0.506	0.548	0.512	0.545	0.53	0.545	0.614	0.47	0.599	0.402	0.506	0.521	0.535	0.524	0.528	0.537	0.542	0.561	0.556	0.544	0.538	0.52	0.446	0.518	0.521	0.527	0.532	0.543	0.546	0.544	0.556	0.545	0.538	0.518	0.427	0.532	0.546	0.537	0.55	0.551	0.56	0.558	0.552	0.552	0.535	0.525	0.318
243	0.41	0.512	0.506	0.547	0.512	0.544	0.529	0.545	0.615	0.47	0.599	0.401	0.506	0.521	0.534	0.523	0.528	0.536	0.541	0.56	0.555	0.544	0.538	0.519	0.447	0.518	0.522	0.526	0.531	0.543	0.545	0.545	0.556	0.545	0.538	0.516	0.43	0.532	0.546	0.537	0.549	0.55	0.559	0.557	0.553	0.553	0.536	0.525	0.319
244	0.412	0.514	0.504	0.547	0.512	0.544	0.531	0.544	0.614	0.468	0.598	0.403	0.508	0.52	0.532	0.523	0.528	0.536	0.541	0.559	0.554	0.543	0.538	0.518	0.45	0.517	0.521	0.527	0.531	0.542	0.546	0.544	0.555	0.545	0.539	0.517	0.431	0.533	0.545	0.536	0.549	0.551	0.56	0.557	0.551	0.552	0.535	0.524	0.321
245	0.414	0.514	0.505	0.548	0.512	0.544	0.53	0.545	0.614	0.469	0.599	0.403	0.509	0.52	0.534	0.523	0.527	0.536	0.54	0.56	0.554	0.544	0.537	0.518	0.451	0.516	0.521	0.527	0.531	0.542	0.544	0.545	0.555	0.545	0.538	0.517	0.433	0.533	0.545	0.535	0.548	0.55	0.56	0.557	0.552	0.552	0.535	0.524	0.323
246	0.415	0.515	0.505	0.548	0.512	0.544	0.53	0.544	0.614	0.468	0.597	0.404	0.511	0.521	0.533	0.523	0.527	0.536	0.542	0.559	0.555	0.543	0.537	0.519	0.454	0.517	0.521	0.526	0.53	0.542	0.545	0.546	0.556	0.545	0.538	0.517	0.436	0.534	0.544	0.535	0.548	0.551	0.561	0.558	0.552	0.552	0.535	0.525	0.326
247	0.417	0.514	0.505	0.547	0.512	0.545	0.53	0.545	0.614	0.468	0.597	0.404	0.513	0.521	0.533	0.523	0.526	0.536	0.54	0.558	0.555	0.543	0.536	0.518	0.454	0.517	0.52	0.524	0.53	0.541	0.544	0.545	0.555	0.544	0.537	0.516	0.437	0.533	0.544	0.535	0.548	0.551	0.56	0.556	0.551	0.551	0.534	0.524	0.327
248	0.419	0.515	0.506	0.547	0.511	0.543	0.529	0.545	0.615	0.469	0.598	0.405	0.514	0.521	0.533	0.522	0.526	0.536	0.542	0.559	0.556	0.544	0.537	0.518	0.456	0.518	0.521	0.526	0.53	0.542	0.545	0.545	0.555	0.545	0.538	0.517	0.439	0.533	0.545	0.536	0.547	0.551	0.561	0.558	0.552	0.551	0.536	0.524	0.33
249	0.421	0.514	0.503	0.545	0.511	0.543	0.53	0.545	0.614	0.469	0.596	0.404	0.515	0.52	0.532	0.522	0.527	0.535	0.542	0.559	0.554	0.543	0.538	0.519	0.458	0.518	0.52	0.526	0.53	0.543	0.545	0.544	0.555	0.545	0.538	0.518	0.442	0.532	0.544	0.536	0.549	0.55	0.561	0.557	0.551	0.553	0.536	0.524	0.332
250	0.423	0.514	0.505	0.546	0.511	0.543	0.53	0.545	0.615	0.468	0.597	0.406	0.518	0.52	0.533	0.523	0.526	0.535	0.54	0.559	0.554	0.543	0.537	0.517	0.459	0.516	0.52	0.525	0.53	0.541	0.543	0.545	0.555	0.544	0.537	0.516	0.444	0.532	0.544	0.536	0.548	0.55	0.56	0.557	0.552	0.552	0.535	0.523	0.333
251	0.424	0.515	0.505	0.546	0.51	0.542	0.529	0.544	0.615	0.468	0.596	0.405	0.518	0.52	0.532	0.522	0.527	0.535	0.541	0.559	0.554	0.542	0.538	0.517	0.462	0.517	0.52	0.525	0.53	0.542	0.544	0.544	0.555	0.544	0.537	0.517	0.445	0.533	0.543	0.536	0.548	0.55	0.56	0.556	0.551	0.551	0.535	0.523	0.335
252	0.425	0.515	0.505	0.546	0.51	0.543	0.53	0.544	0.614	0.467	0.597	0.407	0.52	0.519	0.532	0.522	0.525	0.534	0.541	0.559	0.554	0.542	0.536	0.518	0.462	0.516	0.519	0.524	0.53	0.541	0.544	0.544	0.555	0.544	0.537	0.517	0.446	0.534	0.543	0.535	0.548	0.549	0.559	0.557	0.551	0.551	0.535	0.523	0.337
253	0.427	0.514	0.505	0.546	0.511	0.543	0.53	0.544	0.614	0.468	0.597	0.408	0.521	0.519	0.532	0.523	0.527	0.534	0.541	0.559	0.554	0.542	0.537	0.517	0.463	0.516	0.52	0.524	0.53	0.541	0.543	0.545	0.555	0.544	0.537	0.515	0.448	0.534	0.543	0.535	0.547	0.549	0.559	0.556	0.552	0.552	0.534	0.523	0.338
254	0.427	0.516	0.504	0.547	0.511	0.543	0.529	0.544	0.614	0.467	0.596	0.408	0.521	0.518	0.531	0.522	0.525	0.534	0.541	0.558	0.554	0.543	0.537	0.517	0.465	0.517	0.52	0.524	0.53	0.541	0.544	0.543	0.555	0.545	0.537	0.515	0.45	0.534	0.543	0.534	0.548	0.55	0.559	0.557	0.551	0.552	0.534	0.522	0.341
255	0.43	0.516	0.503	0.545	0.51	0.543	0.528	0.545	0.613	0.468	0.596	0.407	0.523	0.518	0.53	0.521	0.526	0.534	0.541	0.558	0.554	0.542	0.536	0.517	0.466	0.516	0.518	0.523	0.53	0.54	0.543	0.544	0.553	0.544	0.536	0.515	0.452	0.532	0.542	0.534	0.547	0.549	0.558	0.556	0.55	0.551	0.534	0.521	0.342
256	0.432	0.517	0.503	0.546	0.512	0.543	0.53	0.544	0.614	0.469	0.597	0.408	0.524	0.518	0.532	0.523	0.526	0.535	0.541	0.559	0.555	0.543	0.537	0.518	0.468	0.516	0.519	0.524	0.531	0.541	0.543	0.545	0.555	0.544	0.537	0.515	0.454	0.534	0.543	0.535	0.548	0.549	0.56	0.556	0.552	0.552	0.535	0.522	0.345
257	0.434	0.516	0.503	0.545	0.51	0.543	0.53	0.544	0.614	0.468	0.596	0.409	0.525	0.518	0.531	0.521	0.525	0.535	0.54	0.557	0.553	0.543	0.538	0.517	0.47	0.516	0.52	0.524	0.53	0.542	0.544	0.544	0.554	0.545	0.537	0.516	0.456	0.533	0.543	0.535	0.548	0.55	0.559	0.557	0.552	0.552	0.534	0.523	0.347
258	0.434	0.516	0.503	0.545	0.51	0.542	0.529	0.544	0.614	0.467	0.595	0.408	0.526	0.518	0.532	0.521	0.525	0.534	0.54	0.556	0.553	0.542	0.537	0.516	0.47	0.515	0.519	0.523	0.529	0.54	0.543	0.543	0.555	0.543	0.536	0.514	0.457	0.534	0.543	0.535	0.546	0.549	0.559	0.556	0.551	0.551	0.533	0.521	0.349
259	0.436	0.516	0.501	0.544	0.51	0.542	0.529	0.544	0.613	0.467	0.594	0.409	0.528	0.517	0.53	0.52	0.525	0.534	0.54	0.556	0.553	0.542	0.537	0.517	0.472	0.515	0.518	0.523	0.529	0.541	0.543	0.543	0.553	0.543	0.536	0.515	0.459	0.533	0.541	0.534	0.546	0.55	0.559	0.556	0.55	0.55	0.534	0.521	0.35
260	0.438	0.516	0.501	0.545	0.509	0.543	0.529	0.545	0.614	0.468	0.595	0.41	0.529	0.518	0.531	0.521	0.526	0.536	0.542	0.558	0.554	0.543	0.538	0.518	0.474	0.517	0.52	0.524	0.529	0.542	0.544	0.545	0.553	0.544	0.538	0.516	0.462	0.534	0.542	0.535	0.547	0.551	0.558	0.557	0.551	0.551	0.535	0.522	0.353
261	0.438	0.516	0.5	0.544	0.509	0.542	0.528	0.544	0.614	0.467	0.594	0.408	0.529	0.517	0.53	0.52	0.524	0.534	0.54	0.557	0.552	0.542	0.536	0.517	0.475	0.515	0.518	0.523	0.527	0.54	0.543	0.543	0.553	0.543	0.536	0.514	0.463	0.534	0.541	0.534	0.545	0.55	0.559	0.555	0.55	0.55	0.533	0.521	0.355
262	0.44	0.516	0.499	0.545	0.509	0.543	0.529	0.544	0.613	0.468	0.595	0.409	0.53	0.516	0.529	0.52	0.525	0.533	0.541	0.557	0.553	0.542	0.536	0.516	0.476	0.515	0.517	0.524	0.527	0.54	0.542	0.544	0.553	0.543	0.536	0.514	0.464	0.533	0.542	0.533	0.546	0.549	0.559	0.556	0.55	0.551	0.534	0.521	0.357
263	0.441	0.516	0.5	0.544	0.509	0.542	0.528	0.543	0.613	0.467	0.594	0.409	0.531	0.516	0.53	0.52	0.524	0.533	0.539	0.556	0.552	0.542	0.535	0.516	0.476	0.515	0.517	0.524	0.529	0.539	0.542	0.543	0.553	0.544	0.536	0.513	0.465	0.532	0.541	0.534	0.546	0.548	0.557	0.556	0.551	0.551	0.533	0.52	0.358
264	0.443	0.517	0.5	0.544	0.509	0.542	0.528	0.543	0.614	0.467	0.594	0.409	0.532	0.516	0.53	0.52	0.524	0.533	0.54	0.556	0.552	0.542	0.535	0.517	0.479	0.514	0.517	0.523	0.529	0.54	0.542	0.543	0.553	0.543	0.536	0.513	0.467	0.533	0.541	0.533	0.546	0.548	0.558	0.555	0.55	0.551	0.533	0.521	0.36
265	0.445	0.516	0.501	0.545	0.509	0.542	0.529	0.545	0.614	0.469	0.594	0.41	0.533	0.516	0.531	0.521	0.525	0.534	0.54	0.558	0.554	0.544	0.536	0.516	0.479	0.515	0.518	0.523	0.53	0.539	0.543	0.545	0.554	0.544	0.536	0.513	0.468	0.533	0.542	0.534	0.546	0.549	0.558	0.556	0.551	0.552	0.535	0.521	0.362
266	0.446	0.516	0.501	0.544	0.509	0.543	0.529	0.544	0.614	0.468	0.593	0.41	0.535	0.516	0.53	0.521	0.524	0.533	0.541	0.557	0.552	0.542	0.536	0.517	0.481	0.516	0.517	0.523	0.529	0.541	0.543	0.544	0.554	0.544	0.537	0.514	0.471	0.533	0.54	0.534	0.546	0.55	0.559	0.555	0.55	0.55	0.534	0.521	0.364
267	0.447	0.516	0.501	0.543	0.509	0.541	0.528	0.543	0.613	0.466	0.594	0.41	0.534	0.515	0.529	0.52	0.524	0.531	0.54	0.557	0.552	0.542	0.535	0.515	0.48	0.514	0.516	0.522	0.528	0.538	0.542	0.543	0.552	0.543	0.535	0.513	0.469	0.532	0.54	0.533	0.546	0.548	0.558	0.555	0.55	0.551	0.533	0.52	0.365
268	0.448	0.516	0.5	0.542	0.508	0.541	0.529	0.545	0.614	0.468	0.593	0.41	0.535	0.515	0.529	0.52	0.524	0.534	0.541	0.558	0.553	0.542	0.536	0.516	0.483	0.516	0.518	0.522	0.528	0.539	0.543	0.545	0.552	0.544	0.536	0.514	0.472	0.533	0.54	0.533	0.547	0.549	0.559	0.556	0.551	0.551	0.534	0.521	0.368
269	0.449	0.516	0.5	0.544	0.509	0.543	0.528	0.543	0.614	0.468	0.593	0.409	0.536	0.514	0.527	0.521	0.523	0.533	0.54	0.556	0.552	0.542	0.535	0.515	0.481	0.514	0.516	0.523	0.528	0.539	0.542	0.544	0.552	0.543	0.536	0.513	0.472	0.532	0.539	0.533	0.545	0.549	0.558	0.555	0.55	0.55	0.533	0.521	0.368
270	0.45	0.515	0.5	0.543	0.509	0.541	0.528	0.543	0.613	0.467	0.594	0.41	0.536	0.514	0.528	0.519	0.524	0.532	0.54	0.555	0.551	0.543	0.535	0.515	0.483	0.513	0.516	0.521	0.528	0.539	0.541	0.544	0.552	0.543	0.536	0.512	0.474	0.532	0.539	0.532	0.545	0.548	0.558	0.555	0.55	0.551	0.532	0.521	0.371
271	0.45	0.514	0.499	0.542	0.508	0.541	0.528	0.543	0.613	0.466	0.593	0.409	0.537	0.513	0.528	0.518	0.522	0.532	0.539	0.554	0.55	0.542	0.536	0.515	0.484	0.512	0.516	0.522	0.527	0.539	0.541	0.543	0.552	0.542	0.535	0.513	0.475	0.531	0.539	0.532	0.545	0.548	0.557	0.554	0.55	0.551	0.532	0.52	0.373
272	0.452	0.515	0.499	0.542	0.507	0.541	0.527	0.543	0.613	0.467	0.593	0.409	0.536	0.514	0.529	0.518	0.522	0.532	0.538	0.555	0.55	0.541	0.534	0.515	0.485	0.512	0.515	0.521	0.527	0.538	0.541	0.543	0.551	0.543	0.534	0.512	0.476	0.531	0.537	0.531	0.544	0.547	0.556	0.554	0.549	0.55	0.532	0.519	0.374
273	0.453	0.515	0.5	0.544	0.507	0.541	0.528	0.544	0.613	0.468	0.593	0.409	0.538	0.514	0.529	0.519	0.524	0.533	0.54	0.557	0.553	0.542	0.535	0.514	0.486	0.514	0.516	0.522	0.527	0.539	0.543	0.545	0.552	0.543	0.535	0.512	0.478	0.533	0.539	0.532	0.544	0.549	0.559	0.556	0.551	0.55	0.532	0.52	0.377
274	0.455	0.515	0.5	0.543	0.508	0.541	0.528	0.543	0.613	0.467	0.593	0.409	0.538	0.514	0.527	0.518	0.523	0.534	0.539	0.556	0.551	0.541	0.535	0.515	0.485	0.512	0.516	0.521	0.528	0.539	0.542	0.544	0.551	0.543	0.536	0.512	0.478	0.531	0.538	0.531	0.545	0.549	0.558	0.554	0.549	0.549	0.531	0.519	0.377
275	0.455	0.513	0.499	0.543	0.507	0.54	0.527	0.543	0.613	0.467	0.592	0.41	0.538	0.513	0.527	0.518	0.524	0.533	0.539	0.555	0.551	0.542	0.535	0.513	0.486	0.512	0.515	0.521	0.527	0.538	0.542	0.544	0.551	0.542	0.534	0.511	0.479	0.531	0.538	0.531	0.545	0.547	0.558	0.554	0.55	0.55	0.531	0.519	0.38
276	0.456	0.513	0.498	0.542	0.507	0.54	0.527	0.542	0.613	0.467	0.592	0.409	0.539	0.512	0.526	0.518	0.523	0.533	0.539	0.555	0.551	0.541	0.536	0.514	0.486	0.513	0.515	0.521	0.527	0.538	0.542	0.544	0.552	0.543	0.535	0.512	0.48	0.531	0.538	0.532	0.544	0.548	0.557	0.554	0.55	0.55	0.532	0.518	0.381
277	0.458	0.514	0.499	0.543	0.507	0.541	0.528	0.543	0.613	0.467	0.592	0.41	0.541	0.512	0.528	0.518	0.524	0.533	0.539	0.555	0.551	0.542	0.535	0.514	0.488	0.513	0.515	0.521	0.526	0.538	0.541	0.544	0.551	0.542	0.535	0.512	0.482	0.531	0.538	0.532	0.544	0.548	0.558	0.554	0.55	0.55	0.532	0.518	0.383
278	0.458	0.515	0.497	0.54	0.506	0.54	0.528	0.543	0.612	0.467	0.591	0.41	0.539	0.512	0.527	0.516	0.522	0.532	0.539	0.555	0.551	0.54	0.533	0.512	0.488	0.513	0.514	0.521	0.525	0.537	0.542	0.544	0.551	0.542	0.534	0.511	0.483	0.53	0.538	0.531	0.544	0.547	0.558	0.555	0.549	0.549	0.531	0.518	0.385
279	0.459	0.514	0.497	0.541	0.506	0.539	0.527	0.542	0.612	0.466	0.59	0.41	0.539	0.511	0.525	0.516	0.522	0.531	0.538	0.553	0.549	0.539	0.533	0.513	0.489	0.512	0.513	0.52	0.526	0.537	0.541	0.542	0.551	0.541	0.534	0.512	0.482	0.53	0.537	0.53	0.544	0.546	0.556	0.553	0.549	0.549	0.532	0.518	0.386
280	0.46	0.512	0.496	0.541	0.506	0.54	0.527	0.542	0.613	0.466	0.59	0.409	0.539	0.511	0.526	0.516	0.522	0.53	0.538	0.554	0.55	0.541	0.533	0.513	0.489	0.512	0.513	0.521	0.525	0.537	0.54	0.542	0.55	0.541	0.534	0.511	0.484	0.529	0.536	0.53	0.544	0.545	0.556	0.553	0.549	0.549	0.531	0.517	0.386
281	0.46	0.513	0.497	0.541	0.507	0.539	0.527	0.542	0.612	0.466	0.591	0.409	0.539	0.511	0.526	0.517	0.523	0.531	0.538	0.554	0.55	0.541	0.532	0.513	0.489	0.511	0.514	0.521	0.526	0.537	0.54	0.543	0.551	0.542	0.534	0.512	0.486	0.53	0.537	0.531	0.544	0.546	0.557	0.553	0.548	0.549	0.532	0.518	0.389
282	0.46	0.513	0.496	0.541	0.507	0.54	0.527	0.542	0.612	0.466	0.59	0.408	0.54	0.511	0.525	0.516	0.522	0.53	0.539	0.554	0.548	0.54	0.533	0.512	0.49	0.511	0.513	0.52	0.525	0.537	0.54	0.542	0.55	0.541	0.533	0.51	0.488	0.529	0.536	0.53	0.543	0.546	0.557	0.553	0.548	0.548	0.53	0.517	0.391
283	0.462	0.513	0.497	0.541	0.507	0.54	0.527	0.543	0.612	0.465	0.591	0.409	0.541	0.51	0.526	0.517	0.523	0.531	0.539	0.555	0.55	0.541	0.535	0.513	0.491	0.511	0.514	0.521	0.526	0.537	0.541	0.542	0.55	0.542	0.534	0.512	0.489	0.53	0.537	0.53	0.544	0.546	0.557	0.553	0.548	0.549	0.532	0.518	0.392
284	0.461	0.513	0.496	0.54	0.506	0.539	0.527	0.543	0.612	0.465	0.59	0.408	0.54	0.509	0.526	0.516	0.522	0.528	0.539	0.552	0.55	0.541	0.532	0.512	0.491	0.511	0.514	0.52	0.525	0.537	0.54	0.543	0.549	0.542	0.533	0.511	0.489	0.529	0.537	0.531	0.543	0.546	0.557	0.553	0.549	0.549	0.531	0.518	0.394
285	0.463	0.513	0.497	0.54	0.506	0.54	0.527	0.542	0.612	0.467	0.591	0.409	0.541	0.51	0.526	0.517	0.522	0.531	0.539	0.555	0.55	0.541	0.534	0.513	0.492	0.512	0.513	0.52	0.525	0.537	0.54	0.543	0.55	0.542	0.534	0.511	0.489	0.53	0.536	0.53	0.543	0.547	0.557	0.553	0.548	0.549	0.532	0.518	0.396
286	0.464	0.512	0.497	0.541	0.505	0.54	0.527	0.543	0.612	0.465	0.59	0.409	0.542	0.51	0.525	0.517	0.521	0.53	0.539	0.554	0.549	0.54	0.533	0.513	0.492	0.511	0.514	0.52	0.524	0.537	0.54	0.543	0.55	0.541	0.534	0.51	0.49	0.529	0.536	0.531	0.543	0.546	0.557	0.553	0.548	0.549	0.531	0.518	0.397
287	0.465	0.513	0.496	0.54	0.505	0.539	0.527	0.542	0.612	0.465	0.59	0.409	0.541	0.509	0.526	0.516	0.521	0.53	0.538	0.553	0.548	0.54	0.532	0.513	0.492	0.509	0.513	0.519	0.524	0.537	0.541	0.543	0.549	0.542	0.533	0.511	0.49	0.528	0.535	0.529	0.544	0.547	0.556	0.553	0.548	0.549	0.531	0.517	0.399
288	0.465	0.512	0.496	0.541	0.505	0.54	0.527	0.542	0.613	0.466	0.589	0.409	0.543	0.51	0.525	0.517	0.521	0.53	0.539	0.554	0.55	0.54	0.534	0.513	0.493	0.511	0.513	0.52	0.524	0.537	0.54	0.543	0.55	0.541	0.534	0.51	0.491	0.528	0.535	0.53	0.543	0.546	0.557	0.553	0.548	0.549	0.531	0.517	0.401
289	0.466	0.512	0.496	0.54	0.505	0.539	0.527	0.542	0.612	0.466	0.589	0.409	0.542	0.509	0.525	0.515	0.521	0.53	0.539	0.553	0.549	0.54	0.532	0.513	0.493	0.51	0.512	0.518	0.524	0.536	0.54	0.543	0.549	0.541	0.534	0.51	0.492	0.528	0.534	0.528	0.543	0.546	0.556	0.552	0.549	0.548	0.531	0.518	0.403
290	0.466	0.511	0.495	0.539	0.505	0.539	0.526	0.541	0.612	0.466	0.589	0.407	0.542	0.509	0.524	0.515	0.52	0.529	0.538	0.553	0.548	0.541	0.533	0.511	0.492	0.509	0.512	0.518	0.523	0.536	0.54	0.542	0.549	0.541	0.533	0.508	0.491	0.527	0.535	0.529	0.542	0.545	0.556	0.553	0.548	0.549	0.531	0.517	0.404
291	0.466	0.511	0.495	0.539	0.506	0.539	0.527	0.542	0.612	0.466	0.589	0.408	0.542	0.508	0.525	0.516	0.521	0.529	0.539	0.554	0.549	0.54	0.533	0.512	0.493	0.509	0.512	0.519	0.524	0.536	0.54	0.542	0.55	0.542	0.533	0.51	0.493	0.527	0.535	0.528	0.542	0.545	0.556	0.552	0.548	0.548	0.531	0.517	0.406
292	0.466	0.511	0.495	0.538	0.506	0.54	0.527	0.542	0.612	0.466	0.589	0.408	0.543	0.508	0.524	0.515	0.521	0.53	0.539	0.553	0.548	0.54	0.533	0.512	0.493	0.508	0.512	0.517	0.523	0.537	0.54	0.543	0.548	0.541	0.533	0.51	0.493	0.527	0.535	0.529	0.542	0.545	0.556	0.553	0.548	0.549	0.531	0.517	0.408
293	0.467	0.51	0.494	0.538	0.505	0.54	0.526	0.541	0.611	0.465	0.589	0.408	0.54	0.507	0.523	0.514	0.521	0.529	0.537	0.552	0.548	0.539	0.532	0.51	0.492	0.508	0.511	0.518	0.523	0.536	0.539	0.541	0.549	0.54	0.532	0.509	0.493	0.526	0.534	0.529	0.541	0.544	0.555	0.552	0.547	0.548	0.529	0.515	0.408
294	0.467	0.511	0.494	0.538	0.505	0.539	0.527	0.542	0.612	0.467	0.589	0.408	0.541	0.507	0.524	0.514	0.521	0.529	0.537	0.552	0.547	0.54	0.533	0.511	0.493	0.509	0.512	0.517	0.523	0.535	0.539	0.542	0.549	0.542	0.533	0.509	0.494	0.526	0.534	0.529	0.542	0.545	0.556	0.552	0.547	0.548	0.53	0.515	0.41
295	0.467	0.51	0.493	0.538	0.503	0.538	0.526	0.542	0.611	0.464	0.588	0.407	0.542	0.507	0.524	0.515	0.52	0.529	0.538	0.553	0.549	0.54	0.532	0.511	0.493	0.509	0.512	0.517	0.522	0.536	0.54	0.543	0.549	0.54	0.533	0.51	0.495	0.526	0.533	0.529	0.541	0.545	0.556	0.552	0.547	0.548	0.53	0.516	0.411
296	0.468	0.51	0.493	0.538	0.503	0.538	0.527	0.542	0.611	0.465	0.588	0.407	0.542	0.507	0.522	0.514	0.52	0.529	0.537	0.552	0.548	0.539	0.532	0.51	0.493	0.507	0.509	0.517	0.522	0.535	0.539	0.541	0.547	0.54	0.532	0.508	0.495	0.526	0.532	0.528	0.542	0.544	0.555	0.552	0.547	0.548	0.529	0.514	0.412
297	0.468	0.509	0.493	0.538	0.504	0.538	0.527	0.542	0.611	0.466	0.588	0.407	0.542	0.506	0.524	0.515	0.52	0.529	0.538	0.553	0.547	0.539	0.532	0.511	0.493	0.508	0.509	0.517	0.522	0.535	0.539	0.541	0.548	0.54	0.532	0.509	0.495	0.525	0.533	0.528	0.542	0.545	0.555	0.552	0.547	0.548	0.53	0.516	0.414
298	0.468	0.509	0.492	0.537	0.504	0.537	0.525	0.541	0.612	0.465	0.586	0.406	0.541	0.505	0.523	0.514	0.518	0.528	0.537	0.551	0.548	0.539	0.531	0.509	0.493	0.507	0.51	0.517	0.522	0.534	0.54	0.542	0.547	0.541	0.532	0.508	0.496	0.525	0.533	0.528	0.541	0.544	0.555	0.551	0.547	0.547	0.529	0.514	0.415
299	0.469	0.509	0.493	0.539	0.504	0.538	0.527	0.542	0.613	0.465	0.588	0.407	0.543	0.506	0.523	0.514	0.52	0.528	0.538	0.553	0.548	0.539	0.533	0.51	0.494	0.507	0.51	0.517	0.522	0.536	0.539	0.542	0.549	0.54	0.532	0.509	0.496	0.525	0.532	0.528	0.542	0.546	0.555	0.552	0.548	0.548	0.529	0.516	0.417
300	0.468	0.507	0.492	0.537	0.504	0.538	0.526	0.541	0.612	0.465	0.587	0.407	0.541	0.505	0.522	0.513	0.521	0.528	0.537	0.552	0.548	0.54	0.531	0.51	0.493	0.506	0.51	0.518	0.522	0.534	0.538	0.541	0.548	0.54	0.532	0.507	0.496	0.525	0.532	0.528	0.541	0.545	0.555	0.552	0.548	0.549	0.529	0.515	0.418
301	0.468	0.508	0.491	0.537	0.503	0.537	0.526	0.541	0.611	0.465	0.586	0.407	0.541	0.506	0.522	0.512	0.519	0.528	0.537	0.552	0.546	0.538	0.532	0.509	0.493	0.506	0.509	0.516	0.521	0.534	0.539	0.541	0.547	0.54	0.531	0.507	0.497	0.525	0.531	0.526	0.541	0.544	0.554	0.551	0.547	0.546	0.529	0.514	0.419
302	0.468	0.507	0.491	0.537	0.503	0.537	0.526	0.541	0.611	0.464	0.587	0.407	0.541	0.505	0.522	0.513	0.52	0.529	0.537	0.551	0.547	0.539	0.532	0.509	0.493	0.505	0.509	0.517	0.523	0.535	0.539	0.54	0.548	0.54	0.532	0.507	0.497	0.525	0.531	0.527	0.542	0.545	0.554	0.552	0.547	0.548	0.529	0.514	0.421
303	0.47	0.508	0.492	0.536	0.503	0.538	0.526	0.542	0.611	0.464	0.587	0.406	0.542	0.505	0.521	0.512	0.519	0.529	0.538	0.552	0.546	0.54	0.531	0.509	0.495	0.506	0.51	0.516	0.523	0.535	0.538	0.542	0.547	0.541	0.531	0.508	0.499	0.525	0.532	0.527	0.54	0.545	0.556	0.552	0.548	0.547	0.529	0.515	0.423
304	0.469	0.508	0.491	0.537	0.503	0.538	0.527	0.542	0.612	0.466	0.587	0.407	0.541	0.505	0.522	0.513	0.519	0.529	0.538	0.553	0.547	0.539	0.532	0.51	0.494	0.505	0.51	0.517	0.523	0.536	0.538	0.542	0.548	0.54	0.532	0.507	0.498	0.525	0.531	0.528	0.541	0.544	0.555	0.552	0.548	0.548	0.529	0.514	0.424
305	0.47	0.507	0.491	0.536	0.503	0.537	0.526	0.542	0.611	0.465	0.587	0.406	0.542	0.504	0.52	0.513	0.519	0.528	0.538	0.552	0.546	0.54	0.532	0.51	0.495	0.506	0.509	0.516	0.523	0.534	0.538	0.542	0.548	0.54	0.532	0.508	0.499	0.523	0.531	0.527	0.54	0.544	0.555	0.552	0.548	0.548	0.53	0.514	0.425
306	0.469	0.506	0.492	0.537	0.503	0.537	0.526	0.541	0.61	0.464	0.587	0.406	0.541	0.504	0.521	0.512	0.517	0.527	0.537	0.55	0.546	0.539	0.53	0.508	0.493	0.506	0.509	0.515	0.522	0.534	0.538	0.542	0.547	0.539	0.531	0.506	0.499	0.523	0.53	0.527	0.54	0.543	0.554	0.551	0.547	0.547	0.528	0.514	0.426
307	0.469	0.506	0.49	0.537	0.502	0.536	0.526	0.541	0.611	0.464	0.586	0.405	0.54	0.504	0.52	0.512	0.518	0.528	0.537	0.55	0.545	0.539	0.531	0.509	0.493	0.504	0.508	0.516	0.522	0.534	0.538	0.541	0.547	0.539	0.531	0.507	0.498	0.522	0.529	0.526	0.54	0.543	0.554	0.55	0.546	0.547	0.528	0.514	0.427
308	0.468	0.506	0.49	0.536	0.502	0.536	0.525	0.541	0.611	0.464	0.586	0.405	0.539	0.503	0.52	0.512	0.518	0.528	0.536	0.55	0.546	0.538	0.529	0.507	0.493	0.506	0.508	0.514	0.52	0.534	0.538	0.541	0.547	0.539	0.531	0.506	0.498	0.523	0.531	0.526	0.539	0.543	0.554	0.552	0.547	0.547	0.527	0.514	0.428
309	0.469	0.506	0.489	0.537	0.502	0.536	0.525	0.541	0.611	0.464	0.586	0.405	0.539	0.503	0.52	0.513	0.518	0.528	0.536	0.55	0.547	0.539	0.53	0.507	0.493	0.504	0.507	0.515	0.521	0.534	0.537	0.54	0.547	0.539	0.531	0.506	0.498	0.522	0.53	0.526	0.54	0.543	0.554	0.551	0.547	0.547	0.528	0.513	0.429
310	0.471	0.506	0.491	0.536	0.502	0.537	0.526	0.542	0.611	0.464	0.586	0.406	0.539	0.504	0.521	0.511	0.518	0.528	0.538	0.551	0.546	0.54	0.531	0.508	0.494	0.506	0.508	0.515	0.522	0.534	0.538	0.542	0.548	0.539	0.531	0.506	0.499	0.523	0.53	0.526	0.539	0.543	0.555	0.552	0.548	0.547	0.528	0.514	0.431
311	0.471	0.505	0.49	0.537	0.502	0.537	0.525	0.541	0.612	0.465	0.586	0.406	0.537	0.503	0.52	0.511	0.519	0.528	0.536	0.551	0.546	0.539	0.53	0.508	0.493	0.504	0.508	0.515	0.521	0.534	0.537	0.54	0.546	0.539	0.531	0.506	0.499	0.522	0.53	0.526	0.54	0.543	0.555	0.551	0.548	0.547	0.528	0.514	0.432
312	0.47	0.505	0.489	0.536	0.501	0.535	0.525	0.541	0.611	0.464	0.585	0.404	0.538	0.502	0.519	0.512	0.517	0.527	0.537	0.55	0.545	0.539	0.531	0.506	0.493	0.505	0.507	0.515	0.52	0.534	0.537	0.541	0.547	0.539	0.529	0.505	0.499	0.522	0.53	0.525	0.538	0.543	0.554	0.551	0.546	0.546	0.526	0.513	0.434
313	0.47	0.504	0.489	0.536	0.501	0.536	0.525	0.541	0.611	0.464	0.586	0.405	0.538	0.502	0.519	0.512	0.519	0.527	0.536	0.55	0.546	0.539	0.53	0.507	0.493	0.503	0.507	0.514	0.521	0.534	0.537	0.54	0.547	0.539	0.53	0.504	0.499	0.521	0.529	0.526	0.539	0.543	0.553	0.551	0.547	0.547	0.527	0.512	0.434
314	0.47	0.504	0.488	0.535	0.501	0.537	0.524	0.541	0.61	0.464	0.586	0.405	0.537	0.501	0.519	0.513	0.518	0.527	0.536	0.549	0.546	0.539	0.53	0.508	0.492	0.504	0.507	0.515	0.521	0.534	0.537	0.54	0.546	0.54	0.531	0.505	0.498	0.521	0.529	0.526	0.539	0.544	0.554	0.551	0.547	0.548	0.528	0.513	0.435
315	0.47	0.504	0.488	0.535	0.501	0.536	0.525	0.54	0.61	0.464	0.585	0.404	0.538	0.5	0.519	0.512	0.517	0.525	0.536	0.55	0.545	0.539	0.529	0.507	0.492	0.504	0.506	0.514	0.521	0.533	0.537	0.541	0.547	0.54	0.53	0.505	0.498	0.521	0.528	0.525	0.538	0.543	0.553	0.55	0.546	0.547	0.527	0.513	0.436
316	0.47	0.505	0.489	0.536	0.502	0.538	0.525	0.54	0.611	0.465	0.585	0.404	0.539	0.501	0.519	0.512	0.518	0.527	0.537	0.551	0.546	0.539	0.531	0.507	0.492	0.504	0.507	0.514	0.522	0.534	0.537	0.542	0.548	0.54	0.531	0.505	0.499	0.521	0.529	0.526	0.539	0.545	0.554	0.551	0.547	0.547	0.528	0.512	0.437
317	0.469	0.505	0.488	0.533	0.5	0.536	0.524	0.54	0.61	0.463	0.583	0.403	0.538	0.501	0.518	0.51	0.516	0.526	0.537	0.549	0.546	0.538	0.529	0.508	0.492	0.503	0.505	0.513	0.52	0.534	0.537	0.541	0.546	0.538	0.53	0.504	0.5	0.521	0.528	0.524	0.538	0.544	0.554	0.55	0.547	0.546	0.527	0.512	0.439
318	0.469	0.504	0.488	0.534	0.501	0.536	0.525	0.54	0.61	0.464	0.584	0.404	0.537	0.5	0.517	0.51	0.516	0.526	0.536	0.55	0.545	0.538	0.529	0.506	0.491	0.503	0.506	0.513	0.52	0.533	0.537	0.541	0.546	0.539	0.53	0.504	0.498	0.52	0.528	0.525	0.538	0.543	0.553	0.55	0.546	0.546	0.527	0.511	0.44
319	0.469	0.504	0.488	0.535	0.501	0.536	0.524	0.541	0.611	0.464	0.585	0.405	0.537	0.5	0.517	0.51	0.516	0.526	0.535	0.548	0.546	0.538	0.53	0.506	0.492	0.502	0.506	0.514	0.519	0.532	0.537	0.54	0.546	0.539	0.53	0.504	0.499	0.52	0.528	0.525	0.538	0.542	0.553	0.55	0.546	0.547	0.528	0.51	0.442
320	0.469	0.504	0.488	0.533	0.501	0.536	0.525	0.54	0.611	0.463	0.583	0.404	0.538	0.499	0.519	0.51	0.517	0.526	0.535	0.551	0.545	0.539	0.53	0.507	0.493	0.503	0.507	0.514	0.52	0.533	0.537	0.541	0.546	0.54	0.53	0.505	0.5	0.52	0.528	0.524	0.538	0.543	0.553	0.55	0.546	0.547	0.527	0.511	0.442
321	0.469	0.502	0.488	0.533	0.501	0.536	0.524	0.54	0.61	0.464	0.584	0.404	0.537	0.499	0.518	0.51	0.516	0.525	0.534	0.55	0.545	0.538	0.529	0.506	0.491	0.501	0.505	0.514	0.52	0.533	0.536	0.541	0.546	0.539	0.53	0.503	0.499	0.519	0.528	0.524	0.538	0.543	0.553	0.55	0.547	0.546	0.527	0.51	0.443
322	0.468	0.502	0.488	0.533	0.5	0.536	0.523	0.54	0.61	0.464	0.584	0.403	0.536	0.5	0.517	0.51	0.517	0.526	0.536	0.548	0.546	0.538	0.53	0.506	0.491	0.503	0.506	0.514	0.519	0.533	0.537	0.54	0.546	0.539	0.53	0.505	0.5	0.52	0.527	0.524	0.538	0.543	0.553	0.55	0.547	0.546	0.527	0.511	0.444
323	0.469	0.502	0.488	0.533	0.501	0.536	0.525	0.54	0.61	0.464	0.583	0.404	0.536	0.498	0.517	0.509	0.516	0.525	0.536	0.55	0.544	0.538	0.528	0.505	0.491	0.501	0.504	0.513	0.52	0.533	0.536	0.541	0.546	0.538	0.529	0.503	0.499	0.518	0.527	0.523	0.538	0.542	0.553	0.55	0.546	0.546	0.527	0.511	0.444
324	0.47	0.502	0.488	0.533	0.501	0.537	0.526	0.541	0.612	0.464	0.584	0.403	0.538	0.5	0.519	0.511	0.517	0.528	0.537	0.551	0.546	0.538	0.53	0.506	0.492	0.503	0.506	0.513	0.52	0.534	0.538	0.541	0.546	0.539	0.53	0.505	0.501	0.519	0.527	0.523	0.538	0.544	0.554	0.55	0.547	0.546	0.528	0.512	0.446
325	0.469	0.501	0.486	0.532	0.499	0.536	0.525	0.539	0.61	0.462	0.583	0.401	0.536	0.498	0.516	0.508	0.515	0.526	0.535	0.548	0.544	0.538	0.529	0.505	0.49	0.501	0.504	0.512	0.519	0.533	0.536	0.539	0.546	0.537	0.529	0.503	0.499	0.518	0.525	0.522	0.538	0.542	0.553	0.549	0.546	0.545	0.526	0.511	0.446
326	0.469	0.502	0.487	0.533	0.501	0.536	0.526	0.54	0.61	0.464	0.584	0.403	0.537	0.498	0.518	0.509	0.516	0.526	0.536	0.549	0.544	0.538	0.53	0.505	0.491	0.5	0.504	0.513	0.52	0.533	0.537	0.54	0.546	0.538	0.529	0.504	0.498	0.518	0.525	0.523	0.538	0.542	0.553	0.55	0.546	0.546	0.527	0.511	0.448
327	0.468	0.501	0.486	0.532	0.5	0.534	0.525	0.541	0.611	0.464	0.583	0.402	0.535	0.498	0.518	0.51	0.515	0.526	0.537	0.549	0.546	0.538	0.53	0.506	0.491	0.502	0.505	0.514	0.52	0.533	0.538	0.541	0.546	0.539	0.53	0.504	0.5	0.519	0.526	0.523	0.538	0.543	0.554	0.55	0.547	0.545	0.527	0.511	0.449
328	0.468	0.502	0.486	0.532	0.5	0.535	0.525	0.54	0.611	0.464	0.583	0.402	0.536	0.498	0.518	0.509	0.516	0.527	0.536	0.549	0.545	0.538	0.529	0.506	0.49	0.501	0.503	0.512	0.52	0.532	0.537	0.54	0.544	0.538	0.528	0.504	0.5	0.517	0.525	0.522	0.538	0.543	0.553	0.549	0.546	0.545	0.526	0.51	0.45
329	0.468	0.5	0.486	0.532	0.499	0.533	0.523	0.54	0.609	0.462	0.583	0.402	0.535	0.497	0.516	0.509	0.514	0.526	0.534	0.548	0.545	0.537	0.528	0.504	0.49	0.5	0.503	0.513	0.518	0.531	0.536	0.539	0.545	0.538	0.528	0.503	0.498	0.518	0.525	0.522	0.537	0.541	0.552	0.549	0.546	0.545	0.526	0.509	0.45
330	0.468	0.501	0.486	0.533	0.5	0.535	0.525	0.541	0.611	0.464	0.583	0.403	0.536	0.498	0.517	0.509	0.516	0.526	0.536	0.549	0.546	0.538	0.529	0.506	0.491	0.501	0.503	0.513	0.52	0.533	0.537	0.541	0.546	0.539	0.529	0.503	0.5	0.518	0.526	0.523	0.538	0.543	0.553	0.55	0.547	0.546	0.527	0.511	0.453
331	0.468	0.5	0.485	0.532	0.5	0.535	0.525	0.54	0.611	0.463	0.584	0.403	0.535	0.498	0.517	0.508	0.516	0.526	0.536	0.549	0.545	0.538	0.529	0.505	0.491	0.5	0.504	0.513	0.518	0.533	0.537	0.541	0.545	0.538	0.53	0.503	0.499	0.518	0.525	0.522	0.537	0.542	0.553	0.549	0.546	0.546	0.527	0.51	0.452
332	0.467	0.5	0.484	0.532	0.499	0.535	0.524	0.54	0.61	0.463	0.582	0.402	0.533	0.497	0.516	0.509	0.516	0.527	0.535	0.548	0.545	0.538	0.528	0.504	0.489	0.5	0.503	0.513	0.518	0.532	0.536	0.54	0.545	0.538	0.529	0.502	0.498	0.517	0.525	0.523	0.537	0.541	0.552	0.55	0.545	0.545	0.526	0.509	0.453
333	0.467	0.5	0.485	0.531	0.499	0.534	0.523	0.541	0.61	0.463	0.582	0.401	0.533	0.497	0.515	0.509	0.514	0.525	0.534	0.548	0.545	0.537	0.527	0.504	0.489	0.5	0.502	0.511	0.518	0.531	0.536	0.539	0.544	0.537	0.528	0.502	0.498	0.517	0.525	0.521	0.536	0.54	0.552	0.55	0.545	0.545	0.526	0.509	0.454
334	0.467	0.499	0.484	0.53	0.498	0.535	0.523	0.54	0.609	0.464	0.583	0.402	0.534	0.497	0.516	0.509	0.516	0.526	0.536	0.549	0.544	0.538	0.529	0.505	0.488	0.499	0.502	0.511	0.519	0.532	0.536	0.54	0.545	0.538	0.528	0.502	0.498	0.516	0.525	0.522	0.536	0.541	0.552	0.549	0.546	0.545	0.526	0.51	0.454
335	0.466	0.499	0.482	0.53	0.498	0.534	0.523	0.539	0.609	0.461	0.582	0.401	0.532	0.496	0.514	0.507	0.514	0.524	0.534	0.547	0.543	0.536	0.528	0.504	0.487	0.498	0.502	0.511	0.518	0.531	0.536	0.539	0.544	0.537	0.528	0.502	0.497	0.515	0.524	0.522	0.536	0.54	0.552	0.549	0.545	0.545	0.525	0.509	0.454
336	0.466	0.498	0.484	0.53	0.498	0.533	0.523	0.54	0.609	0.462	0.581	0.401	0.532	0.495	0.515	0.508	0.514	0.524	0.534	0.548	0.543	0.536	0.528	0.503	0.488	0.499	0.502	0.51	0.517	0.531	0.535	0.54	0.544	0.538	0.527	0.501	0.498	0.515	0.524	0.521	0.535	0.541	0.552	0.549	0.545	0.544	0.525	0.509	0.456
337	0.466	0.497	0.483	0.531	0.498	0.533	0.523	0.539	0.609	0.462	0.581	0.401	0.532	0.495	0.515	0.507	0.514	0.523	0.534	0.547	0.543	0.537	0.528	0.502	0.488	0.498	0.502	0.511	0.517	0.531	0.535	0.54	0.545	0.538	0.528	0.501	0.498	0.515	0.523	0.521	0.536	0.541	0.552	0.549	0.545	0.544	0.525	0.509	0.456
338	0.467	0.498	0.483	0.531	0.498	0.534	0.523	0.54	0.61	0.462	0.581	0.401	0.532	0.495	0.514	0.507	0.513	0.525	0.535	0.547	0.544	0.537	0.528	0.504	0.487	0.497	0.501	0.51	0.517	0.531	0.536	0.539	0.544	0.537	0.529	0.5	0.498	0.516	0.523	0.521	0.535	0.541	0.553	0.548	0.545	0.545	0.525	0.509	0.458
339	0.465	0.497	0.482	0.53	0.498	0.533	0.522	0.539	0.61	0.462	0.581	0.4	0.531	0.495	0.514	0.507	0.513	0.524	0.534	0.547	0.544	0.537	0.527	0.504	0.488	0.498	0.501	0.511	0.517	0.531	0.535	0.54	0.545	0.538	0.527	0.5	0.497	0.515	0.523	0.521	0.535	0.54	0.552	0.549	0.546	0.544	0.524	0.508	0.457
340	0.465	0.499	0.482	0.53	0.497	0.533	0.523	0.539	0.609	0.461	0.581	0.401	0.53	0.494	0.513	0.506	0.512	0.524	0.534	0.547	0.543	0.536	0.527	0.504	0.487	0.497	0.5	0.51	0.517	0.531	0.536	0.54	0.544	0.537	0.528	0.5	0.497	0.514	0.522	0.521	0.535	0.541	0.552	0.549	0.545	0.545	0.525	0.509	0.459
341	0.464	0.498	0.482	0.531	0.498	0.534	0.523	0.54	0.61	0.463	0.582	0.4	0.532	0.493	0.514	0.507	0.513	0.524	0.535	0.548	0.544	0.538	0.528	0.503	0.488	0.498	0.501	0.51	0.517	0.531	0.535	0.541	0.545	0.538	0.527	0.501	0.497	0.515	0.523	0.521	0.535	0.541	0.552	0.549	0.546	0.545	0.525	0.508	0.46
342	0.464	0.496	0.482	0.529	0.496	0.533	0.522	0.54	0.61	0.461	0.58	0.4	0.531	0.493	0.513	0.505	0.512	0.522	0.534	0.547	0.543	0.536	0.526	0.503	0.487	0.497	0.501	0.509	0.516	0.53	0.534	0.54	0.543	0.536	0.527	0.5	0.497	0.514	0.522	0.52	0.534	0.54	0.551	0.548	0.544	0.544	0.524	0.508	0.459
343	0.464	0.497	0.482	0.53	0.498	0.534	0.523	0.54	0.61	0.463	0.58	0.4	0.531	0.493	0.514	0.507	0.514	0.523	0.535	0.547	0.544	0.537	0.527	0.502	0.487	0.498	0.502	0.51	0.516	0.53	0.536	0.541	0.545	0.538	0.527	0.501	0.497	0.515	0.523	0.52	0.535	0.541	0.552	0.55	0.545	0.545	0.525	0.507	0.461
344	0.464	0.496	0.481	0.529	0.497	0.534	0.524	0.54	0.61	0.462	0.581	0.4	0.531	0.493	0.513	0.506	0.514	0.524	0.535	0.548	0.543	0.536	0.528	0.503	0.487	0.497	0.501	0.51	0.517	0.531	0.535	0.54	0.544	0.537	0.528	0.502	0.497	0.513	0.522	0.52	0.535	0.541	0.551	0.548	0.545	0.544	0.525	0.507	0.462
345	0.463	0.496	0.481	0.528	0.497	0.532	0.523	0.539	0.609	0.462	0.58	0.399	0.529	0.492	0.512	0.505	0.513	0.522	0.534	0.546	0.543	0.536	0.526	0.501	0.484	0.496	0.499	0.509	0.516	0.529	0.535	0.539	0.543	0.537	0.527	0.501	0.495	0.512	0.522	0.519	0.534	0.54	0.551	0.548	0.544	0.543	0.524	0.507	0.461
346	0.463	0.495	0.482	0.529	0.497	0.533	0.523	0.54	0.609	0.461	0.58	0.398	0.529	0.493	0.512	0.505	0.514	0.523	0.535	0.546	0.543	0.537	0.526	0.501	0.486	0.496	0.5	0.508	0.516	0.53	0.534	0.54	0.544	0.536	0.526	0.501	0.496	0.512	0.522	0.52	0.534	0.54	0.552	0.549	0.545	0.544	0.525	0.507	0.464
347	0.463	0.495	0.48	0.528	0.496	0.532	0.523	0.539	0.609	0.462	0.579	0.399	0.528	0.492	0.511	0.505	0.513	0.523	0.534	0.545	0.542	0.536	0.526	0.5	0.483	0.495	0.5	0.509	0.514	0.53	0.534	0.539	0.543	0.536	0.526	0.5	0.495	0.512	0.522	0.519	0.534	0.539	0.551	0.548	0.544	0.544	0.524	0.506	0.463
348	0.462	0.495	0.48	0.528	0.496	0.532	0.523	0.538	0.608	0.462	0.579	0.4	0.528	0.49	0.512	0.505	0.513	0.524	0.534	0.546	0.542	0.535	0.526	0.501	0.484	0.494	0.499	0.508	0.516	0.53	0.534	0.538	0.542	0.536	0.526	0.501	0.494	0.512	0.521	0.519	0.535	0.539	0.55	0.547	0.545	0.544	0.525	0.507	0.464
349	0.462	0.494	0.48	0.528	0.496	0.532	0.522	0.539	0.609	0.461	0.58	0.399	0.528	0.492	0.511	0.505	0.513	0.523	0.535	0.547	0.543	0.537	0.527	0.501	0.485	0.495	0.5	0.509	0.516	0.53	0.534	0.54	0.544	0.537	0.526	0.5	0.495	0.512	0.522	0.52	0.534	0.54	0.551	0.549	0.545	0.544	0.525	0.507	0.465
350	0.462	0.494	0.481	0.528	0.496	0.533	0.523	0.539	0.609	0.461	0.58	0.399	0.527	0.491	0.511	0.505	0.512	0.522	0.533	0.546	0.541	0.535	0.525	0.501	0.483	0.494	0.498	0.508	0.515	0.529	0.534	0.538	0.542	0.536	0.526	0.5	0.494	0.512	0.521	0.52	0.533	0.539	0.551	0.547	0.544	0.544	0.525	0.506	0.464
351	0.461	0.494	0.48	0.529	0.496	0.534	0.523	0.54	0.61	0.462	0.58	0.399	0.527	0.491	0.512	0.506	0.513	0.523	0.535	0.547	0.543	0.537	0.527	0.502	0.484	0.495	0.499	0.508	0.516	0.53	0.535	0.539	0.542	0.537	0.527	0.499	0.494	0.512	0.521	0.519	0.534	0.54	0.551	0.549	0.545	0.544	0.524	0.506	0.466
352	0.461	0.494	0.48	0.527	0.495	0.533	0.522	0.538	0.608	0.461	0.579	0.398	0.526	0.491	0.511	0.504	0.511	0.522	0.534	0.547	0.542	0.535	0.526	0.501	0.483	0.494	0.498	0.508	0.514	0.529	0.534	0.538	0.543	0.536	0.526	0.499	0.494	0.51	0.52	0.518	0.533	0.539	0.551	0.548	0.544	0.544	0.523	0.506	0.466
353	0.461	0.494	0.48	0.528	0.497	0.532	0.522	0.54	0.61	0.463	0.579	0.398	0.527	0.491	0.512	0.505	0.511	0.523	0.534	0.548	0.543	0.536	0.526	0.501	0.483	0.495	0.498	0.508	0.515	0.529	0.534	0.54	0.543	0.536	0.526	0.498	0.494	0.511	0.521	0.518	0.534	0.54	0.551	0.548	0.544	0.544	0.523	0.506	0.467
354	0.46	0.493	0.48	0.527	0.496	0.532	0.521	0.539	0.608	0.46	0.579	0.398	0.526	0.49	0.51	0.504	0.51	0.523	0.534	0.546	0.542	0.536	0.526	0.5	0.483	0.495	0.498	0.508	0.515	0.53	0.534	0.539	0.542	0.537	0.526	0.498	0.495	0.511	0.521	0.518	0.534	0.54	0.551	0.548	0.544	0.543	0.523	0.505	0.467
355	0.46	0.493	0.48	0.527	0.495	0.532	0.523	0.539	0.609	0.463	0.578	0.398	0.524	0.49	0.51	0.503	0.511	0.522	0.534	0.546	0.543	0.536	0.526	0.5	0.483	0.494	0.498	0.508	0.514	0.53	0.534	0.539	0.543	0.536	0.526	0.498	0.494	0.511	0.52	0.517	0.534	0.539	0.55	0.548	0.544	0.543	0.523	0.506	0.466
356	0.459	0.492	0.479	0.525	0.495	0.531	0.521	0.539	0.609	0.461	0.578	0.397	0.525	0.489	0.509	0.503	0.51	0.522	0.533	0.546	0.542	0.535	0.525	0.501	0.482	0.493	0.498	0.508	0.514	0.53	0.533	0.538	0.542	0.536	0.526	0.498	0.493	0.509	0.518	0.517	0.534	0.539	0.55	0.547	0.543	0.544	0.522	0.505	0.467
357	0.459	0.493	0.479	0.526	0.495	0.531	0.522	0.538	0.609	0.462	0.578	0.397	0.525	0.49	0.511	0.504	0.511	0.522	0.534	0.546	0.542	0.536	0.526	0.499	0.482	0.493	0.498	0.508	0.514	0.53	0.535	0.539	0.543	0.536	0.526	0.498	0.494	0.511	0.518	0.517	0.534	0.539	0.551	0.548	0.545	0.544	0.522	0.505	0.468
358	0.458	0.492	0.478	0.525	0.495	0.531	0.522	0.538	0.608	0.461	0.578	0.398	0.524	0.488	0.511	0.503	0.511	0.522	0.533	0.546	0.541	0.535	0.525	0.499	0.481	0.493	0.498	0.508	0.515	0.528	0.533	0.538	0.541	0.535	0.525	0.497	0.492	0.509	0.518	0.517	0.534	0.539	0.55	0.547	0.544	0.543	0.523	0.504	0.467
359	0.458	0.492	0.478	0.527	0.495	0.531	0.522	0.539	0.609	0.461	0.578	0.397	0.524	0.488	0.511	0.505	0.512	0.522	0.534	0.547	0.543	0.535	0.525	0.499	0.481	0.493	0.498	0.508	0.514	0.528	0.535	0.539	0.543	0.536	0.525	0.497	0.492	0.51	0.519	0.518	0.533	0.539	0.55	0.548	0.545	0.543	0.523	0.504	0.468
360	0.46	0.493	0.479	0.526	0.496	0.533	0.523	0.54	0.61	0.462	0.578	0.398	0.526	0.489	0.511	0.504	0.513	0.524	0.535	0.548	0.544	0.537	0.525	0.501	0.482	0.492	0.498	0.507	0.514	0.529	0.535	0.54	0.544	0.537	0.526	0.498	0.494	0.509	0.519	0.518	0.533	0.54	0.551	0.548	0.544	0.544	0.523	0.506	0.468
361	0.457	0.492	0.477	0.526	0.494	0.531	0.522	0.538	0.609	0.46	0.577	0.397	0.523	0.488	0.51	0.503	0.511	0.522	0.533	0.546	0.543	0.535	0.525	0.498	0.481	0.493	0.498	0.506	0.513	0.527	0.533	0.538	0.542	0.536	0.525	0.497	0.491	0.509	0.519	0.517	0.532	0.538	0.551	0.548	0.544	0.543	0.522	0.504	0.469
362	0.456	0.491	0.477	0.527	0.495	0.531	0.52	0.538	0.609	0.461	0.577	0.397	0.52	0.487	0.509	0.503	0.51	0.521	0.533	0.545	0.542	0.534	0.525	0.498	0.479	0.492	0.496	0.506	0.513	0.526	0.534	0.538	0.542	0.536	0.525	0.497	0.491	0.508	0.518	0.517	0.532	0.537	0.55	0.548	0.543	0.543	0.523	0.504	0.469
363	0.458	0.491	0.478	0.527	0.494	0.531	0.522	0.538	0.609	0.462	0.577	0.397	0.523	0.488	0.51	0.504	0.511	0.523	0.534	0.547	0.541	0.535	0.525	0.5	0.48	0.492	0.497	0.507	0.514	0.529	0.535	0.539	0.542	0.536	0.525	0.499	0.492	0.507	0.518	0.516	0.532	0.539	0.55	0.547	0.544	0.543	0.523	0.504	0.47
364	0.456	0.491	0.478	0.527	0.495	0.531	0.521	0.538	0.609	0.461	0.576	0.397	0.522	0.488	0.51	0.504	0.51	0.521	0.533	0.547	0.543	0.536	0.525	0.499	0.48	0.492	0.497	0.507	0.514	0.529	0.534	0.539	0.543	0.536	0.524	0.497	0.491	0.508	0.518	0.516	0.532	0.538	0.55	0.548	0.544	0.544	0.522	0.503	0.47
365	0.456	0.491	0.477	0.526	0.495	0.532	0.522	0.539	0.61	0.461	0.576	0.397	0.522	0.488	0.509	0.503	0.51	0.522	0.534	0.546	0.543	0.535	0.526	0.499	0.479	0.493	0.496	0.506	0.513	0.529	0.534	0.539	0.543	0.537	0.526	0.498	0.492	0.508	0.518	0.517	0.532	0.539	0.551	0.548	0.544	0.544	0.523	0.504	0.471
366	0.456	0.49	0.476	0.525	0.494	0.531	0.52	0.538	0.609	0.46	0.577	0.397	0.521	0.487	0.508	0.502	0.51	0.522	0.533	0.545	0.541	0.535	0.525	0.498	0.478	0.49	0.494	0.505	0.513	0.528	0.533	0.538	0.542	0.536	0.525	0.496	0.491	0.507	0.516	0.516	0.531	0.537	0.55	0.546	0.543	0.543	0.523	0.503	0.47
367	0.455	0.491	0.477	0.526	0.493	0.531	0.522	0.538	0.609	0.461	0.576	0.396	0.522	0.487	0.508	0.503	0.509	0.521	0.533	0.546	0.542	0.535	0.525	0.498	0.478	0.491	0.496	0.506	0.513	0.529	0.534	0.539	0.542	0.535	0.525	0.496	0.49	0.507	0.517	0.516	0.532	0.538	0.55	0.547	0.544	0.543	0.522	0.503	0.471
368	0.455	0.49	0.477	0.526	0.494	0.53	0.521	0.539	0.61	0.461	0.576	0.396	0.522	0.486	0.509	0.502	0.51	0.521	0.534	0.547	0.542	0.536	0.525	0.498	0.479	0.49	0.496	0.506	0.513	0.528	0.534	0.539	0.543	0.536	0.524	0.497	0.491	0.508	0.518	0.516	0.531	0.538	0.551	0.548	0.544	0.543	0.523	0.503	0.472
369	0.454	0.489	0.476	0.524	0.491	0.529	0.521	0.538	0.609	0.46	0.575	0.394	0.521	0.485	0.506	0.501	0.508	0.52	0.533	0.544	0.54	0.534	0.523	0.498	0.477	0.489	0.494	0.503	0.511	0.528	0.532	0.538	0.541	0.534	0.523	0.495	0.49	0.506	0.515	0.515	0.53	0.537	0.549	0.546	0.544	0.541	0.522	0.501	0.471
370	0.453	0.488	0.477	0.525	0.494	0.53	0.522	0.537	0.609	0.462	0.576	0.396	0.521	0.485	0.509	0.503	0.509	0.52	0.533	0.546	0.541	0.534	0.524	0.497	0.477	0.49	0.495	0.504	0.511	0.527	0.533	0.539	0.542	0.536	0.524	0.495	0.49	0.507	0.517	0.515	0.531	0.537	0.55	0.547	0.544	0.543	0.522	0.501	0.471
371	0.453	0.488	0.476	0.523	0.492	0.53	0.521	0.538	0.608	0.46	0.575	0.394	0.52	0.484	0.507	0.501	0.507	0.521	0.533	0.545	0.541	0.534	0.525	0.497	0.478	0.489	0.494	0.504	0.511	0.528	0.533	0.537	0.541	0.535	0.523	0.496	0.489	0.506	0.516	0.514	0.531	0.537	0.549	0.547	0.543	0.543	0.523	0.502	0.472
372	0.453	0.488	0.475	0.523	0.493	0.529	0.521	0.537	0.609	0.461	0.575	0.396	0.519	0.484	0.505	0.501	0.508	0.52	0.533	0.544	0.54	0.534	0.523	0.496	0.476	0.489	0.493	0.504	0.511	0.527	0.532	0.536	0.541	0.535	0.523	0.495	0.487	0.505	0.515	0.514	0.531	0.536	0.548	0.546	0.543	0.543	0.522	0.501	0.471
373	0.453	0.487	0.475	0.523	0.493	0.53	0.52	0.537	0.608	0.46	0.575	0.396	0.521	0.483	0.507	0.501	0.508	0.521	0.533	0.544	0.541	0.534	0.524	0.498	0.477	0.488	0.494	0.504	0.512	0.527	0.533	0.538	0.542	0.535	0.524	0.496	0.488	0.504	0.516	0.515	0.531	0.536	0.549	0.547	0.543	0.543	0.523	0.502	0.473
374	0.453	0.487	0.475	0.522	0.492	0.529	0.52	0.538	0.608	0.459	0.575	0.395	0.519	0.484	0.507	0.501	0.507	0.519	0.532	0.544	0.54	0.533	0.523	0.497	0.476	0.489	0.492	0.504	0.51	0.526	0.533	0.537	0.54	0.535	0.524	0.494	0.488	0.505	0.515	0.514	0.53	0.537	0.549	0.546	0.543	0.541	0.522	0.501	0.471
375	0.452	0.487	0.473	0.522	0.492	0.53	0.521	0.538	0.607	0.46	0.575	0.394	0.519	0.484	0.507	0.5	0.507	0.521	0.533	0.544	0.541	0.534	0.524	0.497	0.476	0.488	0.493	0.503	0.51	0.526	0.532	0.537	0.541	0.534	0.524	0.495	0.488	0.504	0.514	0.514	0.529	0.537	0.549	0.546	0.543	0.542	0.522	0.501	0.472
376	0.452	0.487	0.473	0.523	0.493	0.531	0.521	0.537	0.608	0.461	0.575	0.395	0.519	0.484	0.506	0.501	0.509	0.521	0.534	0.545	0.542	0.535	0.525	0.497	0.477	0.489	0.494	0.505	0.512	0.527	0.533	0.538	0.542	0.535	0.525	0.495	0.488	0.505	0.515	0.515	0.531	0.538	0.549	0.547	0.544	0.544	0.522	0.501	0.472
377	0.45	0.486	0.474	0.522	0.492	0.529	0.519	0.538	0.608	0.46	0.573	0.393	0.518	0.483	0.505	0.5	0.507	0.519	0.532	0.544	0.54	0.533	0.522	0.495	0.475	0.489	0.492	0.503	0.51	0.525	0.532	0.537	0.54	0.534	0.522	0.493	0.487	0.504	0.515	0.514	0.529	0.536	0.549	0.547	0.544	0.541	0.521	0.5	0.471
378	0.45	0.486	0.473	0.523	0.492	0.529	0.52	0.537	0.608	0.46	0.575	0.395	0.518	0.482	0.505	0.499	0.508	0.521	0.533	0.544	0.541	0.533	0.524	0.496	0.475	0.488	0.492	0.504	0.511	0.526	0.532	0.537	0.541	0.534	0.524	0.494	0.486	0.504	0.514	0.514	0.529	0.537	0.549	0.547	0.543	0.542	0.521	0.501	0.472
379	0.451	0.487	0.474	0.522	0.492	0.529	0.522	0.538	0.609	0.46	0.573	0.394	0.519	0.483	0.505	0.5	0.507	0.52	0.533	0.544	0.541	0.534	0.523	0.496	0.475	0.488	0.492	0.503	0.512	0.527	0.533	0.537	0.54	0.534	0.524	0.494	0.487	0.503	0.514	0.515	0.53	0.537	0.548	0.546	0.543	0.542	0.521	0.501	0.472
380	0.45	0.486	0.472	0.523	0.492	0.528	0.52	0.538	0.608	0.459	0.574	0.394	0.517	0.482	0.504	0.5	0.508	0.519	0.532	0.544	0.541	0.533	0.523	0.496	0.474	0.488	0.493	0.503	0.51	0.526	0.532	0.537	0.541	0.534	0.522	0.492	0.486	0.503	0.514	0.514	0.529	0.536	0.548	0.546	0.543	0.541	0.521	0.5	0.472
381	0.449	0.485	0.473	0.522	0.492	0.529	0.519	0.537	0.607	0.459	0.573	0.393	0.516	0.482	0.503	0.499	0.507	0.519	0.532	0.544	0.54	0.533	0.522	0.496	0.473	0.486	0.491	0.503	0.51	0.525	0.533	0.538	0.541	0.534	0.523	0.493	0.486	0.503	0.514	0.514	0.529	0.537	0.548	0.547	0.543	0.541	0.521	0.5	0.474
382	0.45	0.486	0.472	0.522	0.492	0.53	0.521	0.537	0.608	0.46	0.574	0.394	0.516	0.481	0.505	0.498	0.508	0.519	0.532	0.544	0.541	0.534	0.523	0.495	0.473	0.487	0.492	0.502	0.511	0.526	0.533	0.537	0.541	0.534	0.523	0.493	0.485	0.503	0.513	0.514	0.529	0.536	0.548	0.546	0.543	0.541	0.521	0.5	0.472
383	0.449	0.484	0.472	0.52	0.491	0.529	0.519	0.537	0.607	0.46	0.574	0.393	0.517	0.481	0.504	0.499	0.507	0.519	0.532	0.544	0.541	0.534	0.524	0.496	0.472	0.486	0.491	0.502	0.511	0.527	0.532	0.537	0.54	0.535	0.523	0.493	0.485	0.502	0.513	0.513	0.53	0.536	0.547	0.546	0.543	0.542	0.522	0.5	0.472
384	0.449	0.484	0.472	0.521	0.491	0.529	0.52	0.537	0.608	0.459	0.572	0.392	0.514	0.481	0.503	0.498	0.506	0.518	0.532	0.543	0.54	0.533	0.523	0.494	0.472	0.486	0.491	0.501	0.51	0.525	0.532	0.537	0.541	0.534	0.522	0.492	0.484	0.503	0.513	0.513	0.529	0.535	0.547	0.546	0.543	0.541	0.52	0.499	0.473
385	0.449	0.484	0.472	0.522	0.492	0.53	0.52	0.537	0.607	0.462	0.574	0.393	0.515	0.481	0.504	0.5	0.507	0.519	0.532	0.544	0.541	0.534	0.524	0.495	0.472	0.486	0.491	0.503	0.511	0.525	0.531	0.537	0.541	0.534	0.522	0.493	0.483	0.501	0.513	0.513	0.53	0.534	0.548	0.547	0.543	0.542	0.521	0.499	0.472
386	0.449	0.483	0.471	0.52	0.491	0.53	0.519	0.537	0.607	0.459	0.572	0.392	0.514	0.48	0.502	0.497	0.506	0.519	0.533	0.543	0.54	0.533	0.523	0.496	0.473	0.484	0.49	0.501	0.51	0.526	0.531	0.537	0.54	0.534	0.522	0.493	0.484	0.501	0.511	0.513	0.529	0.535	0.547	0.545	0.543	0.541	0.521	0.5	0.472
387	0.448	0.484	0.47	0.522	0.491	0.529	0.52	0.537	0.607	0.461	0.573	0.393	0.515	0.479	0.503	0.498	0.507	0.519	0.533	0.544	0.539	0.533	0.523	0.494	0.472	0.485	0.49	0.502	0.511	0.525	0.532	0.537	0.54	0.534	0.522	0.493	0.484	0.501	0.512	0.513	0.529	0.534	0.548	0.546	0.543	0.542	0.521	0.499	0.472
388	0.448	0.483	0.47	0.521	0.49	0.529	0.519	0.537	0.607	0.458	0.572	0.393	0.514	0.48	0.503	0.497	0.506	0.519	0.532	0.544	0.539	0.532	0.522	0.495	0.471	0.485	0.49	0.501	0.509	0.525	0.531	0.536	0.54	0.532	0.521	0.492	0.484	0.5	0.511	0.513	0.527	0.535	0.547	0.546	0.543	0.54	0.521	0.498	0.472
389	0.446	0.483	0.47	0.521	0.491	0.528	0.519	0.537	0.607	0.459	0.572	0.392	0.513	0.479	0.503	0.496	0.506	0.518	0.532	0.543	0.539	0.532	0.522	0.494	0.471	0.484	0.49	0.501	0.51	0.525	0.531	0.537	0.541	0.533	0.521	0.492	0.482	0.501	0.511	0.512	0.529	0.534	0.547	0.546	0.542	0.541	0.52	0.498	0.473
390	0.445	0.482	0.47	0.521	0.49	0.528	0.519	0.537	0.607	0.459	0.572	0.392	0.513	0.479	0.502	0.497	0.506	0.518	0.531	0.544	0.539	0.532	0.521	0.494	0.471	0.484	0.49	0.501	0.509	0.524	0.531	0.536	0.54	0.533	0.521	0.491	0.483	0.5	0.511	0.512	0.527	0.534	0.548	0.545	0.543	0.541	0.52	0.498	0.472
391	0.446	0.482	0.47	0.521	0.491	0.528	0.52	0.537	0.607	0.46	0.572	0.393	0.514	0.479	0.504	0.498	0.507	0.519	0.532	0.545	0.541	0.535	0.523	0.495	0.472	0.484	0.489	0.502	0.511	0.525	0.532	0.538	0.542	0.534	0.522	0.492	0.482	0.501	0.511	0.513	0.529	0.535	0.548	0.545	0.543	0.541	0.52	0.498	0.474
392	0.446	0.482	0.47	0.52	0.49	0.527	0.519	0.537	0.607	0.459	0.571	0.392	0.513	0.479	0.503	0.497	0.506	0.518	0.531	0.544	0.541	0.532	0.521	0.494	0.471	0.483	0.488	0.501	0.51	0.524	0.531	0.537	0.54	0.533	0.521	0.491	0.482	0.5	0.512	0.511	0.528	0.535	0.548	0.546	0.543	0.541	0.521	0.498	0.473
393	0.445	0.482	0.469	0.519	0.49	0.527	0.519	0.535	0.606	0.459	0.57	0.392	0.51	0.478	0.502	0.497	0.506	0.518	0.531	0.542	0.539	0.532	0.521	0.494	0.47	0.483	0.488	0.5	0.509	0.525	0.531	0.536	0.539	0.533	0.521	0.491	0.482	0.5	0.51	0.511	0.528	0.535	0.547	0.545	0.542	0.54	0.519	0.497	0.472
394	0.445	0.482	0.47	0.519	0.49	0.528	0.519	0.537	0.607	0.46	0.571	0.391	0.512	0.478	0.502	0.497	0.505	0.518	0.532	0.543	0.54	0.532	0.521	0.494	0.47	0.484	0.488	0.5	0.509	0.525	0.531	0.537	0.54	0.533	0.522	0.491	0.482	0.5	0.51	0.511	0.528	0.536	0.548	0.545	0.542	0.54	0.519	0.497	0.472
395	0.444	0.481	0.469	0.519	0.49	0.527	0.519	0.537	0.607	0.459	0.57	0.392	0.511	0.478	0.502	0.497	0.504	0.517	0.532	0.544	0.54	0.533	0.521	0.493	0.47	0.484	0.489	0.5	0.508	0.524	0.531	0.537	0.54	0.533	0.521	0.491	0.481	0.5	0.511	0.511	0.528	0.535	0.548	0.546	0.543	0.541	0.52	0.498	0.473
396	0.444	0.48	0.469	0.518	0.49	0.528	0.518	0.536	0.607	0.457	0.57	0.39	0.51	0.477	0.501	0.496	0.504	0.516	0.531	0.542	0.539	0.531	0.52	0.492	0.469	0.483	0.488	0.499	0.508	0.524	0.53	0.536	0.539	0.532	0.521	0.49	0.48	0.499	0.51	0.51	0.527	0.534	0.546	0.545	0.542	0.54	0.519	0.497	0.471
397	0.443	0.48	0.469	0.519	0.489	0.528	0.518	0.535	0.607	0.458	0.571	0.39	0.51	0.476	0.5	0.495	0.504	0.517	0.532	0.543	0.539	0.533	0.521	0.492	0.468	0.482	0.488	0.499	0.508	0.525	0.53	0.537	0.54	0.532	0.522	0.489	0.48	0.499	0.51	0.511	0.527	0.534	0.547	0.546	0.543	0.541	0.519	0.496	0.471
398	0.444	0.48	0.468	0.518	0.488	0.527	0.519	0.536	0.607	0.458	0.57	0.39	0.51	0.477	0.501	0.496	0.505	0.517	0.532	0.543	0.539	0.532	0.521	0.493	0.469	0.483	0.488	0.499	0.508	0.524	0.531	0.536	0.54	0.533	0.521	0.49	0.48	0.498	0.509	0.51	0.528	0.534	0.548	0.545	0.543	0.54	0.519	0.497	0.472
399	0.444	0.479	0.468	0.519	0.489	0.528	0.517	0.537	0.607	0.459	0.571	0.39	0.509	0.476	0.499	0.494	0.504	0.516	0.531	0.542	0.538	0.532	0.52	0.492	0.468	0.481	0.487	0.498	0.508	0.524	0.531	0.536	0.54	0.532	0.521	0.489	0.48	0.498	0.509	0.511	0.527	0.534	0.546	0.545	0.543	0.54	0.518	0.496	0.471
400	0.442	0.479	0.467	0.517	0.487	0.528	0.518	0.535	0.607	0.458	0.57	0.39	0.51	0.476	0.499	0.494	0.504	0.517	0.53	0.543	0.539	0.532	0.521	0.49	0.468	0.482	0.487	0.499	0.508	0.524	0.531	0.536	0.54	0.532	0.521	0.489	0.479	0.498	0.508	0.51	0.526	0.534	0.547	0.546	0.542	0.54	0.518	0.497	0.472
401	0.442	0.477	0.467	0.516	0.488	0.526	0.518	0.536	0.606	0.458	0.569	0.389	0.508	0.475	0.499	0.494	0.503	0.516	0.53	0.542	0.538	0.531	0.52	0.491	0.466	0.481	0.486	0.498	0.507	0.523	0.53	0.535	0.538	0.532	0.521	0.488	0.478	0.497	0.508	0.51	0.526	0.533	0.547	0.545	0.541	0.54	0.518	0.497	0.471
402	0.442	0.479	0.468	0.518	0.488	0.528	0.519	0.538	0.608	0.459	0.571	0.39	0.51	0.477	0.501	0.495	0.505	0.518	0.533	0.545	0.54	0.532	0.522	0.491	0.468	0.483	0.488	0.5	0.507	0.524	0.532	0.538	0.54	0.533	0.521	0.49	0.48	0.498	0.509	0.51	0.527	0.534	0.547	0.547	0.543	0.54	0.519	0.497	0.472
403	0.441	0.478	0.466	0.515	0.488	0.527	0.517	0.536	0.607	0.459	0.569	0.39	0.508	0.475	0.499	0.495	0.504	0.517	0.531	0.544	0.539	0.533	0.52	0.492	0.467	0.481	0.486	0.499	0.509	0.524	0.53	0.536	0.54	0.533	0.521	0.489	0.478	0.498	0.508	0.51	0.527	0.533	0.547	0.546	0.543	0.541	0.519	0.498	0.471
404	0.441	0.478	0.466	0.516	0.488	0.527	0.518	0.535	0.607	0.458	0.57	0.391	0.509	0.475	0.499	0.495	0.504	0.517	0.531	0.542	0.539	0.532	0.52	0.491	0.465	0.48	0.485	0.498	0.508	0.523	0.53	0.536	0.539	0.533	0.52	0.489	0.478	0.497	0.507	0.509	0.526	0.533	0.547	0.545	0.542	0.539	0.518	0.496	0.471
405	0.441	0.479	0.466	0.517	0.489	0.527	0.518	0.537	0.607	0.46	0.57	0.391	0.509	0.476	0.501	0.496	0.506	0.518	0.532	0.545	0.54	0.533	0.521	0.492	0.467	0.481	0.487	0.499	0.509	0.525	0.531	0.537	0.54	0.534	0.521	0.49	0.478	0.498	0.508	0.509	0.527	0.534	0.548	0.546	0.543	0.541	0.519	0.496	0.472
406	0.44	0.477	0.465	0.516	0.487	0.526	0.517	0.535	0.606	0.457	0.569	0.389	0.506	0.474	0.498	0.494	0.503	0.515	0.529	0.541	0.538	0.531	0.52	0.491	0.464	0.48	0.485	0.497	0.507	0.523	0.53	0.535	0.538	0.532	0.52	0.488	0.477	0.496	0.507	0.509	0.525	0.532	0.546	0.544	0.542	0.539	0.518	0.495	0.47
407	0.439	0.477	0.465	0.516	0.488	0.527	0.517	0.536	0.606	0.457	0.569	0.39	0.505	0.474	0.498	0.494	0.503	0.516	0.529	0.541	0.538	0.532	0.52	0.49	0.463	0.479	0.485	0.498	0.507	0.523	0.53	0.534	0.538	0.532	0.519	0.488	0.475	0.496	0.507	0.508	0.525	0.532	0.547	0.544	0.542	0.539	0.517	0.494	0.471
408	0.439	0.477	0.463	0.516	0.486	0.526	0.516	0.535	0.606	0.458	0.569	0.388	0.506	0.473	0.498	0.493	0.502	0.517	0.53	0.542	0.539	0.531	0.52	0.49	0.465	0.48	0.486	0.497	0.507	0.524	0.53	0.536	0.539	0.532	0.52	0.487	0.476	0.496	0.507	0.508	0.526	0.533	0.547	0.545	0.542	0.539	0.518	0.495	0.47
409	0.439	0.477	0.464	0.516	0.488	0.526	0.518	0.536	0.607	0.458	0.569	0.388	0.505	0.473	0.498	0.493	0.501	0.517	0.53	0.542	0.539	0.532	0.52	0.49	0.464	0.479	0.485	0.497	0.507	0.523	0.53	0.536	0.539	0.532	0.52	0.488	0.476	0.496	0.507	0.508	0.525	0.533	0.547	0.545	0.542	0.539	0.518	0.495	0.47
410	0.439	0.476	0.464	0.515	0.486	0.526	0.517	0.535	0.606	0.456	0.569	0.388	0.505	0.473	0.497	0.492	0.502	0.517	0.531	0.542	0.538	0.532	0.52	0.49	0.464	0.479	0.485	0.495	0.506	0.523	0.529	0.535	0.538	0.532	0.52	0.487	0.476	0.495	0.506	0.508	0.525	0.533	0.547	0.545	0.541	0.539	0.518	0.495	0.47
411	0.438	0.477	0.465	0.517	0.487	0.526	0.518	0.536	0.607	0.459	0.568	0.388	0.506	0.473	0.499	0.494	0.501	0.517	0.53	0.543	0.539	0.532	0.52	0.49	0.465	0.48	0.485	0.498	0.506	0.523	0.53	0.536	0.539	0.533	0.52	0.488	0.475	0.496	0.506	0.508	0.525	0.534	0.547	0.545	0.542	0.54	0.518	0.494	0.471
412	0.437	0.476	0.463	0.516	0.486	0.526	0.517	0.535	0.606	0.458	0.569	0.388	0.505	0.472	0.497	0.493	0.502	0.516	0.53	0.541	0.537	0.532	0.519	0.489	0.464	0.478	0.484	0.496	0.506	0.522	0.529	0.535	0.538	0.532	0.52	0.487	0.474	0.494	0.505	0.507	0.525	0.533	0.546	0.544	0.541	0.539	0.518	0.494	0.469
413	0.437	0.475	0.463	0.515	0.487	0.526	0.516	0.536	0.606	0.457	0.568	0.387	0.505	0.472	0.497	0.493	0.503	0.516	0.53	0.542	0.538	0.531	0.519	0.49	0.463	0.479	0.484	0.496	0.507	0.523	0.529	0.536	0.538	0.532	0.52	0.487	0.474	0.494	0.506	0.507	0.525	0.533	0.546	0.544	0.542	0.539	0.518	0.494	0.469
414	0.436	0.474	0.463	0.516	0.486	0.526	0.516	0.535	0.606	0.457	0.568	0.388	0.503	0.472	0.496	0.492	0.501	0.515	0.53	0.54	0.538	0.531	0.519	0.489	0.462	0.477	0.484	0.497	0.505	0.522	0.529	0.536	0.539	0.531	0.519	0.486	0.473	0.494	0.506	0.508	0.524	0.532	0.546	0.544	0.541	0.539	0.517	0.493	0.468
415	0.436	0.474	0.462	0.514	0.486	0.525	0.516	0.535	0.605	0.455	0.567	0.388	0.504	0.472	0.496	0.491	0.501	0.515	0.53	0.541	0.537	0.53	0.519	0.489	0.462	0.477	0.483	0.496	0.506	0.522	0.529	0.535	0.538	0.531	0.519	0.486	0.473	0.493	0.505	0.507	0.524	0.533	0.546	0.544	0.541	0.537	0.517	0.493	0.469
416	0.436	0.475	0.462	0.514	0.486	0.525	0.516	0.535	0.606	0.457	0.567	0.387	0.503	0.47	0.496	0.491	0.501	0.515	0.529	0.541	0.537	0.531	0.518	0.489	0.463	0.477	0.483	0.496	0.505	0.522	0.529	0.535	0.537	0.531	0.518	0.486	0.472	0.493	0.505	0.507	0.524	0.532	0.546	0.544	0.541	0.539	0.517	0.493	0.468
417	0.435	0.473	0.461	0.514	0.486	0.526	0.517	0.535	0.606	0.458	0.569	0.388	0.503	0.471	0.497	0.493	0.501	0.517	0.53	0.542	0.538	0.531	0.519	0.489	0.463	0.477	0.483	0.496	0.506	0.523	0.53	0.536	0.538	0.531	0.518	0.486	0.472	0.493	0.504	0.506	0.525	0.532	0.545	0.544	0.541	0.539	0.517	0.493	0.469
418	0.434	0.473	0.461	0.514	0.485	0.525	0.515	0.534	0.606	0.457	0.568	0.386	0.501	0.471	0.495	0.491	0.501	0.515	0.53	0.542	0.538	0.531	0.518	0.488	0.461	0.477	0.483	0.495	0.505	0.522	0.529	0.535	0.538	0.532	0.518	0.485	0.472	0.493	0.504	0.506	0.523	0.532	0.546	0.544	0.54	0.539	0.516	0.492	0.468
419	0.434	0.473	0.461	0.515	0.486	0.525	0.516	0.535	0.606	0.457	0.568	0.386	0.502	0.471	0.495	0.492	0.502	0.515	0.53	0.541	0.538	0.53	0.518	0.488	0.461	0.477	0.482	0.495	0.505	0.522	0.528	0.535	0.538	0.531	0.518	0.485	0.472	0.493	0.504	0.507	0.524	0.532	0.546	0.545	0.541	0.539	0.516	0.492	0.468
420	0.434	0.471	0.461	0.514	0.485	0.524	0.516	0.538	0.605	0.457	0.568	0.387	0.501	0.47	0.494	0.491	0.501	0.515	0.53	0.542	0.537	0.531	0.519	0.489	0.461	0.476	0.482	0.495	0.505	0.522	0.529	0.535	0.537	0.531	0.518	0.485	0.472	0.492	0.504	0.506	0.524	0.532	0.545	0.544	0.541	0.538	0.516	0.492	0.468
421	0.434	0.472	0.461	0.513	0.485	0.525	0.516	0.535	0.605	0.456	0.568	0.386	0.502	0.47	0.495	0.491	0.5	0.514	0.53	0.541	0.538	0.53	0.517	0.488	0.46	0.476	0.483	0.494	0.505	0.522	0.53	0.535	0.538	0.53	0.518	0.485	0.472	0.492	0.504	0.506	0.524	0.532	0.546	0.544	0.541	0.538	0.516	0.492	0.467
422	0.433	0.471	0.461	0.513	0.484	0.525	0.515	0.535	0.606	0.457	0.568	0.386	0.5	0.47	0.496	0.492	0.502	0.513	0.529	0.54	0.537	0.531	0.518	0.488	0.46	0.475	0.482	0.496	0.506	0.522	0.529	0.535	0.538	0.531	0.519	0.485	0.471	0.492	0.504	0.506	0.523	0.531	0.546	0.544	0.541	0.539	0.516	0.492	0.467
423	0.432	0.471	0.459	0.512	0.483	0.524	0.514	0.534	0.604	0.455	0.568	0.387	0.5	0.469	0.492	0.49	0.5	0.514	0.529	0.539	0.537	0.53	0.518	0.487	0.459	0.474	0.48	0.493	0.505	0.521	0.529	0.533	0.537	0.53	0.518	0.484	0.47	0.49	0.503	0.505	0.523	0.531	0.545	0.543	0.54	0.538	0.516	0.491	0.466
424	0.432	0.472	0.461	0.513	0.484	0.525	0.515	0.535	0.605	0.457	0.567	0.387	0.499	0.469	0.495	0.49	0.5	0.515	0.529	0.54	0.537	0.53	0.518	0.487	0.458	0.475	0.481	0.494	0.505	0.52	0.528	0.535	0.538	0.531	0.518	0.485	0.47	0.491	0.503	0.505	0.523	0.532	0.545	0.543	0.541	0.539	0.516	0.491	0.466
425	0.431	0.47	0.46	0.513	0.483	0.525	0.516	0.535	0.605	0.457	0.567	0.387	0.498	0.468	0.493	0.491	0.5	0.514	0.529	0.54	0.538	0.53	0.519	0.487	0.458	0.474	0.481	0.493	0.503	0.521	0.529	0.535	0.537	0.531	0.518	0.483	0.47	0.491	0.502	0.505	0.522	0.532	0.545	0.543	0.541	0.538	0.516	0.49	0.466
426	0.432	0.471	0.46	0.512	0.484	0.525	0.515	0.534	0.605	0.456	0.566	0.387	0.497	0.467	0.492	0.489	0.5	0.514	0.529	0.54	0.536	0.53	0.518	0.487	0.457	0.474	0.48	0.493	0.503	0.521	0.528	0.534	0.537	0.531	0.518	0.484	0.469	0.49	0.501	0.504	0.522	0.531	0.544	0.543	0.541	0.537	0.515	0.491	0.465
427	0.431	0.47	0.46	0.513	0.484	0.525	0.515	0.535	0.604	0.456	0.567	0.386	0.498	0.467	0.494	0.49	0.5	0.514	0.529	0.541	0.537	0.53	0.517	0.487	0.458	0.474	0.48	0.493	0.504	0.521	0.529	0.534	0.538	0.531	0.518	0.484	0.47	0.49	0.501	0.505	0.522	0.531	0.544	0.543	0.54	0.538	0.516	0.491	0.465
428	0.431	0.47	0.46	0.512	0.485	0.524	0.516	0.534	0.604	0.456	0.566	0.387	0.498	0.467	0.492	0.489	0.5	0.515	0.528	0.54	0.537	0.529	0.517	0.487	0.457	0.473	0.479	0.493	0.503	0.522	0.528	0.535	0.537	0.53	0.518	0.484	0.469	0.49	0.501	0.504	0.522	0.531	0.544	0.543	0.54	0.538	0.516	0.49	0.464
429	0.43	0.47	0.46	0.512	0.484	0.524	0.515	0.535	0.605	0.457	0.567	0.386	0.498	0.467	0.493	0.49	0.5	0.513	0.528	0.541	0.538	0.53	0.517	0.486	0.457	0.474	0.479	0.492	0.503	0.521	0.528	0.535	0.538	0.531	0.518	0.484	0.47	0.489	0.501	0.505	0.522	0.532	0.544	0.544	0.54	0.538	0.515	0.49	0.465
430	0.43	0.469	0.459	0.511	0.483	0.524	0.514	0.533	0.604	0.455	0.567	0.386	0.497	0.467	0.492	0.49	0.499	0.514	0.528	0.54	0.537	0.53	0.517	0.487	0.457	0.474	0.479	0.493	0.504	0.521	0.529	0.534	0.537	0.531	0.518	0.484	0.468	0.488	0.501	0.504	0.523	0.531	0.545	0.543	0.541	0.538	0.516	0.491	0.464
431	0.43	0.469	0.459	0.511	0.484	0.524	0.515	0.535	0.605	0.458	0.567	0.386	0.498	0.467	0.493	0.489	0.5	0.514	0.53	0.54	0.537	0.531	0.518	0.488	0.456	0.473	0.48	0.493	0.504	0.521	0.528	0.535	0.537	0.532	0.517	0.483	0.468	0.489	0.501	0.504	0.522	0.531	0.544	0.543	0.541	0.538	0.515	0.49	0.463
432	0.429	0.468	0.458	0.51	0.483	0.524	0.514	0.535	0.605	0.455	0.566	0.385	0.497	0.467	0.493	0.489	0.5	0.513	0.529	0.54	0.537	0.53	0.517	0.485	0.456	0.473	0.479	0.492	0.503	0.521	0.528	0.534	0.538	0.53	0.517	0.483	0.468	0.488	0.501	0.504	0.522	0.53	0.545	0.543	0.541	0.538	0.515	0.49	0.464
433	0.428	0.468	0.459	0.51	0.483	0.523	0.514	0.534	0.605	0.456	0.566	0.385	0.497	0.466	0.493	0.489	0.5	0.512	0.528	0.54	0.538	0.53	0.517	0.486	0.455	0.473	0.48	0.493	0.504	0.52	0.528	0.535	0.538	0.531	0.517	0.482	0.467	0.488	0.501	0.503	0.522	0.53	0.544	0.544	0.541	0.538	0.516	0.489	0.463
434	0.429	0.467	0.458	0.51	0.482	0.524	0.514	0.534	0.604	0.456	0.566	0.384	0.496	0.466	0.491	0.488	0.499	0.513	0.529	0.539	0.537	0.53	0.517	0.485	0.456	0.471	0.479	0.491	0.503	0.519	0.528	0.535	0.537	0.53	0.517	0.482	0.467	0.488	0.5	0.503	0.521	0.53	0.545	0.543	0.539	0.538	0.515	0.489	0.463
435	0.427	0.467	0.457	0.509	0.482	0.522	0.513	0.533	0.605	0.455	0.566	0.383	0.495	0.466	0.491	0.487	0.499	0.513	0.528	0.54	0.537	0.53	0.517	0.485	0.455	0.471	0.479	0.492	0.503	0.52	0.528	0.534	0.537	0.53	0.517	0.482	0.466	0.488	0.5	0.503	0.521	0.53	0.545	0.543	0.541	0.538	0.515	0.489	0.463
436	0.427	0.467	0.459	0.51	0.483	0.523	0.515	0.535	0.606	0.456	0.566	0.384	0.495	0.465	0.492	0.488	0.499	0.513	0.529	0.54	0.537	0.531	0.518	0.485	0.455	0.471	0.478	0.492	0.502	0.52	0.528	0.535	0.538	0.53	0.517	0.483	0.466	0.488	0.5	0.503	0.522	0.53	0.545	0.543	0.54	0.537	0.515	0.489	0.463
437	0.427	0.466	0.458	0.509	0.482	0.523	0.513	0.534	0.605	0.455	0.566	0.384	0.494	0.465	0.491	0.486	0.498	0.514	0.528	0.54	0.537	0.53	0.516	0.485	0.455	0.47	0.478	0.491	0.503	0.52	0.527	0.534	0.537	0.53	0.517	0.482	0.466	0.487	0.499	0.503	0.521	0.53	0.545	0.543	0.54	0.537	0.515	0.489	0.463
438	0.426	0.467	0.458	0.509	0.481	0.523	0.513	0.535	0.605	0.455	0.566	0.384	0.494	0.464	0.49	0.486	0.498	0.512	0.528	0.54	0.536	0.53	0.516	0.484	0.454	0.471	0.478	0.491	0.502	0.52	0.527	0.534	0.538	0.53	0.516	0.482	0.466	0.487	0.499	0.502	0.521	0.53	0.545	0.543	0.541	0.537	0.514	0.489	0.462
439	0.426	0.466	0.457	0.509	0.482	0.523	0.515	0.533	0.605	0.456	0.565	0.385	0.494	0.464	0.49	0.487	0.499	0.513	0.528	0.54	0.537	0.53	0.518	0.485	0.454	0.47	0.476	0.491	0.503	0.52	0.527	0.533	0.537	0.53	0.517	0.482	0.465	0.487	0.498	0.502	0.521	0.53	0.544	0.543	0.54	0.537	0.515	0.488	0.462
440	0.425	0.466	0.457	0.509	0.482	0.522	0.513	0.534	0.605	0.456	0.565	0.384	0.495	0.464	0.49	0.487	0.499	0.514	0.529	0.54	0.537	0.53	0.517	0.485	0.453	0.471	0.477	0.491	0.503	0.52	0.528	0.534	0.537	0.53	0.517	0.482	0.465	0.486	0.499	0.502	0.521	0.53	0.544	0.544	0.54	0.538	0.514	0.488	0.463
441	0.425	0.466	0.456	0.509	0.482	0.523	0.513	0.535	0.605	0.456	0.565	0.384	0.494	0.463	0.49	0.487	0.498	0.512	0.528	0.54	0.536	0.528	0.516	0.484	0.452	0.47	0.476	0.491	0.501	0.519	0.528	0.533	0.537	0.529	0.517	0.481	0.465	0.486	0.498	0.501	0.52	0.53	0.544	0.543	0.54	0.537	0.514	0.488	0.462
442	0.424	0.465	0.456	0.509	0.483	0.522	0.513	0.535	0.604	0.455	0.566	0.384	0.495	0.463	0.489	0.487	0.499	0.513	0.529	0.54	0.537	0.53	0.517	0.485	0.453	0.47	0.476	0.49	0.503	0.52	0.528	0.535	0.536	0.529	0.517	0.481	0.464	0.485	0.497	0.501	0.521	0.529	0.544	0.543	0.54	0.537	0.514	0.487	0.461
443	0.424	0.465	0.455	0.509	0.481	0.522	0.513	0.535	0.604	0.456	0.566	0.384	0.492	0.462	0.489	0.486	0.496	0.512	0.527	0.539	0.537	0.528	0.515	0.484	0.452	0.469	0.475	0.491	0.502	0.52	0.527	0.533	0.536	0.53	0.516	0.481	0.464	0.485	0.497	0.501	0.52	0.529	0.543	0.543	0.54	0.537	0.513	0.487	0.461
444	0.423	0.464	0.456	0.509	0.482	0.522	0.513	0.533	0.605	0.456	0.565	0.383	0.493	0.462	0.489	0.487	0.498	0.513	0.529	0.54	0.537	0.53	0.517	0.483	0.451	0.469	0.476	0.49	0.502	0.52	0.527	0.535	0.536	0.529	0.516	0.481	0.464	0.485	0.497	0.501	0.519	0.529	0.543	0.543	0.54	0.537	0.514	0.487	0.461
445	0.423	0.464	0.455	0.509	0.481	0.522	0.513	0.534	0.604	0.455	0.565	0.382	0.491	0.462	0.489	0.486	0.497	0.511	0.527	0.54	0.537	0.529	0.515	0.483	0.451	0.469	0.476	0.491	0.5	0.519	0.527	0.534	0.537	0.529	0.516	0.48	0.463	0.485	0.497	0.501	0.519	0.529	0.544	0.543	0.54	0.537	0.513	0.487	0.461
446	0.422	0.463	0.455	0.508	0.481	0.522	0.513	0.533	0.604	0.456	0.565	0.382	0.491	0.461	0.488	0.485	0.497	0.511	0.527	0.54	0.536	0.529	0.516	0.482	0.45	0.468	0.475	0.49	0.501	0.519	0.528	0.533	0.536	0.529	0.516	0.48	0.463	0.484	0.497	0.501	0.52	0.528	0.543	0.543	0.54	0.537	0.514	0.487	0.46
447	0.422	0.463	0.455	0.507	0.48	0.522	0.513	0.534	0.604	0.456	0.564	0.382	0.491	0.461	0.488	0.486	0.497	0.512	0.529	0.54	0.537	0.53	0.517	0.483	0.451	0.468	0.476	0.49	0.501	0.519	0.527	0.534	0.537	0.529	0.517	0.48	0.463	0.484	0.497	0.5	0.52	0.528	0.544	0.543	0.539	0.537	0.514	0.486	0.459
448	0.422	0.463	0.455	0.507	0.481	0.522	0.513	0.534	0.605	0.455	0.565	0.381	0.491	0.461	0.488	0.485	0.496	0.511	0.528	0.54	0.536	0.529	0.516	0.482	0.45	0.468	0.475	0.488	0.5	0.519	0.527	0.533	0.536	0.528	0.516	0.479	0.462	0.484	0.496	0.5	0.519	0.528	0.543	0.543	0.539	0.537	0.513	0.486	0.459
449	0.421	0.463	0.455	0.507	0.48	0.521	0.512	0.534	0.604	0.455	0.564	0.382	0.489	0.461	0.489	0.485	0.497	0.512	0.529	0.54	0.536	0.529	0.517	0.483	0.451	0.468	0.475	0.49	0.501	0.519	0.528	0.535	0.536	0.528	0.516	0.48	0.462	0.484	0.497	0.5	0.52	0.529	0.544	0.543	0.54	0.536	0.514	0.486	0.459
450	0.42	0.463	0.455	0.507	0.481	0.522	0.513	0.533	0.604	0.454	0.565	0.382	0.489	0.46	0.487	0.485	0.496	0.512	0.528	0.54	0.536	0.529	0.517	0.482	0.449	0.467	0.475	0.489	0.5	0.518	0.526	0.534	0.535	0.529	0.516	0.479	0.461	0.482	0.496	0.5	0.519	0.529	0.543	0.542	0.539	0.536	0.514	0.485	0.458
451	0.42	0.462	0.454	0.506	0.481	0.522	0.512	0.533	0.605	0.455	0.565	0.382	0.489	0.461	0.487	0.485	0.497	0.511	0.528	0.539	0.536	0.529	0.517	0.483	0.449	0.466	0.474	0.488	0.5	0.518	0.526	0.534	0.535	0.529	0.516	0.48	0.461	0.483	0.496	0.5	0.52	0.528	0.544	0.542	0.539	0.537	0.513	0.485	0.458
452	0.42	0.462	0.453	0.506	0.48	0.521	0.512	0.533	0.603	0.454	0.563	0.382	0.488	0.459	0.487	0.483	0.496	0.511	0.527	0.54	0.536	0.528	0.515	0.482	0.449	0.467	0.473	0.488	0.499	0.518	0.527	0.533	0.536	0.528	0.515	0.479	0.46	0.482	0.496	0.499	0.519	0.528	0.543	0.543	0.539	0.536	0.513	0.485	0.458
453	0.419	0.462	0.454	0.506	0.479	0.521	0.512	0.534	0.605	0.457	0.565	0.382	0.487	0.459	0.486	0.483	0.496	0.512	0.527	0.54	0.536	0.529	0.516	0.482	0.448	0.467	0.473	0.488	0.5	0.518	0.526	0.534	0.536	0.528	0.516	0.48	0.46	0.483	0.495	0.499	0.519	0.528	0.544	0.542	0.539	0.536	0.513	0.485	0.458
454	0.419	0.461	0.453	0.505	0.479	0.522	0.512	0.534	0.605	0.455	0.564	0.383	0.488	0.46	0.487	0.485	0.496	0.512	0.528	0.54	0.537	0.529	0.517	0.483	0.448	0.467	0.473	0.489	0.501	0.519	0.527	0.535	0.538	0.529	0.516	0.48	0.46	0.483	0.495	0.499	0.519	0.529	0.543	0.544	0.539	0.537	0.514	0.486	0.457
455	0.418	0.46	0.452	0.505	0.478	0.521	0.512	0.533	0.604	0.455	0.564	0.381	0.487	0.458	0.486	0.484	0.495	0.511	0.526	0.539	0.536	0.528	0.514	0.481	0.447	0.465	0.473	0.488	0.499	0.518	0.526	0.533	0.536	0.528	0.515	0.479	0.458	0.482	0.495	0.498	0.519	0.527	0.543	0.542	0.539	0.536	0.513	0.484	0.457
456	0.418	0.459	0.452	0.506	0.479	0.52	0.512	0.533	0.605	0.455	0.563	0.381	0.486	0.458	0.486	0.483	0.496	0.511	0.527	0.54	0.536	0.529	0.516	0.481	0.447	0.465	0.473	0.488	0.499	0.517	0.526	0.533	0.536	0.528	0.515	0.477	0.457	0.481	0.495	0.498	0.518	0.527	0.543	0.542	0.539	0.536	0.512	0.484	0.456
457	0.417	0.459	0.452	0.505	0.479	0.52	0.512	0.533	0.604	0.455	0.563	0.38	0.486	0.458	0.486	0.484	0.496	0.511	0.527	0.54	0.536	0.529	0.516	0.481	0.447	0.465	0.474	0.489	0.501	0.519	0.527	0.534	0.536	0.529	0.516	0.478	0.459	0.481	0.495	0.498	0.519	0.528	0.543	0.543	0.54	0.537	0.513	0.485	0.456
458	0.417	0.459	0.452	0.505	0.48	0.521	0.512	0.533	0.603	0.456	0.564	0.38	0.485	0.457	0.485	0.483	0.495	0.511	0.526	0.537	0.536	0.528	0.514	0.48	0.446	0.463	0.473	0.487	0.499	0.517	0.526	0.532	0.535	0.528	0.515	0.478	0.458	0.481	0.494	0.498	0.518	0.527	0.542	0.542	0.54	0.535	0.512	0.484	0.456
459	0.416	0.459	0.451	0.505	0.479	0.52	0.511	0.533	0.604	0.454	0.563	0.379	0.485	0.458	0.485	0.484	0.495	0.51	0.527	0.539	0.536	0.529	0.515	0.481	0.446	0.465	0.473	0.487	0.499	0.518	0.525	0.533	0.536	0.528	0.514	0.476	0.458	0.481	0.494	0.499	0.517	0.527	0.542	0.542	0.539	0.536	0.512	0.484	0.454
460	0.416	0.458	0.452	0.504	0.479	0.521	0.512	0.533	0.604	0.454	0.563	0.379	0.485	0.457	0.484	0.483	0.495	0.512	0.527	0.538	0.535	0.529	0.515	0.481	0.445	0.464	0.472	0.486	0.499	0.517	0.526	0.533	0.535	0.528	0.514	0.477	0.457	0.48	0.494	0.498	0.518	0.527	0.542	0.542	0.539	0.536	0.512	0.484	0.454
461	0.416	0.458	0.451	0.505	0.479	0.52	0.511	0.533	0.604	0.454	0.563	0.379	0.483	0.457	0.485	0.483	0.494	0.511	0.526	0.539	0.535	0.528	0.514	0.48	0.445	0.464	0.471	0.486	0.499	0.517	0.526	0.532	0.536	0.528	0.514	0.477	0.457	0.479	0.493	0.498	0.518	0.527	0.542	0.542	0.538	0.535	0.512	0.483	0.454
462	0.415	0.458	0.45	0.504	0.478	0.52	0.511	0.533	0.603	0.454	0.563	0.379	0.483	0.457	0.483	0.482	0.494	0.511	0.527	0.539	0.536	0.528	0.514	0.48	0.444	0.463	0.472	0.486	0.499	0.518	0.526	0.533	0.535	0.528	0.515	0.476	0.456	0.48	0.493	0.498	0.518	0.527	0.542	0.542	0.538	0.535	0.512	0.483	0.454
463	0.415	0.458	0.45	0.505	0.478	0.521	0.511	0.534	0.604	0.455	0.563	0.379	0.483	0.457	0.484	0.483	0.494	0.511	0.527	0.539	0.536	0.528	0.515	0.479	0.445	0.463	0.472	0.487	0.498	0.517	0.527	0.533	0.536	0.528	0.515	0.476	0.455	0.479	0.493	0.498	0.517	0.527	0.542	0.542	0.539	0.536	0.512	0.483	0.453
464	0.414	0.457	0.449	0.503	0.478	0.52	0.511	0.533	0.604	0.454	0.563	0.38	0.483	0.455	0.483	0.482	0.493	0.51	0.527	0.539	0.535	0.528	0.515	0.479	0.444	0.463	0.47	0.486	0.499	0.517	0.526	0.533	0.535	0.528	0.514	0.476	0.455	0.479	0.492	0.497	0.517	0.527	0.542	0.542	0.539	0.535	0.511	0.482	0.453
465	0.414	0.457	0.449	0.503	0.478	0.52	0.511	0.533	0.604	0.454	0.563	0.379	0.482	0.455	0.483	0.481	0.493	0.51	0.526	0.538	0.535	0.528	0.515	0.479	0.443	0.463	0.471	0.486	0.497	0.516	0.526	0.533	0.535	0.528	0.514	0.476	0.455	0.479	0.493	0.497	0.517	0.528	0.542	0.542	0.538	0.535	0.512	0.482	0.453
466	0.412	0.456	0.449	0.502	0.477	0.519	0.51	0.533	0.603	0.454	0.563	0.378	0.481	0.455	0.483	0.481	0.492	0.509	0.526	0.539	0.536	0.527	0.514	0.478	0.442	0.462	0.47	0.485	0.497	0.516	0.525	0.531	0.535	0.527	0.513	0.475	0.453	0.478	0.492	0.496	0.516	0.527	0.542	0.541	0.538	0.535	0.511	0.481	0.452
467	0.413	0.456	0.448	0.502	0.477	0.52	0.511	0.532	0.604	0.454	0.563	0.378	0.482	0.454	0.482	0.481	0.494	0.509	0.527	0.539	0.535	0.527	0.515	0.479	0.442	0.461	0.47	0.485	0.497	0.517	0.525	0.532	0.535	0.528	0.514	0.475	0.454	0.477	0.491	0.497	0.517	0.527	0.541	0.542	0.538	0.535	0.512	0.482	0.452
468	0.412	0.455	0.449	0.502	0.477	0.521	0.511	0.533	0.604	0.454	0.563	0.378	0.481	0.454	0.482	0.481	0.493	0.51	0.527	0.539	0.535	0.527	0.515	0.479	0.443	0.462	0.47	0.485	0.497	0.516	0.525	0.532	0.535	0.527	0.514	0.475	0.454	0.478	0.492	0.496	0.516	0.527	0.542	0.542	0.539	0.535	0.511	0.481	0.452
469	0.413	0.455	0.449	0.501	0.477	0.52	0.51	0.533	0.604	0.455	0.563	0.378	0.48	0.454	0.482	0.481	0.493	0.51	0.527	0.539	0.536	0.528	0.515	0.479	0.442	0.461	0.469	0.484	0.497	0.517	0.526	0.532	0.535	0.528	0.514	0.475	0.454	0.477	0.491	0.496	0.516	0.527	0.542	0.542	0.539	0.535	0.512	0.483	0.452
470	0.412	0.454	0.448	0.502	0.476	0.52	0.511	0.532	0.604	0.454	0.563	0.378	0.48	0.453	0.481	0.48	0.493	0.51	0.526	0.538	0.535	0.527	0.515	0.478	0.441	0.46	0.468	0.483	0.496	0.517	0.525	0.532	0.534	0.527	0.514	0.474	0.453	0.476	0.49	0.496	0.516	0.526	0.542	0.541	0.538	0.535	0.511	0.481	0.451
471	0.412	0.453	0.447	0.5	0.475	0.519	0.51	0.532	0.603	0.453	0.562	0.377	0.48	0.453	0.481	0.479	0.492	0.509	0.526	0.538	0.535	0.527	0.514	0.477	0.441	0.46	0.468	0.483	0.496	0.516	0.525	0.532	0.535	0.527	0.513	0.474	0.452	0.476	0.49	0.495	0.515	0.527	0.541	0.542	0.538	0.535	0.511	0.481	0.45
472	0.411	0.453	0.447	0.5	0.475	0.518	0.509	0.532	0.603	0.454	0.562	0.377	0.478	0.452	0.481	0.481	0.493	0.508	0.526	0.538	0.535	0.527	0.513	0.477	0.44	0.461	0.468	0.483	0.495	0.515	0.525	0.532	0.535	0.527	0.513	0.473	0.452	0.476	0.49	0.494	0.515	0.526	0.541	0.542	0.538	0.534	0.511	0.48	0.449
473	0.411	0.453	0.447	0.501	0.476	0.519	0.511	0.533	0.604	0.455	0.563	0.378	0.479	0.453	0.481	0.481	0.493	0.51	0.526	0.539	0.536	0.528	0.515	0.478	0.441	0.46	0.469	0.484	0.497	0.517	0.525	0.533	0.535	0.528	0.514	0.474	0.452	0.476	0.49	0.496	0.516	0.527	0.542	0.542	0.539	0.535	0.512	0.481	0.45
474	0.41	0.453	0.446	0.5	0.476	0.518	0.511	0.532	0.602	0.454	0.561	0.378	0.478	0.452	0.48	0.479	0.492	0.508	0.525	0.538	0.535	0.527	0.514	0.477	0.44	0.46	0.468	0.483	0.496	0.516	0.524	0.532	0.535	0.527	0.513	0.474	0.451	0.475	0.489	0.495	0.515	0.525	0.541	0.541	0.538	0.534	0.511	0.48	0.449
475	0.409	0.453	0.447	0.5	0.476	0.52	0.51	0.532	0.602	0.454	0.562	0.377	0.479	0.452	0.481	0.479	0.492	0.509	0.526	0.537	0.534	0.527	0.513	0.477	0.439	0.459	0.467	0.482	0.496	0.515	0.524	0.532	0.534	0.527	0.513	0.473	0.451	0.475	0.489	0.494	0.515	0.526	0.541	0.541	0.538	0.534	0.511	0.48	0.449
476	0.408	0.452	0.445	0.5	0.476	0.52	0.51	0.533	0.603	0.453	0.562	0.377	0.478	0.452	0.481	0.48	0.492	0.51	0.526	0.538	0.536	0.527	0.513	0.477	0.439	0.459	0.467	0.483	0.497	0.516	0.525	0.532	0.535	0.527	0.513	0.474	0.451	0.475	0.489	0.495	0.515	0.526	0.541	0.542	0.538	0.534	0.512	0.48	0.449
477	0.408	0.452	0.445	0.501	0.476	0.518	0.509	0.532	0.603	0.454	0.562	0.377	0.477	0.451	0.48	0.479	0.491	0.508	0.525	0.538	0.535	0.527	0.513	0.476	0.438	0.458	0.466	0.483	0.496	0.516	0.524	0.532	0.534	0.527	0.513	0.473	0.449	0.474	0.489	0.494	0.514	0.525	0.541	0.541	0.538	0.534	0.511	0.479	0.448
478	0.408	0.452	0.445	0.5	0.475	0.519	0.509	0.532	0.603	0.453	0.561	0.376	0.477	0.451	0.48	0.478	0.491	0.508	0.526	0.538	0.535	0.527	0.513	0.477	0.438	0.458	0.467	0.482	0.495	0.515	0.525	0.532	0.534	0.527	0.512	0.472	0.45	0.475	0.489	0.494	0.514	0.525	0.541	0.541	0.538	0.534	0.511	0.479	0.448
479	0.407	0.45	0.444	0.5	0.474	0.518	0.509	0.531	0.602	0.453	0.561	0.376	0.476	0.451	0.478	0.478	0.491	0.507	0.525	0.537	0.535	0.527	0.513	0.476	0.438	0.457	0.466	0.482	0.495	0.515	0.525	0.532	0.534	0.527	0.511	0.472	0.449	0.474	0.488	0.494	0.514	0.525	0.541	0.54	0.538	0.534	0.51	0.479	0.447
480	0.407	0.451	0.444	0.499	0.474	0.518	0.509	0.532	0.602	0.454	0.561	0.376	0.476	0.45	0.478	0.477	0.491	0.507	0.525	0.538	0.534	0.526	0.513	0.475	0.437	0.456	0.466	0.482	0.494	0.515	0.524	0.532	0.534	0.527	0.511	0.473	0.449	0.473	0.488	0.493	0.515	0.525	0.54	0.542	0.537	0.534	0.51	0.479	0.447
481	0.406	0.451	0.444	0.499	0.473	0.518	0.509	0.533	0.603	0.453	0.56	0.375	0.475	0.45	0.478	0.478	0.491	0.508	0.525	0.538	0.535	0.526	0.512	0.475	0.437	0.457	0.466	0.482	0.495	0.515	0.525	0.532	0.534	0.527	0.512	0.472	0.448	0.474	0.488	0.493	0.515	0.525	0.541	0.541	0.538	0.534	0.511	0.478	0.448
482	0.405	0.451	0.444	0.498	0.474	0.518	0.51	0.532	0.602	0.452	0.561	0.375	0.475	0.449	0.478	0.477	0.49	0.507	0.525	0.538	0.535	0.526	0.513	0.475	0.437	0.456	0.465	0.482	0.494	0.514	0.524	0.532	0.534	0.527	0.512	0.473	0.449	0.473	0.488	0.493	0.515	0.524	0.541	0.542	0.538	0.534	0.51	0.478	0.447
483	0.406	0.45	0.443	0.499	0.474	0.518	0.509	0.532	0.603	0.452	0.561	0.375	0.475	0.449	0.478	0.477	0.491	0.508	0.526	0.538	0.534	0.527	0.513	0.476	0.436	0.457	0.465	0.482	0.495	0.514	0.525	0.532	0.534	0.526	0.512	0.473	0.448	0.473	0.487	0.493	0.514	0.524	0.541	0.541	0.538	0.533	0.51	0.478	0.446
484	0.405	0.449	0.444	0.498	0.474	0.518	0.509	0.532	0.603	0.453	0.561	0.375	0.475	0.449	0.478	0.477	0.491	0.509	0.526	0.537	0.535	0.528	0.514	0.475	0.436	0.457	0.466	0.481	0.496	0.515	0.525	0.533	0.535	0.527	0.513	0.473	0.448	0.472	0.488	0.493	0.514	0.525	0.542	0.542	0.539	0.535	0.51	0.478	0.446
485	0.405	0.45	0.443	0.498	0.474	0.519	0.51	0.532	0.603	0.454	0.561	0.375	0.474	0.449	0.478	0.477	0.491	0.508	0.525	0.539	0.535	0.526	0.512	0.475	0.435	0.455	0.465	0.481	0.495	0.515	0.525	0.532	0.535	0.527	0.512	0.472	0.447	0.472	0.487	0.493	0.514	0.524	0.541	0.541	0.538	0.535	0.509	0.478	0.445
486	0.404	0.449	0.442	0.497	0.474	0.517	0.508	0.532	0.602	0.451	0.56	0.375	0.474	0.448	0.477	0.477	0.49	0.508	0.525	0.538	0.534	0.527	0.513	0.474	0.435	0.455	0.465	0.48	0.495	0.514	0.524	0.532	0.534	0.526	0.512	0.472	0.446	0.471	0.487	0.492	0.513	0.524	0.541	0.541	0.537	0.533	0.509	0.477	0.444
487	0.403	0.449	0.442	0.497	0.474	0.518	0.509	0.532	0.602	0.452	0.561	0.374	0.473	0.447	0.477	0.476	0.488	0.507	0.525	0.538	0.534	0.527	0.512	0.474	0.434	0.455	0.464	0.48	0.494	0.513	0.524	0.532	0.534	0.526	0.511	0.471	0.446	0.471	0.486	0.492	0.513	0.525	0.541	0.541	0.538	0.533	0.509	0.477	0.444
488	0.403	0.448	0.442	0.497	0.474	0.517	0.509	0.532	0.602	0.452	0.561	0.374	0.473	0.447	0.477	0.476	0.49	0.507	0.525	0.537	0.534	0.526	0.511	0.474	0.433	0.454	0.463	0.479	0.493	0.513	0.524	0.532	0.534	0.525	0.511	0.47	0.445	0.47	0.486	0.491	0.514	0.524	0.541	0.54	0.537	0.533	0.508	0.476	0.443
489	0.402	0.447	0.441	0.497	0.474	0.517	0.508	0.531	0.602	0.452	0.56	0.374	0.472	0.447	0.477	0.477	0.49	0.507	0.524	0.537	0.534	0.526	0.512	0.473	0.434	0.454	0.464	0.48	0.493	0.513	0.523	0.531	0.534	0.527	0.512	0.47	0.445	0.47	0.486	0.492	0.513	0.524	0.54	0.541	0.538	0.534	0.509	0.477	0.444
490	0.402	0.448	0.442	0.496	0.474	0.517	0.51	0.533	0.603	0.452	0.56	0.374	0.472	0.447	0.478	0.476	0.489	0.508	0.525	0.537	0.535	0.526	0.511	0.474	0.433	0.455	0.464	0.48	0.493	0.513	0.524	0.532	0.534	0.526	0.512	0.47	0.445	0.47	0.485	0.492	0.513	0.524	0.541	0.541	0.538	0.534	0.508	0.476	0.443
491	0.401	0.447	0.441	0.496	0.473	0.517	0.508	0.531	0.602	0.453	0.56	0.373	0.47	0.446	0.475	0.476	0.49	0.506	0.525	0.538	0.534	0.527	0.512	0.474	0.432	0.454	0.463	0.479	0.493	0.513	0.524	0.532	0.534	0.525	0.511	0.469	0.444	0.469	0.486	0.491	0.512	0.524	0.539	0.54	0.538	0.533	0.509	0.476	0.442
492	0.401	0.447	0.44	0.497	0.473	0.517	0.509	0.532	0.603	0.453	0.561	0.375	0.47	0.446	0.476	0.476	0.49	0.507	0.525	0.537	0.534	0.526	0.513	0.474	0.433	0.454	0.463	0.48	0.494	0.514	0.525	0.532	0.535	0.527	0.512	0.47	0.445	0.47	0.485	0.492	0.513	0.524	0.541	0.541	0.538	0.535	0.509	0.476	0.443
493	0.4	0.445	0.44	0.495	0.472	0.516	0.508	0.531	0.602	0.45	0.56	0.373	0.469	0.445	0.475	0.475	0.488	0.506	0.525	0.537	0.534	0.526	0.512	0.473	0.431	0.452	0.461	0.478	0.493	0.512	0.524	0.531	0.533	0.526	0.511	0.469	0.443	0.469	0.484	0.491	0.512	0.524	0.539	0.54	0.537	0.533	0.509	0.475	0.442
494	0.4	0.445	0.44	0.496	0.472	0.517	0.508	0.531	0.603	0.452	0.56	0.373	0.469	0.445	0.474	0.476	0.489	0.506	0.525	0.536	0.534	0.526	0.512	0.472	0.431	0.453	0.463	0.479	0.493	0.513	0.524	0.531	0.533	0.526	0.511	0.469	0.443	0.469	0.484	0.491	0.511	0.524	0.54	0.54	0.537	0.533	0.508	0.475	0.442
495	0.4	0.445	0.44	0.496	0.471	0.517	0.507	0.531	0.603	0.453	0.56	0.373	0.468	0.445	0.474	0.474	0.489	0.506	0.525	0.537	0.533	0.526	0.512	0.472	0.431	0.452	0.462	0.479	0.493	0.514	0.524	0.532	0.534	0.526	0.511	0.469	0.443	0.469	0.483	0.492	0.513	0.524	0.54	0.54	0.537	0.534	0.508	0.476	0.441
496	0.398	0.444	0.438	0.495	0.471	0.516	0.507	0.53	0.602	0.453	0.56	0.373	0.468	0.444	0.474	0.474	0.488	0.505	0.525	0.537	0.533	0.527	0.512	0.472	0.43	0.452	0.461	0.478	0.492	0.512	0.524	0.531	0.534	0.526	0.511	0.469	0.441	0.468	0.483	0.49	0.512	0.523	0.539	0.54	0.536	0.534	0.508	0.475	0.441
497	0.399	0.445	0.44	0.495	0.472	0.517	0.508	0.531	0.603	0.453	0.56	0.373	0.468	0.444	0.474	0.475	0.489	0.506	0.525	0.538	0.535	0.526	0.512	0.472	0.431	0.452	0.462	0.479	0.493	0.514	0.525	0.532	0.535	0.527	0.511	0.469	0.442	0.469	0.483	0.491	0.512	0.524	0.54	0.541	0.538	0.534	0.509	0.475	0.441
498	0.397	0.444	0.438	0.495	0.471	0.516	0.507	0.531	0.602	0.453	0.559	0.372	0.467	0.443	0.474	0.474	0.488	0.504	0.524	0.537	0.533	0.525	0.511	0.471	0.43	0.452	0.461	0.478	0.492	0.512	0.524	0.531	0.533	0.525	0.511	0.468	0.441	0.467	0.482	0.489	0.511	0.523	0.54	0.54	0.537	0.533	0.508	0.474	0.44
499	0.397	0.444	0.437	0.495	0.471	0.515	0.507	0.532	0.601	0.452	0.559	0.371	0.467	0.443	0.473	0.474	0.486	0.505	0.524	0.538	0.533	0.525	0.511	0.471	0.43	0.45	0.46	0.477	0.491	0.512	0.524	0.531	0.533	0.525	0.51	0.468	0.441	0.467	0.483	0.489	0.511	0.522	0.539	0.539	0.537	0.533	0.508	0.474	0.439
500	0.397	0.443	0.438	0.495	0.471	0.516	0.507	0.53	0.602	0.452	0.559	0.372	0.466	0.443	0.473	0.472	0.487	0.505	0.524	0.536	0.534	0.525	0.51	0.471	0.429	0.451	0.46	0.477	0.492	0.512	0.523	0.53	0.533	0.525	0.51	0.469	0.441	0.467	0.482	0.489	0.511	0.523	0.54	0.54	0.537	0.534	0.508	0.475	0.439
501	0.396	0.443	0.437	0.494	0.471	0.516	0.507	0.531	0.602	0.452	0.559	0.371	0.466	0.442	0.472	0.473	0.487	0.505	0.524	0.537	0.533	0.526	0.511	0.471	0.428	0.45	0.46	0.476	0.491	0.512	0.524	0.532	0.534	0.525	0.51	0.468	0.44	0.467	0.482	0.488	0.51	0.522	0.539	0.54	0.537	0.533	0.508	0.473	0.438
502	0.396	0.443	0.438	0.494	0.471	0.516	0.507	0.531	0.602	0.451	0.56	0.372	0.465	0.443	0.473	0.473	0.486	0.505	0.523	0.538	0.534	0.525	0.51	0.471	0.428	0.45	0.46	0.477	0.492	0.512	0.523	0.531	0.534	0.526	0.51	0.467	0.439	0.467	0.482	0.489	0.51	0.522	0.54	0.541	0.536	0.534	0.508	0.473	0.438
503	0.394	0.441	0.436	0.493	0.47	0.515	0.507	0.53	0.601	0.451	0.559	0.372	0.464	0.441	0.472	0.473	0.486	0.505	0.523	0.537	0.533	0.525	0.51	0.471	0.427	0.449	0.459	0.477	0.491	0.512	0.523	0.53	0.533	0.525	0.509	0.467	0.438	0.466	0.481	0.488	0.511	0.522	0.538	0.54	0.537	0.533	0.508	0.473	0.437
504	0.395	0.442	0.436	0.494	0.472	0.516	0.508	0.53	0.602	0.452	0.559	0.373	0.465	0.441	0.472	0.473	0.487	0.506	0.525	0.537	0.534	0.526	0.51	0.471	0.427	0.449	0.46	0.476	0.492	0.512	0.523	0.531	0.534	0.526	0.511	0.467	0.439	0.465	0.481	0.488	0.511	0.523	0.539	0.54	0.537	0.533	0.507	0.474	0.436
505	0.394	0.442	0.436	0.494	0.471	0.516	0.507	0.531	0.602	0.454	0.559	0.372	0.464	0.441	0.472	0.473	0.487	0.505	0.524	0.537	0.534	0.526	0.511	0.471	0.426	0.449	0.46	0.478	0.491	0.513	0.523	0.53	0.534	0.526	0.51	0.467	0.438	0.465	0.482	0.488	0.511	0.522	0.539	0.54	0.537	0.533	0.507	0.472	0.437
506	0.393	0.44	0.435	0.492	0.47	0.515	0.506	0.53	0.602	0.45	0.559	0.371	0.463	0.44	0.471	0.472	0.486	0.505	0.524	0.536	0.532	0.525	0.51	0.471	0.426	0.448	0.458	0.475	0.49	0.512	0.522	0.529	0.533	0.525	0.51	0.466	0.438	0.464	0.48	0.487	0.51	0.521	0.539	0.54	0.536	0.532	0.507	0.472	0.435
507	0.393	0.439	0.435	0.493	0.471	0.516	0.507	0.53	0.602	0.45	0.559	0.371	0.462	0.44	0.471	0.472	0.486	0.505	0.524	0.537	0.533	0.526	0.51	0.47	0.426	0.448	0.458	0.475	0.49	0.512	0.522	0.529	0.533	0.525	0.51	0.465	0.436	0.464	0.48	0.487	0.509	0.521	0.539	0.54	0.537	0.532	0.507	0.471	0.434
508	0.393	0.439	0.435	0.493	0.469	0.515	0.506	0.53	0.601	0.451	0.558	0.371	0.462	0.44	0.471	0.472	0.486	0.505	0.523	0.536	0.534	0.525	0.51	0.47	0.426	0.448	0.458	0.476	0.49	0.512	0.523	0.53	0.533	0.525	0.511	0.466	0.437	0.465	0.48	0.488	0.51	0.521	0.539	0.54	0.537	0.533	0.508	0.472	0.435
509	0.392	0.44	0.435	0.494	0.47	0.516	0.507	0.531	0.602	0.451	0.559	0.37	0.461	0.439	0.471	0.472	0.486	0.505	0.523	0.537	0.534	0.525	0.51	0.469	0.425	0.447	0.459	0.475	0.49	0.512	0.523	0.531	0.534	0.525	0.51	0.466	0.436	0.464	0.48	0.488	0.51	0.521	0.54	0.54	0.537	0.532	0.507	0.472	0.435
510	0.392	0.438	0.435	0.494	0.469	0.515	0.507	0.53	0.601	0.453	0.558	0.371	0.461	0.438	0.47	0.471	0.487	0.505	0.524	0.537	0.534	0.526	0.511	0.47	0.424	0.447	0.458	0.476	0.49	0.511	0.523	0.53	0.534	0.526	0.511	0.466	0.435	0.463	0.48	0.488	0.51	0.52	0.539	0.54	0.537	0.533	0.507	0.471	0.434
511	0.39	0.438	0.434	0.493	0.469	0.514	0.506	0.53	0.601	0.452	0.558	0.37	0.461	0.438	0.47	0.471	0.487	0.505	0.524	0.537	0.533	0.526	0.511	0.47	0.424	0.446	0.458	0.476	0.49	0.511	0.524	0.531	0.534	0.525	0.51	0.466	0.435	0.464	0.48	0.487	0.51	0.521	0.539	0.54	0.537	0.533	0.507	0.471	0.434
512	0.391	0.438	0.434	0.493	0.47	0.515	0.508	0.532	0.602	0.452	0.559	0.371	0.461	0.438	0.47	0.472	0.487	0.505	0.525	0.537	0.534	0.526	0.51	0.47	0.424	0.448	0.457	0.475	0.49	0.511	0.523	0.53	0.533	0.526	0.51	0.466	0.435	0.463	0.48	0.487	0.51	0.522	0.539	0.54	0.537	0.533	0.507	0.471	0.433
513	0.389	0.437	0.434	0.491	0.469	0.514	0.507	0.53	0.601	0.451	0.558	0.37	0.46	0.438	0.47	0.47	0.486	0.504	0.523	0.536	0.534	0.525	0.511	0.469	0.423	0.446	0.456	0.474	0.49	0.511	0.523	0.529	0.533	0.524	0.51	0.465	0.434	0.462	0.479	0.486	0.509	0.521	0.539	0.54	0.536	0.532	0.507	0.471	0.433
514	0.389	0.437	0.433	0.492	0.47	0.514	0.507	0.531	0.602	0.451	0.558	0.37	0.459	0.438	0.469	0.47	0.486	0.504	0.523	0.537	0.533	0.525	0.509	0.468	0.422	0.446	0.457	0.474	0.49	0.51	0.522	0.531	0.533	0.524	0.509	0.464	0.434	0.462	0.478	0.487	0.509	0.521	0.538	0.539	0.537	0.532	0.507	0.47	0.432
515	0.389	0.437	0.433	0.492	0.469	0.514	0.507	0.531	0.602	0.452	0.558	0.37	0.46	0.438	0.47	0.47	0.486	0.504	0.524	0.537	0.533	0.525	0.51	0.469	0.422	0.446	0.456	0.475	0.489	0.51	0.523	0.531	0.534	0.525	0.509	0.465	0.433	0.462	0.479	0.486	0.509	0.521	0.539	0.54	0.536	0.533	0.506	0.471	0.433
516	0.387	0.436	0.432	0.491	0.468	0.514	0.505	0.53	0.6	0.451	0.557	0.369	0.458	0.437	0.468	0.469	0.485	0.504	0.523	0.536	0.533	0.524	0.509	0.468	0.42	0.445	0.455	0.474	0.49	0.51	0.522	0.53	0.533	0.524	0.509	0.464	0.432	0.461	0.478	0.485	0.508	0.521	0.538	0.539	0.537	0.532	0.506	0.47	0.431
517	0.388	0.436	0.432	0.491	0.468	0.515	0.507	0.53	0.602	0.451	0.558	0.37	0.458	0.437	0.468	0.469	0.485	0.504	0.524	0.536	0.533	0.525	0.51	0.468	0.421	0.444	0.456	0.474	0.49	0.511	0.522	0.53	0.533	0.525	0.51	0.464	0.432	0.461	0.477	0.485	0.509	0.521	0.538	0.54	0.537	0.532	0.506	0.47	0.431
518	0.387	0.435	0.431	0.491	0.468	0.514	0.505	0.53	0.601	0.451	0.557	0.37	0.457	0.436	0.467	0.469	0.485	0.503	0.523	0.536	0.531	0.524	0.509	0.468	0.42	0.443	0.455	0.474	0.49	0.51	0.521	0.529	0.533	0.524	0.509	0.464	0.432	0.46	0.477	0.485	0.508	0.52	0.538	0.539	0.536	0.532	0.506	0.47	0.431
519	0.386	0.434	0.431	0.49	0.468	0.514	0.506	0.53	0.601	0.45	0.557	0.369	0.457	0.436	0.467	0.469	0.484	0.503	0.523	0.536	0.534	0.525	0.51	0.468	0.42	0.443	0.455	0.473	0.489	0.511	0.521	0.53	0.533	0.524	0.509	0.464	0.431	0.461	0.477	0.485	0.508	0.52	0.538	0.539	0.536	0.533	0.506	0.47	0.43
520	0.385	0.434	0.431	0.489	0.468	0.513	0.506	0.53	0.601	0.451	0.557	0.369	0.456	0.435	0.466	0.467	0.484	0.502	0.523	0.536	0.532	0.523	0.509	0.467	0.419	0.442	0.454	0.473	0.489	0.509	0.521	0.529	0.532	0.524	0.508	0.463	0.43	0.46	0.476	0.484	0.508	0.52	0.538	0.539	0.537	0.532	0.506	0.469	0.429
521	0.385	0.434	0.43	0.489	0.467	0.514	0.506	0.53	0.601	0.45	0.558	0.368	0.456	0.435	0.467	0.468	0.483	0.502	0.523	0.535	0.533	0.524	0.509	0.467	0.419	0.443	0.454	0.472	0.489	0.51	0.521	0.529	0.532	0.524	0.508	0.463	0.431	0.46	0.476	0.484	0.508	0.52	0.537	0.539	0.536	0.532	0.506	0.469	0.43
522	0.384	0.434	0.431	0.49	0.467	0.514	0.506	0.53	0.601	0.45	0.557	0.368	0.454	0.434	0.467	0.468	0.484	0.503	0.523	0.536	0.533	0.524	0.509	0.466	0.418	0.443	0.454	0.473	0.488	0.509	0.522	0.529	0.533	0.524	0.508	0.462	0.43	0.46	0.476	0.485	0.508	0.52	0.538	0.539	0.537	0.532	0.506	0.469	0.429
523	0.384	0.433	0.43	0.488	0.466	0.513	0.506	0.53	0.601	0.449	0.557	0.367	0.453	0.434	0.465	0.467	0.483	0.503	0.523	0.536	0.531	0.525	0.509	0.466	0.417	0.441	0.453	0.472	0.488	0.509	0.521	0.529	0.532	0.524	0.507	0.462	0.429	0.459	0.475	0.484	0.507	0.519	0.537	0.539	0.535	0.532	0.505	0.468	0.429
524	0.383	0.433	0.43	0.488	0.466	0.514	0.506	0.529	0.601	0.45	0.557	0.367	0.454	0.434	0.465	0.468	0.483	0.503	0.522	0.536	0.533	0.523	0.509	0.466	0.417	0.442	0.453	0.471	0.487	0.509	0.521	0.529	0.533	0.524	0.508	0.461	0.429	0.458	0.475	0.484	0.507	0.52	0.537	0.539	0.536	0.532	0.505	0.468	0.428
525	0.383	0.432	0.43	0.488	0.466	0.513	0.505	0.529	0.601	0.451	0.557	0.366	0.453	0.434	0.465	0.468	0.483	0.503	0.521	0.536	0.532	0.524	0.508	0.466	0.416	0.441	0.452	0.471	0.487	0.509	0.522	0.529	0.533	0.524	0.508	0.461	0.428	0.458	0.475	0.483	0.507	0.519	0.537	0.538	0.536	0.532	0.505	0.468	0.428
526	0.382	0.431	0.429	0.488	0.466	0.514	0.506	0.529	0.601	0.452	0.557	0.367	0.453	0.433	0.466	0.468	0.484	0.504	0.522	0.537	0.533	0.525	0.509	0.465	0.417	0.441	0.452	0.472	0.487	0.51	0.522	0.529	0.533	0.525	0.508	0.462	0.428	0.458	0.475	0.483	0.507	0.52	0.538	0.539	0.537	0.532	0.505	0.467	0.428
527	0.383	0.432	0.428	0.489	0.466	0.513	0.506	0.53	0.602	0.451	0.557	0.367	0.453	0.433	0.466	0.467	0.483	0.503	0.523	0.537	0.533	0.525	0.509	0.465	0.417	0.441	0.453	0.472	0.488	0.51	0.522	0.53	0.534	0.524	0.508	0.462	0.428	0.458	0.475	0.483	0.508	0.52	0.538	0.54	0.537	0.532	0.505	0.468	0.428
528	0.381	0.43	0.428	0.487	0.466	0.512	0.505	0.529	0.6	0.45	0.556	0.367	0.451	0.432	0.463	0.466	0.482	0.502	0.522	0.535	0.533	0.523	0.508	0.464	0.415	0.44	0.451	0.471	0.487	0.508	0.521	0.529	0.533	0.524	0.508	0.461	0.427	0.457	0.475	0.482	0.506	0.52	0.537	0.538	0.536	0.531	0.505	0.466	0.426
529	0.381	0.431	0.428	0.487	0.466	0.513	0.506	0.53	0.601	0.45	0.557	0.367	0.451	0.432	0.463	0.466	0.482	0.502	0.523	0.536	0.532	0.524	0.508	0.465	0.415	0.441	0.451	0.47	0.486	0.508	0.521	0.53	0.531	0.524	0.507	0.461	0.427	0.457	0.474	0.482	0.506	0.52	0.538	0.539	0.536	0.531	0.505	0.466	0.426
530	0.38	0.43	0.427	0.488	0.466	0.511	0.505	0.529	0.601	0.451	0.556	0.367	0.45	0.431	0.464	0.467	0.483	0.503	0.522	0.537	0.532	0.524	0.509	0.465	0.415	0.44	0.452	0.47	0.487	0.509	0.521	0.529	0.533	0.524	0.508	0.46	0.426	0.456	0.474	0.483	0.506	0.52	0.538	0.539	0.537	0.531	0.506	0.466	0.425
531	0.38	0.43	0.427	0.487	0.466	0.512	0.505	0.529	0.601	0.451	0.555	0.367	0.45	0.431	0.463	0.466	0.481	0.503	0.522	0.536	0.532	0.523	0.508	0.463	0.414	0.439	0.45	0.47	0.486	0.508	0.521	0.529	0.532	0.524	0.507	0.459	0.425	0.455	0.473	0.481	0.505	0.519	0.537	0.539	0.536	0.531	0.505	0.465	0.424
532	0.379	0.429	0.426	0.486	0.465	0.512	0.505	0.529	0.601	0.45	0.556	0.365	0.449	0.431	0.463	0.465	0.481	0.502	0.521	0.535	0.532	0.523	0.507	0.463	0.413	0.438	0.451	0.469	0.485	0.508	0.52	0.529	0.533	0.523	0.507	0.459	0.425	0.455	0.472	0.482	0.505	0.519	0.537	0.538	0.536	0.531	0.504	0.465	0.423
533	0.379	0.429	0.426	0.486	0.465	0.512	0.505	0.529	0.6	0.449	0.555	0.366	0.449	0.43	0.462	0.465	0.481	0.503	0.521	0.535	0.531	0.523	0.507	0.463	0.413	0.438	0.45	0.469	0.486	0.508	0.519	0.529	0.532	0.523	0.507	0.459	0.425	0.454	0.472	0.481	0.505	0.519	0.537	0.539	0.536	0.53	0.504	0.465	0.423
534	0.379	0.428	0.426	0.485	0.464	0.512	0.505	0.529	0.601	0.449	0.555	0.365	0.448	0.43	0.462	0.464	0.481	0.502	0.521	0.534	0.531	0.523	0.507	0.463	0.412	0.438	0.45	0.469	0.485	0.508	0.521	0.528	0.532	0.523	0.506	0.459	0.424	0.454	0.472	0.48	0.505	0.518	0.537	0.539	0.536	0.53	0.504	0.464	0.423
535	0.378	0.428	0.426	0.486	0.464	0.511	0.504	0.529	0.601	0.45	0.555	0.365	0.448	0.429	0.462	0.464	0.481	0.502	0.522	0.535	0.532	0.524	0.507	0.464	0.412	0.438	0.45	0.469	0.484	0.508	0.521	0.529	0.533	0.523	0.507	0.458	0.424	0.454	0.472	0.481	0.506	0.519	0.537	0.539	0.536	0.531	0.504	0.465	0.423
536	0.377	0.427	0.426	0.485	0.465	0.512	0.505	0.53	0.601	0.451	0.555	0.364	0.447	0.428	0.462	0.464	0.481	0.502	0.521	0.535	0.531	0.523	0.507	0.463	0.412	0.437	0.45	0.468	0.484	0.508	0.519	0.528	0.532	0.523	0.506	0.458	0.423	0.454	0.472	0.48	0.505	0.518	0.536	0.539	0.536	0.531	0.503	0.464	0.421
537	0.377	0.426	0.425	0.485	0.464	0.511	0.505	0.529	0.601	0.452	0.555	0.365	0.447	0.428	0.463	0.465	0.482	0.503	0.522	0.536	0.532	0.524	0.508	0.463	0.412	0.437	0.45	0.469	0.484	0.508	0.521	0.529	0.532	0.523	0.506	0.458	0.423	0.454	0.472	0.48	0.505	0.519	0.537	0.539	0.536	0.531	0.505	0.464	0.422
538	0.376	0.427	0.425	0.485	0.464	0.512	0.505	0.529	0.601	0.45	0.555	0.364	0.447	0.428	0.461	0.465	0.482	0.501	0.522	0.534	0.532	0.524	0.508	0.463	0.412	0.436	0.449	0.469	0.484	0.509	0.52	0.529	0.533	0.523	0.507	0.458	0.423	0.453	0.471	0.481	0.505	0.519	0.537	0.539	0.536	0.531	0.505	0.464	0.421
539	0.375	0.426	0.426	0.485	0.464	0.511	0.505	0.53	0.601	0.451	0.555	0.363	0.447	0.428	0.462	0.464	0.481	0.502	0.522	0.536	0.533	0.523	0.508	0.462	0.411	0.437	0.449	0.468	0.485	0.508	0.521	0.53	0.533	0.523	0.506	0.457	0.422	0.453	0.471	0.48	0.505	0.519	0.536	0.539	0.535	0.531	0.504	0.463	0.421
540	0.374	0.426	0.424	0.484	0.463	0.51	0.505	0.529	0.6	0.45	0.554	0.363	0.444	0.427	0.461	0.463	0.48	0.5	0.521	0.535	0.531	0.523	0.507	0.462	0.41	0.436	0.448	0.468	0.484	0.507	0.521	0.528	0.533	0.523	0.505	0.457	0.421	0.453	0.47	0.479	0.504	0.517	0.536	0.538	0.535	0.53	0.503	0.463	0.42
541	0.375	0.425	0.424	0.484	0.464	0.512	0.505	0.529	0.601	0.452	0.555	0.363	0.445	0.427	0.461	0.464	0.481	0.502	0.522	0.536	0.533	0.523	0.508	0.462	0.41	0.435	0.448	0.468	0.484	0.509	0.52	0.529	0.533	0.524	0.506	0.456	0.42	0.452	0.47	0.48	0.505	0.518	0.536	0.539	0.536	0.531	0.503	0.463	0.42
542	0.373	0.424	0.423	0.484	0.462	0.511	0.504	0.529	0.6	0.449	0.554	0.362	0.444	0.426	0.46	0.463	0.48	0.5	0.521	0.535	0.531	0.523	0.507	0.461	0.408	0.434	0.447	0.467	0.484	0.507	0.519	0.528	0.532	0.522	0.506	0.456	0.42	0.451	0.469	0.479	0.503	0.517	0.536	0.538	0.535	0.53	0.503	0.462	0.419
543	0.372	0.425	0.422	0.483	0.463	0.51	0.504	0.528	0.6	0.45	0.554	0.363	0.443	0.426	0.459	0.462	0.479	0.5	0.52	0.534	0.531	0.522	0.506	0.46	0.408	0.434	0.448	0.467	0.483	0.507	0.52	0.527	0.533	0.523	0.506	0.456	0.419	0.451	0.47	0.479	0.503	0.517	0.536	0.538	0.535	0.53	0.503	0.462	0.418
544	0.372	0.423	0.423	0.484	0.463	0.51	0.504	0.529	0.6	0.449	0.554	0.362	0.443	0.426	0.46	0.461	0.479	0.5	0.521	0.535	0.531	0.523	0.505	0.46	0.408	0.434	0.447	0.466	0.483	0.506	0.519	0.529	0.532	0.522	0.506	0.456	0.419	0.45	0.468	0.479	0.503	0.517	0.536	0.538	0.536	0.53	0.502	0.462	0.418
545	0.372	0.423	0.422	0.483	0.464	0.51	0.505	0.529	0.6	0.451	0.554	0.363	0.443	0.426	0.46	0.462	0.48	0.502	0.522	0.535	0.532	0.523	0.507	0.462	0.408	0.433	0.447	0.467	0.484	0.507	0.521	0.529	0.533	0.523	0.506	0.457	0.419	0.45	0.469	0.479	0.504	0.518	0.537	0.539	0.535	0.53	0.503	0.462	0.418
546	0.371	0.423	0.422	0.483	0.463	0.51	0.504	0.529	0.601	0.45	0.554	0.363	0.442	0.425	0.459	0.462	0.479	0.5	0.521	0.534	0.532	0.522	0.506	0.46	0.406	0.433	0.446	0.467	0.483	0.506	0.52	0.529	0.532	0.523	0.506	0.456	0.419	0.45	0.469	0.479	0.504	0.517	0.536	0.538	0.536	0.53	0.503	0.462	0.417
547	0.37	0.422	0.421	0.483	0.462	0.51	0.504	0.528	0.6	0.448	0.554	0.362	0.441	0.424	0.458	0.461	0.479	0.5	0.519	0.535	0.53	0.522	0.506	0.459	0.406	0.432	0.445	0.466	0.483	0.506	0.519	0.528	0.531	0.522	0.505	0.455	0.417	0.449	0.468	0.478	0.503	0.517	0.536	0.538	0.535	0.53	0.502	0.461	0.416
548	0.37	0.422	0.421	0.484	0.462	0.51	0.505	0.529	0.601	0.449	0.554	0.363	0.44	0.424	0.459	0.462	0.479	0.501	0.521	0.535	0.531	0.522	0.507	0.46	0.406	0.432	0.447	0.466	0.483	0.507	0.52	0.529	0.533	0.523	0.506	0.455	0.417	0.45	0.468	0.479	0.503	0.517	0.537	0.539	0.537	0.53	0.502	0.462	0.417
549	0.369	0.422	0.421	0.483	0.462	0.51	0.505	0.529	0.601	0.45	0.554	0.362	0.44	0.424	0.459	0.462	0.479	0.5	0.521	0.536	0.532	0.522	0.507	0.46	0.405	0.432	0.445	0.466	0.483	0.507	0.52	0.529	0.533	0.523	0.507	0.455	0.417	0.449	0.468	0.478	0.503	0.517	0.536	0.538	0.536	0.53	0.503	0.462	0.416
550	0.368	0.421	0.42	0.482	0.461	0.509	0.504	0.528	0.6	0.449	0.553	0.362	0.438	0.423	0.457	0.461	0.478	0.499	0.52	0.534	0.531	0.521	0.505	0.458	0.404	0.431	0.444	0.465	0.482	0.506	0.52	0.528	0.531	0.522	0.505	0.454	0.415	0.448	0.467	0.476	0.502	0.517	0.536	0.538	0.535	0.529	0.502	0.461	0.415
551	0.368	0.42	0.42	0.482	0.462	0.51	0.504	0.529	0.6	0.449	0.554	0.361	0.439	0.423	0.456	0.461	0.477	0.499	0.521	0.535	0.532	0.522	0.506	0.458	0.403	0.43	0.445	0.465	0.482	0.507	0.52	0.529	0.531	0.522	0.505	0.454	0.416	0.448	0.467	0.477	0.502	0.517	0.536	0.538	0.536	0.529	0.502	0.461	0.415
552	0.367	0.42	0.419	0.482	0.461	0.508	0.504	0.528	0.6	0.448	0.553	0.361	0.438	0.422	0.456	0.46	0.477	0.499	0.52	0.535	0.531	0.521	0.505	0.458	0.402	0.43	0.443	0.464	0.482	0.506	0.519	0.528	0.532	0.522	0.504	0.453	0.415	0.448	0.466	0.476	0.502	0.517	0.535	0.538	0.535	0.529	0.502	0.46	0.414
553	0.367	0.419	0.419	0.481	0.461	0.509	0.504	0.527	0.601	0.447	0.553	0.361	0.437	0.422	0.455	0.459	0.477	0.498	0.521	0.533	0.53	0.522	0.505	0.458	0.403	0.43	0.443	0.464	0.481	0.506	0.519	0.527	0.532	0.522	0.505	0.453	0.415	0.447	0.466	0.476	0.502	0.517	0.536	0.537	0.535	0.529	0.501	0.46	0.414
554	0.367	0.419	0.419	0.482	0.462	0.509	0.504	0.528	0.6	0.449	0.553	0.361	0.437	0.421	0.456	0.461	0.478	0.499	0.52	0.535	0.531	0.522	0.505	0.459	0.403	0.43	0.444	0.464	0.482	0.507	0.52	0.529	0.532	0.523	0.505	0.454	0.415	0.448	0.466	0.477	0.502	0.517	0.536	0.538	0.536	0.531	0.502	0.46	0.414
555	0.365	0.418	0.419	0.481	0.46	0.508	0.503	0.527	0.599	0.448	0.553	0.359	0.435	0.421	0.455	0.46	0.477	0.498	0.52	0.534	0.53	0.522	0.505	0.456	0.402	0.429	0.443	0.464	0.48	0.506	0.519	0.528	0.532	0.522	0.504	0.453	0.414	0.447	0.465	0.475	0.501	0.515	0.536	0.538	0.535	0.529	0.501	0.459	0.413
556	0.365	0.418	0.419	0.482	0.461	0.509	0.503	0.529	0.6	0.449	0.553	0.359	0.435	0.42	0.456	0.46	0.478	0.499	0.521	0.536	0.532	0.522	0.505	0.457	0.401	0.429	0.443	0.464	0.481	0.506	0.519	0.528	0.533	0.522	0.504	0.453	0.414	0.447	0.466	0.476	0.501	0.515	0.536	0.539	0.535	0.53	0.501	0.459	0.413
557	0.364	0.416	0.417	0.48	0.46	0.509	0.502	0.527	0.6	0.449	0.553	0.359	0.435	0.42	0.454	0.459	0.477	0.499	0.519	0.534	0.531	0.521	0.506	0.457	0.401	0.429	0.442	0.463	0.481	0.506	0.518	0.528	0.532	0.522	0.505	0.453	0.413	0.446	0.465	0.475	0.502	0.516	0.535	0.537	0.535	0.529	0.501	0.459	0.411
558	0.364	0.417	0.418	0.479	0.46	0.509	0.503	0.527	0.599	0.448	0.553	0.359	0.433	0.42	0.454	0.459	0.476	0.498	0.52	0.533	0.531	0.521	0.504	0.456	0.4	0.428	0.442	0.464	0.48	0.506	0.518	0.527	0.532	0.522	0.504	0.451	0.412	0.446	0.464	0.475	0.501	0.515	0.536	0.537	0.534	0.529	0.501	0.458	0.411
559	0.364	0.417	0.418	0.48	0.46	0.509	0.503	0.528	0.6	0.45	0.552	0.36	0.434	0.419	0.455	0.458	0.476	0.498	0.52	0.534	0.531	0.522	0.505	0.456	0.401	0.427	0.442	0.463	0.48	0.506	0.518	0.529	0.532	0.522	0.503	0.452	0.411	0.445	0.464	0.475	0.501	0.515	0.535	0.537	0.535	0.529	0.501	0.458	0.411
560	0.362	0.416	0.416	0.479	0.46	0.508	0.502	0.527	0.599	0.449	0.551	0.358	0.433	0.418	0.453	0.458	0.476	0.498	0.519	0.533	0.53	0.521	0.504	0.456	0.399	0.427	0.441	0.462	0.481	0.505	0.518	0.527	0.53	0.521	0.504	0.452	0.41	0.444	0.464	0.475	0.499	0.515	0.535	0.537	0.534	0.529	0.501	0.458	0.41
561	0.362	0.416	0.416	0.479	0.459	0.509	0.503	0.528	0.599	0.448	0.552	0.359	0.432	0.418	0.453	0.457	0.476	0.497	0.519	0.534	0.53	0.521	0.504	0.456	0.399	0.426	0.44	0.462	0.48	0.505	0.518	0.528	0.531	0.521	0.504	0.451	0.41	0.444	0.463	0.473	0.5	0.515	0.536	0.538	0.535	0.528	0.5	0.457	0.41
562	0.361	0.414	0.416	0.478	0.458	0.508	0.502	0.528	0.599	0.448	0.552	0.359	0.432	0.418	0.453	0.458	0.476	0.497	0.52	0.534	0.531	0.522	0.504	0.457	0.398	0.427	0.44	0.462	0.48	0.505	0.518	0.528	0.532	0.521	0.504	0.451	0.41	0.445	0.463	0.474	0.5	0.515	0.535	0.538	0.535	0.529	0.501	0.457	0.409
563	0.36	0.414	0.416	0.479	0.459	0.508	0.503	0.528	0.599	0.448	0.551	0.359	0.431	0.417	0.453	0.456	0.476	0.497	0.519	0.535	0.53	0.521	0.503	0.455	0.398	0.426	0.44	0.461	0.48	0.505	0.519	0.527	0.531	0.521	0.503	0.451	0.41	0.444	0.463	0.473	0.5	0.515	0.536	0.538	0.535	0.528	0.5	0.457	0.409
564	0.359	0.413	0.415	0.477	0.459	0.508	0.503	0.528	0.599	0.447	0.552	0.359	0.432	0.417	0.453	0.456	0.475	0.498	0.519	0.534	0.53	0.521	0.504	0.455	0.397	0.426	0.439	0.461	0.478	0.504	0.518	0.527	0.532	0.521	0.503	0.451	0.409	0.443	0.462	0.473	0.5	0.516	0.535	0.537	0.534	0.529	0.5	0.457	0.408
565	0.359	0.413	0.415	0.479	0.46	0.508	0.502	0.528	0.599	0.449	0.552	0.358	0.431	0.417	0.453	0.458	0.477	0.498	0.521	0.535	0.532	0.522	0.506	0.457	0.398	0.425	0.44	0.462	0.481	0.505	0.519	0.529	0.532	0.522	0.504	0.451	0.409	0.443	0.463	0.475	0.501	0.516	0.536	0.538	0.536	0.529	0.501	0.458	0.408
566	0.358	0.413	0.416	0.479	0.459	0.508	0.503	0.529	0.6	0.448	0.553	0.357	0.431	0.416	0.453	0.457	0.476	0.498	0.519	0.535	0.531	0.522	0.505	0.455	0.396	0.426	0.44	0.462	0.48	0.504	0.519	0.527	0.531	0.522	0.504	0.45	0.408	0.442	0.462	0.473	0.5	0.515	0.534	0.538	0.535	0.529	0.5	0.456	0.407
567	0.357	0.411	0.414	0.477	0.458	0.507	0.501	0.527	0.598	0.447	0.552	0.357	0.429	0.415	0.451	0.456	0.475	0.497	0.519	0.534	0.53	0.521	0.504	0.455	0.395	0.424	0.438	0.46	0.48	0.503	0.519	0.527	0.531	0.521	0.503	0.45	0.408	0.44	0.461	0.474	0.499	0.515	0.535	0.537	0.534	0.529	0.5	0.456	0.407
568	0.357	0.412	0.414	0.477	0.457	0.507	0.502	0.527	0.599	0.447	0.551	0.356	0.428	0.415	0.451	0.454	0.475	0.497	0.518	0.534	0.53	0.519	0.504	0.454	0.395	0.424	0.437	0.46	0.478	0.503	0.518	0.527	0.531	0.521	0.502	0.45	0.407	0.442	0.461	0.472	0.499	0.514	0.534	0.537	0.535	0.528	0.5	0.456	0.406
569	0.356	0.411	0.413	0.476	0.456	0.506	0.502	0.527	0.599	0.447	0.551	0.357	0.428	0.414	0.45	0.454	0.475	0.497	0.519	0.533	0.529	0.52	0.503	0.454	0.395	0.423	0.437	0.459	0.478	0.503	0.518	0.526	0.53	0.521	0.501	0.45	0.407	0.44	0.46	0.472	0.499	0.514	0.534	0.537	0.534	0.528	0.499	0.456	0.406
570	0.355	0.411	0.414	0.477	0.457	0.506	0.502	0.528	0.599	0.448	0.552	0.356	0.428	0.414	0.449	0.455	0.474	0.497	0.519	0.533	0.531	0.521	0.504	0.454	0.393	0.424	0.438	0.459	0.478	0.504	0.519	0.528	0.531	0.521	0.502	0.45	0.407	0.441	0.461	0.473	0.499	0.514	0.534	0.538	0.535	0.528	0.5	0.455	0.405
571	0.355	0.41	0.414	0.477	0.457	0.508	0.503	0.528	0.6	0.449	0.552	0.357	0.428	0.413	0.451	0.456	0.475	0.498	0.52	0.535	0.532	0.523	0.506	0.454	0.394	0.424	0.438	0.459	0.479	0.504	0.519	0.528	0.532	0.522	0.502	0.45	0.405	0.44	0.46	0.472	0.499	0.514	0.534	0.537	0.535	0.529	0.5	0.455	0.405
572	0.354	0.409	0.412	0.475	0.456	0.507	0.501	0.527	0.598	0.447	0.551	0.355	0.426	0.413	0.449	0.455	0.473	0.496	0.518	0.533	0.53	0.521	0.504	0.454	0.392	0.421	0.437	0.459	0.478	0.503	0.518	0.527	0.531	0.521	0.502	0.449	0.405	0.44	0.459	0.471	0.498	0.514	0.534	0.537	0.534	0.528	0.499	0.455	0.404
573	0.354	0.41	0.413	0.475	0.457	0.508	0.502	0.529	0.599	0.449	0.552	0.356	0.426	0.414	0.449	0.454	0.475	0.497	0.52	0.534	0.531	0.522	0.503	0.454	0.393	0.422	0.437	0.459	0.478	0.505	0.519	0.529	0.532	0.521	0.504	0.45	0.405	0.441	0.46	0.471	0.499	0.514	0.534	0.538	0.536	0.529	0.5	0.454	0.404
574	0.353	0.409	0.412	0.475	0.456	0.507	0.502	0.528	0.598	0.449	0.551	0.356	0.424	0.413	0.45	0.454	0.474	0.497	0.52	0.534	0.531	0.522	0.504	0.454	0.392	0.421	0.436	0.459	0.478	0.503	0.518	0.528	0.531	0.521	0.503	0.45	0.404	0.439	0.459	0.471	0.498	0.513	0.534	0.537	0.534	0.528	0.499	0.454	0.403
575	0.353	0.409	0.412	0.475	0.457	0.507	0.503	0.527	0.599	0.449	0.551	0.357	0.424	0.412	0.45	0.455	0.473	0.495	0.519	0.534	0.531	0.521	0.504	0.453	0.392	0.421	0.436	0.459	0.477	0.503	0.518	0.527	0.532	0.521	0.502	0.449	0.403	0.439	0.459	0.471	0.499	0.514	0.534	0.537	0.534	0.529	0.499	0.453	0.403
576	0.351	0.408	0.412	0.475	0.457	0.508	0.502	0.528	0.599	0.449	0.552	0.356	0.425	0.412	0.45	0.455	0.474	0.497	0.52	0.535	0.532	0.522	0.504	0.453	0.391	0.421	0.436	0.459	0.477	0.504	0.518	0.529	0.532	0.521	0.503	0.448	0.403	0.439	0.459	0.471	0.498	0.514	0.535	0.538	0.535	0.528	0.5	0.453	0.402
577	0.351	0.407	0.41	0.474	0.457	0.506	0.501	0.527	0.598	0.447	0.551	0.355	0.422	0.411	0.448	0.454	0.473	0.496	0.518	0.533	0.529	0.521	0.503	0.452	0.39	0.419	0.435	0.458	0.477	0.503	0.517	0.526	0.531	0.52	0.502	0.448	0.401	0.438	0.458	0.47	0.497	0.513	0.534	0.537	0.533	0.528	0.499	0.452	0.401
578	0.351	0.407	0.41	0.473	0.456	0.506	0.502	0.527	0.598	0.447	0.551	0.355	0.422	0.41	0.447	0.452	0.472	0.496	0.519	0.533	0.53	0.52	0.503	0.452	0.389	0.419	0.434	0.457	0.477	0.503	0.517	0.527	0.53	0.521	0.502	0.448	0.402	0.437	0.457	0.469	0.498	0.513	0.533	0.537	0.534	0.528	0.499	0.452	0.4
579	0.35	0.406	0.409	0.472	0.455	0.505	0.501	0.526	0.598	0.446	0.55	0.355	0.421	0.41	0.447	0.452	0.471	0.496	0.518	0.533	0.529	0.521	0.503	0.451	0.389	0.419	0.434	0.457	0.476	0.503	0.517	0.527	0.53	0.52	0.502	0.447	0.4	0.437	0.457	0.469	0.497	0.513	0.534	0.537	0.533	0.527	0.499	0.452	0.4
580	0.35	0.407	0.409	0.473	0.456	0.505	0.502	0.527	0.598	0.447	0.551	0.355	0.421	0.409	0.447	0.452	0.473	0.495	0.518	0.534	0.531	0.52	0.503	0.452	0.388	0.419	0.434	0.458	0.477	0.502	0.517	0.526	0.531	0.521	0.502	0.447	0.399	0.436	0.457	0.469	0.498	0.512	0.534	0.537	0.533	0.528	0.499	0.452	0.4
581	0.348	0.405	0.408	0.472	0.455	0.505	0.502	0.527	0.598	0.448	0.55	0.354	0.42	0.409	0.447	0.452	0.471	0.496	0.518	0.533	0.53	0.52	0.501	0.45	0.388	0.418	0.433	0.456	0.476	0.502	0.518	0.526	0.529	0.52	0.501	0.446	0.399	0.436	0.457	0.468	0.496	0.512	0.534	0.537	0.533	0.527	0.499	0.451	0.4
582	0.348	0.405	0.409	0.472	0.455	0.505	0.501	0.527	0.598	0.446	0.551	0.354	0.419	0.409	0.446	0.452	0.471	0.494	0.518	0.534	0.531	0.521	0.502	0.451	0.388	0.418	0.434	0.456	0.476	0.502	0.517	0.527	0.53	0.52	0.502	0.446	0.399	0.436	0.457	0.469	0.496	0.511	0.534	0.537	0.534	0.527	0.499	0.451	0.398
583	0.348	0.404	0.408	0.472	0.455	0.506	0.501	0.527	0.599	0.447	0.55	0.354	0.419	0.409	0.446	0.452	0.471	0.495	0.518	0.533	0.53	0.52	0.501	0.45	0.387	0.417	0.433	0.456	0.476	0.502	0.517	0.526	0.53	0.52	0.502	0.446	0.399	0.436	0.456	0.468	0.497	0.512	0.533	0.536	0.534	0.528	0.498	0.451	0.398
584	0.346	0.403	0.407	0.472	0.454	0.505	0.501	0.527	0.598	0.446	0.549	0.353	0.418	0.408	0.446	0.452	0.471	0.495	0.518	0.533	0.53	0.519	0.502	0.45	0.387	0.417	0.433	0.456	0.475	0.502	0.517	0.527	0.53	0.52	0.502	0.446	0.398	0.435	0.456	0.469	0.496	0.512	0.533	0.537	0.534	0.527	0.498	0.451	0.398
585	0.346	0.403	0.408	0.471	0.455	0.504	0.501	0.527	0.598	0.447	0.549	0.353	0.417	0.407	0.445	0.451	0.47	0.494	0.517	0.534	0.529	0.519	0.502	0.45	0.386	0.415	0.432	0.455	0.475	0.5	0.516	0.526	0.53	0.519	0.5	0.445	0.397	0.434	0.455	0.467	0.496	0.511	0.532	0.536	0.533	0.527	0.498	0.45	0.397
586	0.346	0.403	0.407	0.472	0.455	0.505	0.501	0.527	0.598	0.447	0.55	0.353	0.416	0.407	0.444	0.452	0.471	0.495	0.518	0.534	0.53	0.52	0.502	0.45	0.385	0.415	0.433	0.456	0.475	0.502	0.517	0.526	0.53	0.52	0.501	0.445	0.396	0.434	0.455	0.467	0.496	0.512	0.533	0.536	0.533	0.527	0.498	0.45	0.397
587	0.344	0.402	0.406	0.471	0.454	0.504	0.501	0.526	0.598	0.446	0.55	0.353	0.417	0.406	0.444	0.45	0.471	0.495	0.517	0.534	0.53	0.52	0.503	0.449	0.385	0.415	0.431	0.455	0.475	0.501	0.517	0.526	0.53	0.52	0.501	0.445	0.396	0.433	0.454	0.467	0.496	0.512	0.532	0.536	0.533	0.527	0.498	0.449	0.396
588	0.345	0.402	0.406	0.471	0.455	0.505	0.501	0.527	0.598	0.446	0.55	0.354	0.416	0.406	0.444	0.451	0.471	0.495	0.518	0.533	0.53	0.52	0.502	0.45	0.384	0.414	0.431	0.455	0.475	0.501	0.517	0.526	0.53	0.52	0.501	0.445	0.395	0.432	0.454	0.467	0.496	0.512	0.532	0.536	0.533	0.527	0.497	0.45	0.395
589	0.344	0.401	0.405	0.47	0.453	0.504	0.5	0.526	0.597	0.447	0.55	0.353	0.414	0.405	0.443	0.45	0.47	0.493	0.518	0.532	0.53	0.52	0.503	0.45	0.384	0.415	0.432	0.455	0.474	0.501	0.517	0.526	0.53	0.52	0.501	0.445	0.395	0.432	0.454	0.467	0.495	0.512	0.533	0.537	0.534	0.527	0.498	0.45	0.395
590	0.343	0.4	0.406	0.47	0.454	0.505	0.501	0.527	0.599	0.448	0.55	0.353	0.414	0.405	0.443	0.45	0.47	0.495	0.518	0.532	0.53	0.519	0.503	0.449	0.382	0.414	0.431	0.454	0.475	0.501	0.517	0.526	0.531	0.52	0.501	0.444	0.394	0.432	0.453	0.467	0.495	0.512	0.533	0.536	0.534	0.527	0.497	0.449	0.394
591	0.342	0.4	0.405	0.47	0.453	0.504	0.5	0.526	0.599	0.448	0.549	0.352	0.414	0.405	0.444	0.45	0.471	0.494	0.516	0.533	0.53	0.52	0.502	0.448	0.382	0.413	0.43	0.454	0.473	0.501	0.516	0.526	0.53	0.52	0.5	0.443	0.393	0.432	0.453	0.466	0.494	0.511	0.532	0.536	0.533	0.527	0.496	0.448	0.394
592	0.341	0.399	0.405	0.469	0.454	0.505	0.501	0.527	0.599	0.447	0.549	0.352	0.413	0.404	0.442	0.451	0.47	0.495	0.518	0.533	0.531	0.52	0.501	0.449	0.382	0.414	0.43	0.454	0.475	0.502	0.517	0.526	0.531	0.521	0.5	0.444	0.393	0.432	0.453	0.467	0.495	0.512	0.534	0.536	0.534	0.528	0.497	0.449	0.394
593	0.34	0.399	0.404	0.469	0.453	0.505	0.5	0.526	0.598	0.446	0.549	0.351	0.411	0.404	0.442	0.449	0.47	0.493	0.517	0.532	0.529	0.52	0.501	0.448	0.381	0.413	0.429	0.452	0.473	0.5	0.516	0.527	0.53	0.518	0.5	0.442	0.393	0.431	0.452	0.466	0.494	0.511	0.533	0.536	0.533	0.526	0.496	0.448	0.392
594	0.339	0.398	0.403	0.468	0.452	0.504	0.5	0.525	0.598	0.447	0.548	0.351	0.412	0.403	0.441	0.449	0.47	0.495	0.517	0.532	0.531	0.518	0.5	0.448	0.381	0.412	0.429	0.453	0.474	0.501	0.516	0.526	0.529	0.519	0.499	0.443	0.392	0.43	0.452	0.465	0.494	0.511	0.532	0.536	0.533	0.526	0.496	0.447	0.393
595	0.339	0.398	0.404	0.468	0.452	0.505	0.5	0.526	0.598	0.445	0.548	0.351	0.412	0.403	0.441	0.448	0.469	0.494	0.516	0.532	0.53	0.519	0.501	0.447	0.38	0.411	0.428	0.453	0.473	0.501	0.517	0.526	0.529	0.518	0.499	0.442	0.392	0.43	0.452	0.465	0.494	0.512	0.532	0.536	0.533	0.526	0.495	0.447	0.392
596	0.338	0.396	0.403	0.468	0.452	0.504	0.499	0.526	0.598	0.446	0.549	0.351	0.411	0.402	0.441	0.449	0.47	0.493	0.518	0.533	0.53	0.52	0.502	0.448	0.38	0.411	0.429	0.452	0.474	0.501	0.515	0.527	0.53	0.52	0.5	0.442	0.391	0.43	0.451	0.465	0.494	0.511	0.533	0.535	0.533	0.527	0.496	0.447	0.391
597	0.338	0.396	0.401	0.467	0.451	0.504	0.5	0.525	0.597	0.445	0.548	0.35	0.409	0.401	0.44	0.446	0.468	0.493	0.516	0.532	0.529	0.518	0.5	0.446	0.378	0.41	0.427	0.451	0.473	0.5	0.515	0.526	0.528	0.519	0.499	0.441	0.39	0.428	0.451	0.464	0.494	0.511	0.532	0.536	0.532	0.526	0.496	0.447	0.39
598	0.336	0.395	0.402	0.468	0.451	0.504	0.5	0.526	0.598	0.446	0.549	0.35	0.408	0.401	0.44	0.448	0.468	0.494	0.517	0.532	0.53	0.519	0.501	0.447	0.378	0.409	0.428	0.452	0.473	0.501	0.516	0.526	0.53	0.519	0.499	0.442	0.389	0.428	0.451	0.464	0.493	0.511	0.532	0.536	0.533	0.526	0.497	0.446	0.39
599	0.334	0.395	0.401	0.467	0.451	0.504	0.499	0.526	0.597	0.446	0.548	0.349	0.407	0.4	0.44	0.447	0.468	0.493	0.516	0.532	0.53	0.519	0.501	0.447	0.377	0.409	0.428	0.451	0.472	0.499	0.516	0.526	0.53	0.519	0.499	0.441	0.388	0.428	0.451	0.464	0.493	0.51	0.532	0.535	0.533	0.526	0.496	0.446	0.389
600	0.336	0.396	0.402	0.467	0.451	0.504	0.501	0.527	0.598	0.447	0.548	0.35	0.408	0.401	0.44	0.447	0.467	0.493	0.518	0.533	0.531	0.519	0.501	0.447	0.377	0.41	0.427	0.452	0.472	0.501	0.517	0.526	0.53	0.519	0.499	0.441	0.389	0.429	0.451	0.464	0.494	0.511	0.533	0.537	0.533	0.526	0.496	0.447	0.389
601	0.334	0.395	0.401	0.467	0.45	0.503	0.5	0.526	0.599	0.447	0.547	0.349	0.406	0.4	0.44	0.447	0.469	0.492	0.517	0.533	0.531	0.519	0.5	0.446	0.376	0.409	0.427	0.452	0.472	0.5	0.517	0.527	0.53	0.52	0.498	0.44	0.388	0.428	0.451	0.464	0.494	0.51	0.533	0.536	0.534	0.526	0.496	0.447	0.388
[truncated: 47 more columns]
