# Supplementary material for: Activity Regulation by Fibrinogen and Fibrin of Streptokinase from Streptococcus Pyogenes
Source: PLoS One. 2017 Jan 26;12(1):e0170936. doi: 10.1371/journal.pone.0170936 (PMC5268773; doi:10.1371/journal.pone.0170936)
Supplement: S1 File — (ZIP) [file pone.0170936.s001.zip › June 17 tPA Pgn Fgn range.txt]

Time	A1	A2	A3	A4	A5	A6	A7	A8	A9	A10	A11	A12	B1	B2	B3	B4	B5	B6	B7	B8	B9	B10	B11	B12	C1	C2	C3	C4	C5	C6	C7	C8	C9	C10	C11	C12	D1	D2	D3	D4	D5	D6	D7	D8	D9	D10	D11	D12	E1
1	0.06	0.055	0.053	0.049	0.048	0.055	0.046	0.045	0.045	0.047	0.041	0.045	0.061	0.054	0.05	0.049	0.048	0.046	0.044	0.043	0.042	0.038	0.039	0.039	0.059	0.056	0.051	0.049	0.162	0.048	0.046	0.044	0.039	0.039	0.038	0.039	0.059	0.053	0.052	0.048	0.048	0.05	0.044	0.045	0.042	0.041	0.038	0.038	0.06
2	0.061	0.056	0.055	0.051	0.051	0.055	0.053	0.053	0.051	0.048	0.045	0.045	0.062	0.054	0.052	0.05	0.05	0.048	0.047	0.047	0.045	0.041	0.043	0.039	0.06	0.059	0.051	0.05	0.16	0.049	0.048	0.046	0.041	0.042	0.04	0.04	0.059	0.053	0.052	0.048	0.048	0.051	0.046	0.047	0.045	0.043	0.041	0.039	0.059
3	0.061	0.057	0.056	0.055	0.059	0.068	0.064	0.06	0.054	0.055	0.049	0.046	0.061	0.055	0.052	0.051	0.052	0.051	0.052	0.051	0.049	0.046	0.047	0.039	0.06	0.059	0.053	0.051	0.164	0.052	0.052	0.05	0.045	0.047	0.044	0.041	0.06	0.054	0.053	0.05	0.05	0.051	0.05	0.05	0.05	0.047	0.044	0.039	0.061
4	0.061	0.058	0.059	0.061	0.071	0.081	0.072	0.067	0.06	0.061	0.054	0.046	0.061	0.055	0.053	0.053	0.055	0.054	0.057	0.057	0.054	0.05	0.051	0.039	0.059	0.058	0.052	0.052	0.155	0.055	0.056	0.054	0.049	0.053	0.048	0.04	0.059	0.053	0.052	0.05	0.051	0.051	0.053	0.053	0.054	0.051	0.047	0.038	0.06
5	0.062	0.06	0.064	0.07	0.083	0.091	0.08	0.075	0.067	0.068	0.061	0.047	0.062	0.056	0.055	0.057	0.062	0.063	0.067	0.066	0.061	0.058	0.059	0.041	0.06	0.06	0.054	0.055	0.157	0.062	0.064	0.062	0.057	0.06	0.054	0.041	0.059	0.054	0.054	0.052	0.055	0.054	0.059	0.06	0.059	0.058	0.053	0.04	0.06
6	0.063	0.062	0.069	0.079	0.092	0.102	0.089	0.085	0.077	0.076	0.069	0.047	0.062	0.057	0.057	0.061	0.069	0.071	0.075	0.075	0.068	0.065	0.066	0.041	0.06	0.059	0.056	0.059	0.161	0.07	0.072	0.069	0.064	0.068	0.061	0.041	0.059	0.054	0.054	0.054	0.059	0.056	0.066	0.066	0.065	0.065	0.058	0.04	0.06
7	0.064	0.064	0.076	0.091	0.103	0.113	0.101	0.098	0.089	0.089	0.08	0.048	0.062	0.058	0.061	0.068	0.081	0.08	0.086	0.086	0.077	0.074	0.076	0.042	0.06	0.059	0.058	0.064	0.169	0.079	0.082	0.079	0.073	0.075	0.069	0.041	0.059	0.054	0.055	0.057	0.064	0.058	0.073	0.074	0.072	0.073	0.065	0.041	0.059
8	0.064	0.066	0.084	0.103	0.114	0.126	0.114	0.113	0.104	0.104	0.092	0.049	0.062	0.06	0.066	0.078	0.092	0.09	0.098	0.099	0.089	0.087	0.088	0.042	0.06	0.061	0.062	0.07	0.179	0.09	0.094	0.091	0.084	0.089	0.079	0.042	0.059	0.054	0.058	0.062	0.071	0.062	0.083	0.084	0.083	0.084	0.073	0.041	0.06
9	0.065	0.07	0.096	0.115	0.126	0.141	0.13	0.131	0.122	0.123	0.107	0.05	0.062	0.061	0.071	0.089	0.102	0.1	0.112	0.114	0.1	0.098	0.1	0.043	0.059	0.061	0.065	0.077	0.189	0.101	0.106	0.104	0.096	0.099	0.09	0.042	0.058	0.055	0.059	0.066	0.079	0.066	0.092	0.095	0.093	0.094	0.082	0.041	0.059
10	0.066	0.074	0.108	0.127	0.139	0.157	0.148	0.151	0.142	0.143	0.125	0.051	0.063	0.064	0.079	0.101	0.115	0.112	0.128	0.132	0.115	0.113	0.115	0.044	0.06	0.063	0.07	0.087	0.201	0.114	0.121	0.12	0.111	0.111	0.103	0.043	0.059	0.055	0.063	0.072	0.087	0.071	0.105	0.107	0.105	0.105	0.093	0.042	0.059
11	0.067	0.079	0.121	0.139	0.153	0.175	0.168	0.172	0.164	0.166	0.143	0.052	0.063	0.067	0.088	0.113	0.127	0.124	0.145	0.151	0.129	0.13	0.132	0.045	0.06	0.065	0.076	0.097	0.214	0.129	0.138	0.137	0.126	0.125	0.118	0.043	0.059	0.056	0.066	0.079	0.098	0.077	0.118	0.121	0.119	0.119	0.104	0.043	0.059
12	0.069	0.086	0.135	0.152	0.168	0.196	0.189	0.196	0.188	0.191	0.166	0.054	0.064	0.071	0.1	0.126	0.141	0.139	0.164	0.171	0.146	0.149	0.15	0.046	0.06	0.067	0.082	0.108	0.229	0.145	0.156	0.156	0.144	0.142	0.133	0.043	0.058	0.057	0.07	0.086	0.108	0.084	0.132	0.136	0.133	0.135	0.116	0.042	0.059
13	0.07	0.095	0.148	0.165	0.185	0.218	0.212	0.22	0.213	0.216	0.188	0.055	0.064	0.075	0.112	0.14	0.156	0.155	0.185	0.194	0.164	0.17	0.171	0.048	0.061	0.071	0.091	0.121	0.245	0.164	0.177	0.176	0.164	0.161	0.151	0.045	0.059	0.059	0.075	0.096	0.121	0.092	0.149	0.153	0.149	0.145	0.131	0.043	0.059
14	0.073	0.106	0.162	0.18	0.204	0.241	0.236	0.246	0.24	0.244	0.212	0.057	0.066	0.08	0.124	0.154	0.173	0.172	0.208	0.219	0.184	0.193	0.193	0.049	0.061	0.074	0.1	0.134	0.263	0.183	0.199	0.199	0.184	0.181	0.17	0.045	0.059	0.06	0.08	0.105	0.135	0.1	0.167	0.171	0.166	0.162	0.146	0.044	0.059
15	0.075	0.119	0.176	0.195	0.223	0.266	0.261	0.271	0.266	0.271	0.237	0.059	0.067	0.085	0.137	0.169	0.191	0.191	0.232	0.243	0.204	0.216	0.215	0.05	0.061	0.078	0.11	0.148	0.281	0.204	0.221	0.221	0.205	0.202	0.189	0.046	0.058	0.062	0.086	0.115	0.148	0.109	0.184	0.189	0.183	0.18	0.161	0.044	0.058
16	0.078	0.134	0.19	0.212	0.244	0.292	0.287	0.298	0.294	0.299	0.262	0.061	0.068	0.092	0.15	0.185	0.21	0.21	0.257	0.271	0.226	0.241	0.24	0.053	0.062	0.082	0.122	0.163	0.303	0.226	0.245	0.246	0.227	0.225	0.209	0.047	0.059	0.065	0.093	0.127	0.164	0.119	0.203	0.208	0.202	0.199	0.178	0.045	0.059
17	0.082	0.147	0.205	0.23	0.267	0.319	0.313	0.325	0.322	0.328	0.288	0.064	0.07	0.101	0.165	0.204	0.231	0.232	0.283	0.298	0.247	0.267	0.265	0.054	0.063	0.088	0.135	0.179	0.323	0.249	0.27	0.269	0.25	0.248	0.23	0.048	0.059	0.067	0.1	0.139	0.18	0.13	0.223	0.227	0.221	0.217	0.194	0.046	0.058
18	0.087	0.161	0.22	0.248	0.29	0.348	0.341	0.352	0.35	0.357	0.314	0.066	0.072	0.112	0.18	0.223	0.253	0.253	0.31	0.326	0.27	0.294	0.291	0.057	0.063	0.094	0.148	0.197	0.346	0.273	0.295	0.295	0.273	0.271	0.252	0.05	0.059	0.07	0.109	0.152	0.197	0.141	0.243	0.248	0.24	0.237	0.212	0.047	0.058
19	0.093	0.173	0.237	0.268	0.314	0.376	0.368	0.379	0.378	0.386	0.34	0.069	0.075	0.123	0.196	0.243	0.273	0.275	0.336	0.352	0.293	0.32	0.316	0.059	0.064	0.101	0.162	0.215	0.369	0.297	0.32	0.319	0.297	0.295	0.274	0.051	0.059	0.074	0.119	0.167	0.215	0.153	0.264	0.268	0.26	0.256	0.23	0.048	0.059
20	0.098	0.186	0.254	0.287	0.338	0.404	0.394	0.405	0.405	0.413	0.367	0.072	0.078	0.135	0.211	0.263	0.297	0.298	0.362	0.38	0.315	0.346	0.342	0.062	0.066	0.109	0.176	0.234	0.393	0.322	0.344	0.344	0.32	0.318	0.296	0.053	0.06	0.077	0.129	0.181	0.233	0.166	0.284	0.288	0.279	0.276	0.247	0.049	0.058
21	0.106	0.199	0.272	0.309	0.363	0.433	0.42	0.429	0.43	0.441	0.392	0.076	0.081	0.147	0.228	0.284	0.319	0.319	0.386	0.405	0.336	0.37	0.368	0.065	0.067	0.117	0.192	0.254	0.416	0.345	0.368	0.367	0.342	0.34	0.318	0.055	0.06	0.082	0.14	0.196	0.252	0.179	0.305	0.308	0.299	0.295	0.266	0.051	0.059
22	0.115	0.214	0.291	0.33	0.388	0.461	0.445	0.453	0.455	0.468	0.417	0.081	0.085	0.16	0.246	0.307	0.342	0.342	0.411	0.43	0.357	0.395	0.393	0.069	0.069	0.128	0.209	0.274	0.442	0.369	0.393	0.39	0.365	0.363	0.339	0.058	0.061	0.087	0.153	0.213	0.272	0.193	0.325	0.329	0.318	0.315	0.284	0.053	0.059
23	0.125	0.228	0.31	0.352	0.413	0.486	0.468	0.474	0.478	0.491	0.44	0.084	0.089	0.172	0.264	0.329	0.364	0.363	0.432	0.452	0.376	0.417	0.415	0.072	0.07	0.137	0.224	0.294	0.465	0.392	0.414	0.412	0.385	0.383	0.36	0.06	0.061	0.092	0.164	0.228	0.29	0.207	0.344	0.347	0.336	0.333	0.301	0.054	0.058
24	0.137	0.243	0.33	0.375	0.437	0.512	0.49	0.494	0.499	0.514	0.464	0.089	0.094	0.187	0.283	0.352	0.386	0.384	0.455	0.474	0.395	0.439	0.439	0.077	0.073	0.15	0.243	0.316	0.489	0.415	0.436	0.433	0.406	0.404	0.38	0.064	0.062	0.098	0.176	0.246	0.31	0.222	0.365	0.366	0.355	0.352	0.319	0.057	0.059
25	0.149	0.258	0.349	0.396	0.458	0.534	0.507	0.509	0.516	0.533	0.484	0.094	0.099	0.201	0.3	0.372	0.407	0.402	0.471	0.491	0.411	0.456	0.459	0.081	0.076	0.162	0.259	0.335	0.512	0.436	0.455	0.451	0.423	0.423	0.4	0.067	0.063	0.103	0.189	0.262	0.329	0.237	0.383	0.384	0.372	0.369	0.336	0.06	0.059
26	0.163	0.275	0.369	0.416	0.479	0.554	0.524	0.523	0.53	0.55	0.504	0.1	0.105	0.215	0.318	0.395	0.427	0.418	0.488	0.507	0.425	0.473	0.477	0.086	0.078	0.175	0.276	0.355	0.533	0.456	0.473	0.469	0.441	0.44	0.417	0.071	0.063	0.11	0.202	0.279	0.347	0.252	0.4	0.401	0.388	0.386	0.353	0.063	0.059
27	0.177	0.29	0.388	0.437	0.497	0.571	0.537	0.535	0.543	0.564	0.52	0.105	0.112	0.23	0.337	0.415	0.445	0.435	0.503	0.519	0.438	0.488	0.494	0.092	0.081	0.189	0.293	0.375	0.554	0.475	0.49	0.484	0.457	0.456	0.433	0.076	0.065	0.116	0.215	0.296	0.366	0.267	0.418	0.418	0.404	0.403	0.369	0.067	0.059
28	0.192	0.307	0.408	0.456	0.514	0.585	0.548	0.544	0.553	0.576	0.534	0.112	0.12	0.245	0.356	0.434	0.463	0.448	0.515	0.531	0.449	0.499	0.509	0.099	0.084	0.203	0.311	0.396	0.574	0.492	0.505	0.498	0.47	0.47	0.449	0.083	0.066	0.124	0.229	0.314	0.384	0.283	0.434	0.433	0.419	0.418	0.385	0.071	0.059
29	0.204	0.323	0.426	0.473	0.529	0.598	0.557	0.55	0.561	0.584	0.547	0.119	0.129	0.261	0.374	0.453	0.477	0.46	0.525	0.54	0.454	0.509	0.521	0.106	0.088	0.218	0.328	0.415	0.593	0.507	0.517	0.51	0.484	0.483	0.463	0.089	0.067	0.132	0.244	0.331	0.402	0.298	0.448	0.448	0.433	0.433	0.401	0.077	0.06
30	0.216	0.339	0.443	0.487	0.54	0.607	0.562	0.555	0.567	0.591	0.557	0.127	0.138	0.277	0.393	0.468	0.489	0.47	0.533	0.548	0.486	0.516	0.531	0.114	0.092	0.234	0.346	0.433	0.608	0.521	0.529	0.52	0.495	0.494	0.476	0.097	0.069	0.141	0.259	0.347	0.418	0.314	0.463	0.461	0.446	0.447	0.415	0.084	0.061
31	0.23	0.355	0.46	0.501	0.55	0.614	0.567	0.559	0.572	0.597	0.564	0.134	0.147	0.292	0.41	0.482	0.498	0.478	0.539	0.553	0.503	0.523	0.54	0.122	0.095	0.25	0.362	0.451	0.622	0.531	0.538	0.53	0.503	0.505	0.487	0.105	0.07	0.149	0.273	0.363	0.433	0.328	0.475	0.473	0.457	0.459	0.428	0.09	0.06
32	0.244	0.371	0.477	0.514	0.558	0.619	0.572	0.56	0.574	0.6	0.571	0.144	0.158	0.307	0.427	0.496	0.509	0.486	0.545	0.558	0.515	0.529	0.549	0.132	0.101	0.266	0.379	0.469	0.637	0.541	0.547	0.538	0.513	0.515	0.498	0.114	0.073	0.16	0.289	0.38	0.449	0.344	0.488	0.484	0.469	0.472	0.441	0.099	0.062
33	0.257	0.386	0.49	0.522	0.564	0.622	0.572	0.563	0.576	0.602	0.575	0.152	0.169	0.32	0.441	0.506	0.517	0.491	0.548	0.56	0.521	0.532	0.554	0.141	0.105	0.276	0.394	0.482	0.647	0.55	0.553	0.544	0.518	0.521	0.506	0.123	0.075	0.17	0.303	0.396	0.463	0.358	0.497	0.493	0.478	0.482	0.453	0.107	0.062
34	0.271	0.403	0.502	0.533	0.57	0.626	0.575	0.564	0.579	0.606	0.58	0.162	0.185	0.336	0.456	0.517	0.524	0.496	0.552	0.564	0.528	0.537	0.56	0.152	0.111	0.289	0.411	0.496	0.657	0.556	0.558	0.55	0.525	0.529	0.515	0.133	0.077	0.181	0.318	0.414	0.477	0.372	0.507	0.503	0.487	0.493	0.464	0.116	0.062
35	0.285	0.417	0.512	0.54	0.573	0.628	0.576	0.565	0.579	0.607	0.582	0.172	0.199	0.352	0.47	0.525	0.529	0.499	0.554	0.566	0.534	0.538	0.564	0.163	0.118	0.304	0.427	0.509	0.663	0.563	0.563	0.554	0.53	0.535	0.522	0.144	0.08	0.191	0.333	0.432	0.49	0.387	0.516	0.511	0.495	0.501	0.474	0.127	0.064
36	0.299	0.43	0.522	0.546	0.575	0.629	0.577	0.565	0.58	0.608	0.583	0.183	0.21	0.366	0.481	0.531	0.534	0.501	0.555	0.565	0.536	0.539	0.568	0.174	0.124	0.319	0.441	0.519	0.671	0.568	0.566	0.557	0.534	0.539	0.529	0.155	0.082	0.201	0.347	0.446	0.501	0.4	0.522	0.517	0.502	0.509	0.482	0.137	0.064
37	0.314	0.444	0.53	0.55	0.578	0.629	0.577	0.565	0.58	0.608	0.585	0.194	0.221	0.382	0.492	0.537	0.537	0.505	0.557	0.568	0.541	0.542	0.57	0.187	0.131	0.333	0.456	0.528	0.676	0.571	0.57	0.56	0.538	0.544	0.534	0.167	0.085	0.211	0.361	0.46	0.513	0.414	0.53	0.524	0.509	0.517	0.491	0.149	0.065
38	0.328	0.455	0.537	0.553	0.578	0.629	0.577	0.564	0.579	0.607	0.586	0.206	0.231	0.395	0.5	0.542	0.539	0.506	0.557	0.568	0.543	0.543	0.571	0.2	0.137	0.348	0.468	0.537	0.68	0.573	0.57	0.562	0.54	0.546	0.538	0.18	0.088	0.221	0.376	0.472	0.523	0.427	0.535	0.529	0.514	0.524	0.499	0.161	0.066
39	0.342	0.466	0.542	0.556	0.579	0.629	0.577	0.564	0.58	0.607	0.587	0.218	0.242	0.409	0.51	0.546	0.539	0.506	0.558	0.568	0.545	0.544	0.573	0.213	0.146	0.363	0.481	0.544	0.683	0.576	0.572	0.564	0.543	0.549	0.541	0.194	0.091	0.231	0.389	0.484	0.531	0.438	0.54	0.534	0.519	0.53	0.506	0.174	0.068
40	0.355	0.475	0.544	0.558	0.578	0.629	0.577	0.565	0.579	0.607	0.587	0.231	0.253	0.423	0.517	0.548	0.542	0.507	0.559	0.568	0.548	0.544	0.575	0.228	0.155	0.378	0.492	0.549	0.686	0.578	0.574	0.565	0.545	0.552	0.545	0.208	0.095	0.243	0.403	0.495	0.539	0.45	0.545	0.539	0.523	0.535	0.512	0.188	0.07
41	0.368	0.484	0.549	0.561	0.58	0.629	0.578	0.565	0.581	0.607	0.588	0.245	0.266	0.435	0.523	0.552	0.544	0.509	0.56	0.569	0.55	0.545	0.576	0.243	0.166	0.393	0.501	0.555	0.688	0.58	0.574	0.567	0.547	0.555	0.549	0.223	0.098	0.254	0.416	0.505	0.545	0.462	0.549	0.542	0.528	0.54	0.519	0.201	0.073
42	0.38	0.491	0.552	0.559	0.579	0.627	0.577	0.565	0.58	0.606	0.587	0.258	0.279	0.446	0.528	0.553	0.542	0.508	0.559	0.568	0.55	0.545	0.576	0.257	0.177	0.405	0.509	0.557	0.686	0.58	0.575	0.567	0.546	0.555	0.55	0.236	0.103	0.264	0.428	0.513	0.549	0.472	0.552	0.545	0.53	0.543	0.524	0.214	0.074
43	0.392	0.498	0.554	0.561	0.581	0.627	0.578	0.564	0.581	0.606	0.588	0.273	0.295	0.457	0.532	0.556	0.544	0.509	0.561	0.569	0.554	0.547	0.578	0.273	0.188	0.42	0.518	0.561	0.69	0.583	0.576	0.569	0.549	0.557	0.553	0.252	0.11	0.276	0.441	0.522	0.554	0.482	0.556	0.549	0.534	0.548	0.529	0.229	0.076
44	0.403	0.501	0.553	0.561	0.58	0.626	0.577	0.564	0.58	0.604	0.587	0.287	0.307	0.466	0.534	0.557	0.544	0.508	0.559	0.568	0.553	0.546	0.577	0.288	0.2	0.431	0.524	0.563	0.688	0.582	0.575	0.569	0.548	0.557	0.553	0.267	0.115	0.286	0.451	0.529	0.557	0.49	0.557	0.549	0.535	0.551	0.532	0.244	0.077
45	0.414	0.506	0.554	0.56	0.579	0.624	0.577	0.564	0.579	0.604	0.587	0.302	0.319	0.474	0.536	0.556	0.544	0.507	0.559	0.568	0.554	0.547	0.577	0.302	0.214	0.444	0.53	0.564	0.688	0.582	0.576	0.568	0.55	0.558	0.554	0.282	0.12	0.297	0.461	0.535	0.561	0.498	0.559	0.551	0.537	0.553	0.535	0.258	0.079
46	0.425	0.508	0.554	0.561	0.579	0.625	0.577	0.564	0.579	0.604	0.588	0.318	0.331	0.482	0.539	0.557	0.544	0.507	0.56	0.568	0.555	0.546	0.577	0.318	0.23	0.455	0.536	0.567	0.687	0.583	0.575	0.569	0.55	0.559	0.556	0.298	0.126	0.309	0.472	0.54	0.564	0.506	0.561	0.553	0.539	0.555	0.539	0.273	0.081
47	0.434	0.511	0.554	0.561	0.579	0.624	0.577	0.564	0.579	0.604	0.586	0.333	0.343	0.488	0.54	0.556	0.545	0.507	0.559	0.568	0.556	0.546	0.577	0.332	0.242	0.465	0.54	0.567	0.685	0.582	0.576	0.568	0.549	0.559	0.556	0.313	0.132	0.319	0.48	0.543	0.566	0.513	0.561	0.554	0.54	0.557	0.54	0.287	0.082
48	0.442	0.513	0.555	0.56	0.579	0.623	0.577	0.562	0.579	0.603	0.586	0.348	0.356	0.493	0.541	0.556	0.545	0.508	0.559	0.568	0.556	0.547	0.576	0.347	0.252	0.475	0.543	0.568	0.684	0.583	0.575	0.569	0.55	0.56	0.556	0.329	0.139	0.329	0.489	0.547	0.568	0.522	0.563	0.555	0.542	0.559	0.542	0.301	0.084
49	0.452	0.516	0.554	0.56	0.579	0.621	0.576	0.564	0.579	0.603	0.586	0.364	0.369	0.499	0.542	0.557	0.546	0.508	0.56	0.569	0.558	0.547	0.578	0.363	0.263	0.485	0.546	0.57	0.684	0.584	0.577	0.569	0.55	0.561	0.557	0.345	0.146	0.34	0.497	0.552	0.571	0.531	0.566	0.556	0.543	0.561	0.545	0.317	0.087
50	0.459	0.517	0.554	0.559	0.579	0.622	0.577	0.563	0.578	0.602	0.586	0.379	0.38	0.502	0.543	0.557	0.545	0.507	0.559	0.568	0.558	0.547	0.577	0.377	0.271	0.495	0.549	0.569	0.683	0.584	0.576	0.569	0.549	0.561	0.558	0.359	0.151	0.349	0.505	0.553	0.571	0.539	0.565	0.556	0.543	0.562	0.547	0.33	0.087
51	0.467	0.517	0.554	0.56	0.578	0.621	0.576	0.563	0.578	0.602	0.587	0.396	0.391	0.506	0.543	0.557	0.546	0.507	0.559	0.569	0.559	0.548	0.578	0.392	0.281	0.505	0.551	0.571	0.682	0.584	0.577	0.569	0.549	0.562	0.559	0.374	0.158	0.361	0.513	0.557	0.573	0.545	0.567	0.558	0.545	0.564	0.55	0.346	0.09
52	0.473	0.517	0.553	0.558	0.577	0.62	0.575	0.562	0.577	0.601	0.586	0.41	0.4	0.509	0.544	0.557	0.545	0.506	0.56	0.568	0.56	0.547	0.577	0.406	0.287	0.511	0.553	0.57	0.68	0.583	0.576	0.569	0.548	0.56	0.558	0.388	0.165	0.369	0.518	0.558	0.573	0.55	0.566	0.558	0.545	0.563	0.549	0.359	0.092
53	0.478	0.518	0.554	0.559	0.577	0.62	0.577	0.563	0.578	0.601	0.585	0.424	0.41	0.512	0.545	0.555	0.545	0.506	0.558	0.568	0.56	0.547	0.577	0.418	0.294	0.518	0.553	0.57	0.679	0.583	0.576	0.568	0.548	0.561	0.558	0.401	0.171	0.378	0.523	0.56	0.573	0.554	0.567	0.558	0.544	0.564	0.55	0.372	0.093
54	0.482	0.516	0.553	0.558	0.577	0.618	0.576	0.563	0.577	0.6	0.586	0.437	0.418	0.512	0.544	0.555	0.545	0.506	0.56	0.568	0.562	0.546	0.578	0.432	0.302	0.524	0.555	0.57	0.678	0.583	0.576	0.568	0.549	0.561	0.558	0.414	0.179	0.388	0.528	0.562	0.575	0.558	0.567	0.558	0.546	0.565	0.553	0.385	0.096
55	0.486	0.517	0.552	0.559	0.577	0.619	0.576	0.563	0.578	0.6	0.585	0.45	0.425	0.514	0.544	0.555	0.545	0.506	0.559	0.568	0.561	0.546	0.577	0.444	0.313	0.529	0.555	0.57	0.677	0.583	0.577	0.568	0.548	0.56	0.558	0.427	0.187	0.396	0.532	0.563	0.574	0.561	0.567	0.558	0.545	0.565	0.552	0.398	0.097
56	0.49	0.517	0.551	0.557	0.577	0.617	0.576	0.563	0.577	0.599	0.586	0.462	0.434	0.515	0.544	0.556	0.544	0.505	0.559	0.568	0.562	0.546	0.577	0.455	0.327	0.535	0.557	0.57	0.674	0.582	0.578	0.569	0.548	0.561	0.558	0.438	0.195	0.404	0.536	0.564	0.575	0.565	0.567	0.559	0.545	0.565	0.554	0.409	0.099
57	0.491	0.515	0.55	0.557	0.576	0.616	0.575	0.562	0.577	0.599	0.585	0.473	0.441	0.516	0.543	0.556	0.545	0.505	0.559	0.568	0.563	0.546	0.577	0.466	0.338	0.539	0.558	0.57	0.673	0.583	0.578	0.569	0.549	0.562	0.558	0.449	0.201	0.413	0.539	0.566	0.575	0.567	0.567	0.559	0.546	0.566	0.554	0.421	0.102
58	0.495	0.516	0.551	0.558	0.577	0.616	0.576	0.563	0.578	0.599	0.586	0.485	0.449	0.517	0.543	0.556	0.546	0.505	0.56	0.567	0.564	0.547	0.577	0.476	0.348	0.543	0.558	0.571	0.673	0.583	0.578	0.569	0.548	0.561	0.558	0.461	0.206	0.421	0.542	0.567	0.575	0.57	0.568	0.559	0.547	0.566	0.555	0.433	0.104
59	0.496	0.515	0.551	0.557	0.577	0.616	0.575	0.563	0.577	0.599	0.586	0.496	0.455	0.518	0.544	0.555	0.546	0.505	0.559	0.568	0.564	0.548	0.577	0.484	0.359	0.546	0.557	0.571	0.671	0.583	0.579	0.568	0.549	0.562	0.559	0.471	0.211	0.43	0.545	0.568	0.575	0.572	0.568	0.559	0.547	0.567	0.555	0.444	0.107
60	0.498	0.515	0.551	0.558	0.576	0.617	0.576	0.563	0.578	0.598	0.585	0.504	0.461	0.519	0.543	0.556	0.546	0.505	0.56	0.567	0.565	0.547	0.577	0.494	0.369	0.55	0.559	0.571	0.672	0.583	0.579	0.57	0.549	0.562	0.559	0.481	0.217	0.437	0.549	0.57	0.576	0.575	0.568	0.56	0.547	0.567	0.555	0.454	0.109
61	0.499	0.514	0.551	0.558	0.576	0.614	0.576	0.563	0.578	0.598	0.585	0.513	0.466	0.519	0.543	0.556	0.545	0.504	0.559	0.568	0.564	0.546	0.575	0.5	0.377	0.552	0.558	0.57	0.668	0.582	0.579	0.569	0.549	0.56	0.558	0.488	0.222	0.442	0.55	0.569	0.575	0.575	0.568	0.56	0.547	0.566	0.555	0.463	0.111
62	0.5	0.515	0.55	0.556	0.575	0.615	0.575	0.562	0.576	0.597	0.585	0.52	0.471	0.518	0.542	0.555	0.544	0.504	0.559	0.569	0.564	0.548	0.577	0.508	0.386	0.554	0.558	0.571	0.667	0.583	0.579	0.568	0.548	0.561	0.558	0.498	0.229	0.45	0.552	0.569	0.575	0.578	0.569	0.559	0.547	0.567	0.556	0.471	0.113
63	0.5	0.514	0.55	0.556	0.576	0.614	0.576	0.562	0.577	0.597	0.585	0.527	0.476	0.518	0.542	0.555	0.544	0.504	0.559	0.567	0.564	0.547	0.576	0.513	0.393	0.557	0.557	0.571	0.666	0.582	0.579	0.568	0.549	0.561	0.558	0.503	0.235	0.455	0.553	0.57	0.575	0.579	0.568	0.559	0.548	0.567	0.555	0.479	0.116
64	0.499	0.513	0.549	0.556	0.575	0.612	0.574	0.562	0.577	0.596	0.585	0.533	0.48	0.518	0.541	0.554	0.544	0.504	0.558	0.567	0.564	0.547	0.575	0.518	0.402	0.556	0.556	0.57	0.665	0.581	0.578	0.567	0.548	0.561	0.558	0.509	0.241	0.461	0.553	0.568	0.574	0.58	0.569	0.559	0.547	0.566	0.556	0.487	0.118
65	0.501	0.513	0.549	0.556	0.575	0.613	0.575	0.562	0.578	0.597	0.584	0.539	0.484	0.518	0.541	0.553	0.544	0.503	0.558	0.566	0.564	0.546	0.576	0.523	0.41	0.558	0.556	0.57	0.663	0.582	0.579	0.567	0.548	0.561	0.557	0.515	0.248	0.467	0.555	0.57	0.574	0.582	0.569	0.56	0.547	0.567	0.556	0.495	0.121
66	0.5	0.513	0.548	0.555	0.575	0.612	0.574	0.561	0.577	0.595	0.584	0.543	0.486	0.518	0.541	0.553	0.546	0.502	0.557	0.566	0.564	0.547	0.576	0.526	0.415	0.558	0.555	0.57	0.662	0.582	0.578	0.567	0.548	0.56	0.557	0.518	0.254	0.471	0.555	0.569	0.574	0.583	0.569	0.558	0.547	0.566	0.555	0.5	0.123
67	0.5	0.513	0.548	0.555	0.574	0.611	0.574	0.561	0.576	0.595	0.584	0.547	0.488	0.519	0.54	0.554	0.544	0.502	0.558	0.566	0.564	0.547	0.575	0.53	0.421	0.559	0.556	0.57	0.66	0.582	0.579	0.567	0.549	0.561	0.557	0.523	0.261	0.477	0.556	0.57	0.575	0.584	0.57	0.559	0.548	0.567	0.556	0.506	0.126
68	0.5	0.512	0.548	0.555	0.574	0.611	0.574	0.562	0.577	0.596	0.584	0.552	0.491	0.518	0.541	0.554	0.544	0.502	0.558	0.566	0.564	0.546	0.576	0.533	0.426	0.559	0.557	0.57	0.659	0.582	0.579	0.567	0.548	0.56	0.557	0.527	0.266	0.481	0.557	0.57	0.575	0.585	0.569	0.559	0.547	0.567	0.556	0.512	0.129
69	0.5	0.512	0.546	0.553	0.574	0.61	0.574	0.56	0.577	0.594	0.583	0.552	0.493	0.518	0.541	0.553	0.544	0.501	0.558	0.567	0.565	0.547	0.575	0.534	0.43	0.56	0.555	0.568	0.657	0.581	0.579	0.567	0.547	0.56	0.556	0.53	0.272	0.485	0.557	0.569	0.574	0.585	0.569	0.559	0.547	0.567	0.556	0.517	0.13
70	0.5	0.511	0.547	0.554	0.574	0.611	0.576	0.561	0.577	0.595	0.584	0.556	0.495	0.519	0.541	0.553	0.545	0.502	0.558	0.568	0.566	0.547	0.577	0.538	0.434	0.562	0.557	0.57	0.658	0.583	0.58	0.568	0.549	0.561	0.557	0.535	0.278	0.49	0.559	0.57	0.576	0.588	0.57	0.56	0.548	0.569	0.556	0.522	0.134
71	0.499	0.511	0.546	0.553	0.573	0.61	0.575	0.56	0.576	0.594	0.584	0.557	0.496	0.517	0.54	0.553	0.543	0.501	0.558	0.567	0.564	0.547	0.575	0.539	0.438	0.561	0.556	0.569	0.655	0.582	0.579	0.567	0.548	0.56	0.556	0.536	0.284	0.493	0.558	0.569	0.574	0.588	0.57	0.56	0.547	0.568	0.556	0.525	0.136
72	0.499	0.51	0.547	0.553	0.574	0.609	0.574	0.561	0.576	0.594	0.584	0.559	0.498	0.517	0.54	0.553	0.544	0.502	0.559	0.567	0.565	0.547	0.576	0.542	0.444	0.561	0.556	0.569	0.655	0.581	0.58	0.567	0.548	0.561	0.557	0.539	0.289	0.496	0.558	0.569	0.574	0.589	0.57	0.559	0.547	0.567	0.555	0.529	0.139
73	0.499	0.509	0.546	0.553	0.574	0.609	0.574	0.561	0.576	0.593	0.584	0.561	0.499	0.516	0.539	0.551	0.543	0.5	0.557	0.566	0.565	0.545	0.575	0.541	0.448	0.56	0.554	0.569	0.653	0.581	0.579	0.566	0.547	0.559	0.556	0.541	0.295	0.498	0.558	0.569	0.574	0.589	0.57	0.559	0.547	0.567	0.557	0.532	0.142
74	0.498	0.509	0.545	0.553	0.572	0.608	0.574	0.56	0.576	0.593	0.583	0.562	0.499	0.516	0.539	0.551	0.543	0.501	0.558	0.565	0.564	0.546	0.575	0.543	0.453	0.56	0.554	0.568	0.653	0.581	0.579	0.567	0.546	0.56	0.557	0.543	0.301	0.501	0.557	0.568	0.574	0.589	0.569	0.558	0.547	0.567	0.556	0.535	0.145
75	0.498	0.51	0.545	0.553	0.573	0.608	0.574	0.561	0.576	0.593	0.583	0.563	0.501	0.516	0.539	0.552	0.544	0.501	0.557	0.567	0.565	0.547	0.576	0.543	0.457	0.561	0.554	0.569	0.651	0.581	0.579	0.567	0.547	0.561	0.557	0.544	0.308	0.503	0.558	0.568	0.574	0.589	0.569	0.559	0.547	0.567	0.556	0.538	0.148
76	0.497	0.509	0.545	0.553	0.572	0.607	0.573	0.561	0.576	0.592	0.582	0.563	0.501	0.516	0.539	0.551	0.541	0.5	0.558	0.566	0.565	0.546	0.575	0.545	0.461	0.561	0.554	0.569	0.651	0.581	0.58	0.567	0.546	0.56	0.557	0.545	0.314	0.505	0.559	0.568	0.574	0.589	0.57	0.559	0.547	0.567	0.556	0.541	0.152
77	0.497	0.508	0.545	0.553	0.573	0.606	0.573	0.561	0.576	0.592	0.582	0.563	0.502	0.515	0.539	0.551	0.542	0.499	0.557	0.567	0.566	0.546	0.575	0.544	0.465	0.56	0.554	0.568	0.65	0.581	0.579	0.567	0.547	0.56	0.556	0.546	0.319	0.507	0.559	0.568	0.573	0.59	0.57	0.559	0.547	0.567	0.555	0.542	0.154
78	0.498	0.509	0.546	0.552	0.572	0.606	0.575	0.56	0.577	0.592	0.584	0.564	0.502	0.517	0.539	0.551	0.544	0.5	0.559	0.567	0.566	0.547	0.575	0.546	0.469	0.562	0.553	0.568	0.648	0.582	0.58	0.567	0.548	0.561	0.557	0.547	0.326	0.509	0.559	0.568	0.574	0.591	0.571	0.56	0.548	0.568	0.556	0.545	0.157
79	0.497	0.507	0.544	0.552	0.571	0.606	0.573	0.559	0.575	0.591	0.582	0.563	0.502	0.515	0.538	0.55	0.543	0.499	0.557	0.566	0.565	0.545	0.574	0.545	0.472	0.561	0.553	0.567	0.646	0.581	0.58	0.566	0.546	0.56	0.556	0.547	0.332	0.51	0.558	0.567	0.574	0.591	0.57	0.559	0.547	0.567	0.555	0.545	0.16
80	0.497	0.508	0.545	0.552	0.572	0.604	0.573	0.56	0.576	0.591	0.583	0.564	0.502	0.515	0.538	0.55	0.542	0.499	0.556	0.565	0.565	0.545	0.574	0.545	0.474	0.559	0.55	0.565	0.645	0.579	0.579	0.566	0.545	0.56	0.556	0.546	0.338	0.511	0.558	0.566	0.573	0.591	0.57	0.558	0.547	0.565	0.555	0.546	0.163
81	0.495	0.509	0.544	0.552	0.571	0.604	0.573	0.561	0.575	0.592	0.582	0.563	0.502	0.515	0.539	0.551	0.542	0.499	0.558	0.567	0.567	0.547	0.574	0.546	0.477	0.561	0.553	0.567	0.646	0.58	0.58	0.567	0.548	0.56	0.556	0.548	0.345	0.513	0.558	0.567	0.574	0.591	0.571	0.56	0.548	0.567	0.556	0.548	0.167
82	0.495	0.507	0.543	0.551	0.571	0.602	0.572	0.559	0.575	0.59	0.582	0.562	0.502	0.513	0.538	0.55	0.541	0.498	0.556	0.565	0.565	0.544	0.573	0.544	0.479	0.558	0.552	0.566	0.642	0.579	0.579	0.566	0.545	0.559	0.556	0.547	0.35	0.512	0.557	0.565	0.573	0.59	0.57	0.558	0.546	0.565	0.554	0.547	0.169
83	0.496	0.507	0.543	0.55	0.571	0.603	0.573	0.56	0.575	0.59	0.582	0.563	0.503	0.514	0.537	0.55	0.541	0.498	0.557	0.566	0.567	0.546	0.574	0.545	0.482	0.559	0.551	0.565	0.642	0.579	0.579	0.565	0.546	0.559	0.556	0.547	0.357	0.514	0.557	0.565	0.573	0.59	0.571	0.559	0.547	0.566	0.555	0.549	0.174
84	0.495	0.506	0.543	0.55	0.571	0.602	0.573	0.559	0.574	0.589	0.582	0.564	0.504	0.513	0.537	0.55	0.541	0.498	0.556	0.567	0.567	0.546	0.574	0.547	0.484	0.56	0.553	0.566	0.643	0.58	0.579	0.566	0.546	0.56	0.555	0.549	0.361	0.515	0.558	0.566	0.573	0.591	0.571	0.559	0.547	0.566	0.556	0.55	0.177
85	0.494	0.507	0.542	0.551	0.571	0.601	0.573	0.559	0.575	0.589	0.581	0.563	0.503	0.513	0.536	0.55	0.54	0.498	0.556	0.565	0.566	0.544	0.572	0.545	0.484	0.558	0.55	0.564	0.64	0.579	0.579	0.564	0.545	0.559	0.555	0.548	0.366	0.515	0.557	0.564	0.572	0.59	0.57	0.558	0.545	0.565	0.554	0.55	0.18
86	0.494	0.505	0.542	0.551	0.57	0.602	0.573	0.559	0.574	0.589	0.582	0.563	0.503	0.513	0.537	0.55	0.541	0.498	0.557	0.566	0.567	0.545	0.573	0.546	0.487	0.559	0.551	0.565	0.64	0.579	0.579	0.565	0.546	0.559	0.555	0.548	0.372	0.515	0.557	0.565	0.573	0.59	0.57	0.559	0.546	0.566	0.555	0.551	0.184
87	0.494	0.506	0.543	0.55	0.57	0.601	0.573	0.56	0.576	0.589	0.582	0.564	0.502	0.513	0.536	0.55	0.54	0.498	0.556	0.565	0.567	0.546	0.574	0.547	0.488	0.559	0.55	0.565	0.639	0.58	0.58	0.566	0.546	0.559	0.556	0.55	0.378	0.516	0.557	0.566	0.572	0.591	0.571	0.56	0.547	0.566	0.556	0.552	0.188
88	0.494	0.504	0.542	0.55	0.571	0.6	0.573	0.559	0.575	0.588	0.582	0.564	0.503	0.512	0.535	0.55	0.541	0.497	0.557	0.566	0.567	0.545	0.574	0.547	0.488	0.557	0.55	0.564	0.639	0.579	0.58	0.565	0.546	0.56	0.556	0.549	0.382	0.516	0.556	0.566	0.572	0.589	0.57	0.559	0.546	0.566	0.555	0.553	0.191
89	0.493	0.504	0.542	0.548	0.57	0.599	0.572	0.559	0.574	0.587	0.582	0.563	0.502	0.511	0.535	0.548	0.539	0.496	0.555	0.563	0.567	0.544	0.573	0.544	0.49	0.557	0.55	0.564	0.636	0.579	0.578	0.565	0.546	0.56	0.555	0.547	0.388	0.515	0.556	0.566	0.572	0.59	0.57	0.559	0.546	0.565	0.555	0.553	0.195
90	0.493	0.505	0.542	0.548	0.569	0.599	0.572	0.559	0.575	0.588	0.581	0.562	0.502	0.512	0.536	0.548	0.539	0.496	0.556	0.565	0.566	0.544	0.573	0.545	0.492	0.556	0.549	0.564	0.636	0.578	0.579	0.564	0.545	0.558	0.554	0.548	0.394	0.516	0.556	0.566	0.571	0.588	0.57	0.558	0.546	0.564	0.554	0.553	0.197
91	0.491	0.504	0.541	0.548	0.57	0.598	0.571	0.56	0.574	0.588	0.582	0.563	0.503	0.511	0.537	0.548	0.538	0.495	0.556	0.566	0.567	0.544	0.573	0.545	0.493	0.557	0.55	0.564	0.635	0.579	0.578	0.565	0.546	0.559	0.554	0.549	0.399	0.517	0.556	0.565	0.571	0.589	0.57	0.559	0.546	0.565	0.555	0.553	0.202
92	0.491	0.504	0.541	0.549	0.57	0.599	0.572	0.56	0.574	0.587	0.582	0.562	0.502	0.511	0.535	0.547	0.54	0.497	0.555	0.565	0.566	0.545	0.574	0.545	0.495	0.556	0.548	0.564	0.634	0.579	0.579	0.565	0.545	0.56	0.555	0.549	0.403	0.517	0.556	0.566	0.572	0.589	0.571	0.559	0.546	0.565	0.555	0.554	0.206
93	0.491	0.503	0.541	0.548	0.569	0.598	0.572	0.56	0.574	0.587	0.582	0.563	0.501	0.511	0.536	0.548	0.54	0.497	0.556	0.566	0.567	0.545	0.573	0.544	0.496	0.557	0.55	0.564	0.634	0.579	0.578	0.565	0.546	0.559	0.554	0.547	0.408	0.517	0.556	0.566	0.572	0.589	0.57	0.559	0.546	0.565	0.554	0.553	0.208
94	0.491	0.502	0.539	0.548	0.57	0.597	0.572	0.559	0.574	0.587	0.581	0.564	0.502	0.511	0.534	0.548	0.541	0.496	0.556	0.566	0.568	0.545	0.574	0.546	0.497	0.556	0.549	0.565	0.633	0.58	0.579	0.565	0.546	0.56	0.556	0.55	0.413	0.517	0.556	0.566	0.573	0.589	0.57	0.559	0.545	0.565	0.555	0.554	0.213
95	0.49	0.501	0.538	0.548	0.569	0.597	0.573	0.559	0.574	0.586	0.581	0.562	0.5	0.511	0.534	0.547	0.54	0.496	0.554	0.564	0.566	0.544	0.571	0.544	0.497	0.555	0.548	0.563	0.632	0.579	0.579	0.564	0.545	0.559	0.554	0.548	0.418	0.517	0.555	0.565	0.571	0.588	0.57	0.558	0.546	0.564	0.554	0.554	0.216
96	0.49	0.501	0.538	0.547	0.57	0.596	0.571	0.559	0.573	0.586	0.581	0.562	0.5	0.511	0.534	0.547	0.539	0.495	0.555	0.564	0.565	0.545	0.572	0.545	0.497	0.554	0.547	0.563	0.631	0.577	0.578	0.565	0.544	0.558	0.554	0.548	0.422	0.516	0.555	0.564	0.572	0.588	0.57	0.558	0.545	0.564	0.554	0.553	0.219
97	0.49	0.501	0.54	0.547	0.568	0.596	0.572	0.558	0.574	0.586	0.581	0.562	0.5	0.511	0.533	0.547	0.539	0.495	0.555	0.564	0.566	0.544	0.571	0.545	0.498	0.555	0.548	0.563	0.63	0.578	0.578	0.564	0.545	0.559	0.554	0.548	0.428	0.517	0.555	0.565	0.572	0.589	0.571	0.559	0.546	0.565	0.555	0.554	0.223
98	0.489	0.502	0.54	0.549	0.569	0.596	0.572	0.559	0.575	0.586	0.581	0.562	0.5	0.512	0.535	0.548	0.539	0.494	0.556	0.567	0.568	0.545	0.573	0.546	0.499	0.555	0.548	0.564	0.63	0.578	0.579	0.566	0.546	0.558	0.555	0.548	0.432	0.517	0.555	0.564	0.572	0.587	0.571	0.559	0.546	0.565	0.554	0.554	0.227
99	0.489	0.502	0.538	0.547	0.568	0.594	0.57	0.557	0.573	0.585	0.58	0.561	0.499	0.51	0.534	0.547	0.538	0.494	0.553	0.564	0.565	0.544	0.572	0.544	0.499	0.554	0.546	0.562	0.629	0.577	0.578	0.564	0.544	0.558	0.553	0.547	0.435	0.516	0.554	0.563	0.571	0.587	0.57	0.558	0.545	0.564	0.553	0.552	0.23
100	0.489	0.502	0.54	0.548	0.568	0.594	0.572	0.559	0.574	0.585	0.581	0.561	0.499	0.511	0.534	0.547	0.538	0.494	0.556	0.567	0.567	0.545	0.572	0.545	0.499	0.556	0.548	0.562	0.627	0.578	0.579	0.565	0.546	0.558	0.554	0.548	0.44	0.517	0.555	0.564	0.571	0.588	0.571	0.559	0.547	0.565	0.554	0.554	0.235
101	0.488	0.501	0.538	0.547	0.567	0.593	0.57	0.557	0.573	0.584	0.579	0.559	0.498	0.51	0.533	0.545	0.538	0.493	0.554	0.564	0.565	0.543	0.571	0.542	0.498	0.553	0.546	0.561	0.626	0.577	0.577	0.563	0.544	0.558	0.553	0.547	0.443	0.516	0.553	0.562	0.57	0.587	0.57	0.558	0.545	0.563	0.553	0.552	0.238
102	0.488	0.5	0.538	0.548	0.568	0.594	0.571	0.559	0.575	0.585	0.58	0.561	0.498	0.51	0.533	0.547	0.539	0.494	0.554	0.561	0.567	0.545	0.572	0.543	0.5	0.553	0.547	0.563	0.627	0.578	0.578	0.565	0.545	0.558	0.553	0.547	0.446	0.516	0.554	0.564	0.571	0.587	0.571	0.559	0.545	0.565	0.554	0.553	0.241
103	0.487	0.5	0.537	0.546	0.566	0.593	0.571	0.557	0.573	0.584	0.58	0.561	0.497	0.509	0.532	0.546	0.538	0.494	0.554	0.563	0.566	0.544	0.571	0.544	0.499	0.553	0.546	0.562	0.625	0.578	0.578	0.563	0.544	0.558	0.553	0.547	0.449	0.516	0.553	0.562	0.571	0.587	0.57	0.558	0.545	0.564	0.553	0.553	0.245
104	0.487	0.5	0.538	0.546	0.568	0.592	0.571	0.559	0.574	0.584	0.58	0.561	0.496	0.509	0.533	0.546	0.539	0.493	0.554	0.565	0.566	0.543	0.571	0.542	0.5	0.553	0.546	0.562	0.625	0.577	0.578	0.565	0.545	0.559	0.553	0.547	0.451	0.515	0.554	0.563	0.57	0.587	0.57	0.559	0.545	0.564	0.553	0.552	0.248
105	0.487	0.5	0.538	0.546	0.568	0.593	0.572	0.559	0.574	0.585	0.58	0.561	0.498	0.51	0.532	0.547	0.537	0.493	0.555	0.565	0.566	0.544	0.573	0.544	0.501	0.554	0.546	0.562	0.625	0.578	0.579	0.565	0.545	0.558	0.554	0.547	0.455	0.516	0.554	0.564	0.57	0.588	0.571	0.558	0.546	0.564	0.555	0.553	0.252
106	0.485	0.5	0.538	0.546	0.567	0.592	0.571	0.558	0.573	0.583	0.579	0.561	0.496	0.509	0.532	0.546	0.539	0.492	0.553	0.564	0.567	0.545	0.572	0.544	0.5	0.553	0.545	0.562	0.624	0.577	0.578	0.565	0.545	0.558	0.554	0.546	0.457	0.516	0.553	0.563	0.57	0.587	0.57	0.559	0.546	0.565	0.553	0.553	0.256
107	0.484	0.499	0.536	0.545	0.567	0.591	0.57	0.557	0.574	0.582	0.579	0.561	0.496	0.507	0.531	0.545	0.535	0.492	0.553	0.563	0.565	0.543	0.57	0.542	0.499	0.551	0.543	0.56	0.622	0.575	0.577	0.561	0.543	0.557	0.552	0.546	0.459	0.513	0.552	0.563	0.569	0.587	0.569	0.557	0.545	0.563	0.553	0.552	0.259
108	0.485	0.5	0.536	0.546	0.567	0.591	0.571	0.558	0.574	0.584	0.579	0.56	0.497	0.508	0.532	0.546	0.537	0.493	0.554	0.564	0.566	0.545	0.572	0.544	0.5	0.552	0.545	0.561	0.623	0.577	0.578	0.564	0.545	0.557	0.554	0.546	0.462	0.515	0.552	0.564	0.57	0.587	0.571	0.558	0.545	0.564	0.553	0.553	0.263
109	0.485	0.499	0.536	0.545	0.566	0.59	0.569	0.557	0.573	0.582	0.579	0.56	0.496	0.507	0.531	0.544	0.535	0.491	0.553	0.564	0.565	0.543	0.57	0.541	0.499	0.551	0.543	0.559	0.62	0.576	0.576	0.562	0.543	0.557	0.552	0.546	0.464	0.514	0.551	0.562	0.569	0.586	0.569	0.557	0.544	0.563	0.553	0.552	0.266
110	0.485	0.5	0.536	0.545	0.567	0.591	0.571	0.559	0.574	0.583	0.58	0.561	0.496	0.509	0.532	0.547	0.539	0.492	0.555	0.565	0.565	0.544	0.572	0.543	0.501	0.552	0.545	0.56	0.622	0.576	0.579	0.563	0.544	0.558	0.553	0.547	0.468	0.515	0.552	0.563	0.569	0.587	0.571	0.559	0.545	0.563	0.553	0.553	0.271
111	0.485	0.498	0.535	0.545	0.566	0.589	0.569	0.557	0.572	0.582	0.578	0.56	0.495	0.507	0.531	0.544	0.537	0.491	0.553	0.564	0.564	0.543	0.57	0.542	0.5	0.55	0.544	0.56	0.619	0.576	0.578	0.563	0.543	0.556	0.553	0.547	0.469	0.514	0.551	0.563	0.569	0.587	0.57	0.558	0.544	0.564	0.553	0.553	0.274
112	0.484	0.498	0.535	0.544	0.565	0.588	0.569	0.557	0.573	0.581	0.578	0.56	0.494	0.507	0.531	0.543	0.536	0.49	0.552	0.561	0.563	0.542	0.569	0.54	0.499	0.55	0.542	0.558	0.617	0.574	0.577	0.562	0.543	0.556	0.551	0.545	0.47	0.513	0.551	0.561	0.568	0.585	0.569	0.557	0.544	0.562	0.552	0.551	0.278
113	0.484	0.498	0.535	0.544	0.566	0.588	0.57	0.558	0.574	0.582	0.579	0.56	0.495	0.507	0.531	0.545	0.539	0.492	0.553	0.564	0.565	0.544	0.571	0.543	0.5	0.55	0.544	0.56	0.619	0.576	0.576	0.564	0.544	0.557	0.552	0.546	0.473	0.513	0.553	0.563	0.568	0.586	0.569	0.558	0.545	0.564	0.553	0.553	0.282
114	0.483	0.497	0.535	0.544	0.566	0.587	0.569	0.557	0.572	0.581	0.577	0.559	0.494	0.506	0.531	0.544	0.536	0.49	0.552	0.563	0.564	0.542	0.57	0.541	0.5	0.549	0.544	0.559	0.616	0.576	0.576	0.563	0.543	0.556	0.551	0.546	0.474	0.513	0.552	0.561	0.568	0.586	0.569	0.558	0.544	0.563	0.552	0.552	0.286
115	0.483	0.498	0.535	0.546	0.567	0.589	0.57	0.557	0.573	0.582	0.579	0.56	0.494	0.506	0.531	0.545	0.539	0.491	0.553	0.564	0.564	0.544	0.572	0.543	0.499	0.55	0.542	0.56	0.616	0.576	0.577	0.563	0.543	0.557	0.552	0.546	0.476	0.512	0.552	0.562	0.568	0.587	0.569	0.557	0.545	0.563	0.553	0.552	0.29
116	0.482	0.497	0.534	0.545	0.565	0.587	0.569	0.557	0.573	0.581	0.578	0.559	0.494	0.506	0.531	0.544	0.537	0.49	0.553	0.564	0.563	0.543	0.569	0.542	0.501	0.549	0.542	0.559	0.615	0.576	0.577	0.562	0.543	0.557	0.552	0.545	0.478	0.513	0.552	0.561	0.568	0.586	0.57	0.558	0.545	0.563	0.553	0.553	0.294
117	0.483	0.497	0.534	0.545	0.566	0.588	0.569	0.558	0.574	0.581	0.578	0.559	0.494	0.506	0.53	0.544	0.538	0.491	0.553	0.564	0.564	0.543	0.57	0.542	0.501	0.55	0.542	0.559	0.615	0.575	0.577	0.563	0.543	0.557	0.552	0.546	0.479	0.512	0.552	0.561	0.568	0.587	0.57	0.558	0.545	0.563	0.553	0.552	0.297
118	0.482	0.497	0.534	0.544	0.565	0.587	0.569	0.557	0.572	0.58	0.577	0.558	0.494	0.505	0.53	0.544	0.537	0.491	0.553	0.564	0.564	0.543	0.569	0.542	0.501	0.549	0.542	0.559	0.614	0.575	0.577	0.562	0.543	0.556	0.551	0.546	0.48	0.512	0.551	0.561	0.567	0.587	0.57	0.558	0.545	0.563	0.552	0.551	0.301
119	0.482	0.496	0.534	0.544	0.566	0.587	0.568	0.558	0.574	0.581	0.577	0.557	0.494	0.506	0.53	0.544	0.537	0.49	0.552	0.563	0.564	0.543	0.57	0.542	0.5	0.549	0.543	0.559	0.614	0.575	0.576	0.563	0.544	0.557	0.551	0.545	0.483	0.512	0.552	0.561	0.568	0.586	0.57	0.558	0.545	0.563	0.552	0.551	0.305
120	0.482	0.497	0.534	0.544	0.565	0.587	0.569	0.558	0.573	0.58	0.577	0.558	0.493	0.506	0.53	0.544	0.536	0.49	0.553	0.564	0.564	0.543	0.569	0.542	0.5	0.549	0.541	0.559	0.614	0.575	0.577	0.563	0.543	0.556	0.551	0.544	0.483	0.512	0.55	0.56	0.568	0.586	0.569	0.558	0.544	0.563	0.552	0.551	0.308
121	0.481	0.496	0.533	0.543	0.563	0.585	0.568	0.557	0.572	0.578	0.577	0.557	0.492	0.505	0.529	0.542	0.536	0.489	0.551	0.563	0.564	0.543	0.57	0.542	0.499	0.546	0.54	0.557	0.611	0.575	0.576	0.563	0.543	0.556	0.551	0.544	0.484	0.512	0.549	0.56	0.567	0.586	0.569	0.558	0.543	0.562	0.552	0.551	0.311
122	0.481	0.496	0.534	0.544	0.564	0.585	0.569	0.557	0.573	0.58	0.579	0.558	0.492	0.506	0.529	0.544	0.536	0.49	0.552	0.562	0.565	0.544	0.57	0.543	0.5	0.548	0.541	0.558	0.612	0.576	0.576	0.563	0.544	0.557	0.552	0.545	0.487	0.512	0.551	0.561	0.568	0.587	0.569	0.558	0.545	0.563	0.553	0.551	0.316
123	0.48	0.495	0.532	0.543	0.563	0.585	0.569	0.557	0.572	0.578	0.577	0.557	0.491	0.503	0.529	0.542	0.535	0.488	0.552	0.563	0.563	0.542	0.568	0.541	0.498	0.545	0.539	0.557	0.61	0.574	0.575	0.562	0.542	0.555	0.55	0.544	0.486	0.51	0.55	0.56	0.566	0.586	0.568	0.557	0.543	0.561	0.551	0.55	0.318
124	0.481	0.498	0.534	0.543	0.565	0.585	0.57	0.558	0.573	0.579	0.578	0.558	0.492	0.504	0.531	0.543	0.535	0.49	0.552	0.564	0.563	0.543	0.569	0.542	0.5	0.548	0.541	0.559	0.61	0.575	0.577	0.563	0.544	0.557	0.551	0.545	0.488	0.512	0.551	0.561	0.567	0.586	0.57	0.558	0.544	0.562	0.552	0.551	0.323
125	0.481	0.496	0.533	0.543	0.565	0.585	0.569	0.557	0.572	0.579	0.578	0.558	0.492	0.504	0.53	0.543	0.535	0.49	0.552	0.563	0.563	0.543	0.57	0.543	0.5	0.547	0.541	0.558	0.609	0.575	0.576	0.563	0.544	0.556	0.551	0.546	0.489	0.511	0.551	0.56	0.566	0.587	0.569	0.558	0.544	0.562	0.552	0.55	0.325
126	0.481	0.494	0.532	0.542	0.564	0.584	0.568	0.556	0.572	0.578	0.577	0.556	0.491	0.503	0.529	0.542	0.535	0.489	0.55	0.562	0.562	0.543	0.568	0.541	0.498	0.545	0.54	0.557	0.607	0.574	0.575	0.562	0.542	0.556	0.55	0.544	0.488	0.51	0.549	0.558	0.565	0.585	0.568	0.557	0.543	0.562	0.551	0.549	0.328
127	0.48	0.494	0.532	0.542	0.564	0.584	0.568	0.557	0.572	0.577	0.576	0.557	0.49	0.503	0.529	0.542	0.536	0.489	0.551	0.561	0.563	0.542	0.569	0.541	0.497	0.545	0.54	0.557	0.608	0.574	0.574	0.562	0.543	0.556	0.55	0.544	0.49	0.51	0.549	0.559	0.565	0.586	0.568	0.557	0.543	0.562	0.552	0.55	0.332
128	0.48	0.494	0.531	0.542	0.563	0.584	0.569	0.556	0.572	0.578	0.577	0.556	0.491	0.503	0.528	0.542	0.536	0.488	0.553	0.563	0.562	0.543	0.569	0.541	0.498	0.545	0.54	0.557	0.607	0.574	0.575	0.561	0.542	0.556	0.55	0.544	0.491	0.51	0.548	0.558	0.565	0.586	0.569	0.557	0.543	0.561	0.552	0.549	0.335
129	0.479	0.493	0.531	0.541	0.563	0.583	0.567	0.556	0.572	0.577	0.577	0.556	0.49	0.503	0.528	0.542	0.534	0.488	0.551	0.561	0.561	0.542	0.568	0.54	0.497	0.544	0.539	0.556	0.607	0.573	0.575	0.562	0.542	0.555	0.55	0.543	0.491	0.509	0.548	0.559	0.565	0.585	0.568	0.557	0.543	0.561	0.551	0.549	0.338
130	0.479	0.494	0.531	0.542	0.563	0.583	0.569	0.557	0.572	0.578	0.577	0.557	0.489	0.503	0.528	0.543	0.536	0.488	0.552	0.562	0.563	0.543	0.57	0.541	0.497	0.545	0.539	0.557	0.607	0.574	0.575	0.563	0.542	0.556	0.551	0.544	0.49	0.509	0.549	0.56	0.566	0.586	0.569	0.557	0.543	0.562	0.552	0.55	0.342
131	0.478	0.494	0.53	0.541	0.562	0.582	0.567	0.557	0.571	0.576	0.577	0.555	0.489	0.502	0.527	0.54	0.534	0.486	0.55	0.56	0.561	0.542	0.568	0.539	0.497	0.544	0.537	0.557	0.604	0.573	0.574	0.561	0.541	0.555	0.549	0.542	0.49	0.508	0.548	0.559	0.564	0.585	0.567	0.556	0.542	0.561	0.551	0.548	0.345
132	0.477	0.493	0.531	0.542	0.562	0.582	0.568	0.557	0.572	0.577	0.577	0.556	0.488	0.502	0.528	0.541	0.535	0.486	0.551	0.561	0.562	0.542	0.568	0.54	0.497	0.545	0.538	0.556	0.605	0.572	0.575	0.562	0.541	0.555	0.549	0.543	0.491	0.508	0.549	0.558	0.564	0.585	0.568	0.557	0.543	0.561	0.551	0.549	0.349
133	0.476	0.493	0.531	0.541	0.562	0.581	0.567	0.556	0.571	0.576	0.576	0.555	0.487	0.502	0.527	0.542	0.534	0.487	0.55	0.561	0.561	0.542	0.568	0.539	0.496	0.542	0.538	0.555	0.604	0.574	0.574	0.562	0.542	0.555	0.55	0.542	0.491	0.508	0.548	0.559	0.565	0.585	0.568	0.556	0.542	0.561	0.551	0.549	0.351
134	0.477	0.493	0.53	0.541	0.562	0.581	0.568	0.556	0.571	0.576	0.577	0.556	0.487	0.502	0.527	0.54	0.535	0.486	0.55	0.562	0.561	0.542	0.568	0.539	0.496	0.543	0.538	0.556	0.603	0.572	0.575	0.562	0.541	0.555	0.549	0.542	0.492	0.508	0.548	0.559	0.565	0.585	0.567	0.557	0.542	0.561	0.55	0.549	0.355
135	0.477	0.494	0.53	0.542	0.562	0.58	0.568	0.557	0.571	0.577	0.576	0.557	0.487	0.502	0.528	0.541	0.535	0.487	0.552	0.562	0.563	0.542	0.568	0.54	0.497	0.546	0.539	0.557	0.603	0.573	0.576	0.562	0.542	0.556	0.549	0.544	0.493	0.509	0.549	0.559	0.566	0.584	0.568	0.557	0.543	0.562	0.551	0.55	0.359
136	0.476	0.493	0.531	0.541	0.562	0.581	0.568	0.556	0.571	0.577	0.577	0.556	0.487	0.501	0.528	0.541	0.534	0.486	0.55	0.561	0.562	0.542	0.568	0.538	0.496	0.544	0.538	0.556	0.603	0.572	0.574	0.562	0.542	0.555	0.549	0.541	0.493	0.507	0.548	0.557	0.566	0.585	0.568	0.557	0.542	0.561	0.55	0.549	0.361
137	0.476	0.492	0.53	0.541	0.562	0.58	0.568	0.556	0.572	0.576	0.575	0.555	0.486	0.501	0.528	0.54	0.534	0.486	0.55	0.563	0.562	0.543	0.567	0.539	0.496	0.543	0.537	0.556	0.601	0.573	0.574	0.561	0.541	0.555	0.549	0.542	0.493	0.508	0.547	0.558	0.565	0.584	0.567	0.557	0.542	0.561	0.55	0.549	0.365
138	0.475	0.492	0.529	0.539	0.561	0.578	0.567	0.556	0.571	0.575	0.575	0.554	0.486	0.501	0.527	0.54	0.534	0.485	0.55	0.561	0.561	0.541	0.567	0.538	0.496	0.543	0.536	0.555	0.6	0.572	0.574	0.561	0.541	0.555	0.548	0.542	0.493	0.507	0.547	0.557	0.565	0.584	0.567	0.557	0.541	0.56	0.55	0.548	0.368
139	0.475	0.493	0.53	0.54	0.562	0.58	0.568	0.556	0.571	0.575	0.576	0.555	0.487	0.501	0.527	0.54	0.534	0.487	0.551	0.561	0.562	0.541	0.567	0.539	0.496	0.543	0.536	0.555	0.6	0.572	0.575	0.561	0.541	0.554	0.548	0.543	0.493	0.507	0.547	0.557	0.564	0.585	0.568	0.557	0.542	0.56	0.55	0.549	0.371
140	0.475	0.491	0.529	0.539	0.561	0.578	0.566	0.555	0.57	0.575	0.575	0.555	0.486	0.5	0.526	0.541	0.533	0.485	0.55	0.561	0.561	0.541	0.567	0.539	0.495	0.542	0.535	0.555	0.6	0.571	0.574	0.561	0.541	0.554	0.549	0.542	0.493	0.506	0.546	0.557	0.565	0.584	0.567	0.556	0.542	0.56	0.55	0.549	0.374
141	0.474	0.492	0.528	0.54	0.561	0.578	0.567	0.556	0.571	0.573	0.574	0.555	0.485	0.5	0.526	0.54	0.533	0.485	0.549	0.561	0.56	0.541	0.567	0.538	0.494	0.543	0.536	0.555	0.599	0.571	0.574	0.56	0.541	0.554	0.548	0.542	0.493	0.507	0.546	0.556	0.564	0.584	0.567	0.557	0.541	0.56	0.549	0.548	0.377
142	0.475	0.492	0.528	0.54	0.562	0.579	0.567	0.556	0.571	0.575	0.576	0.555	0.486	0.5	0.526	0.54	0.535	0.487	0.55	0.562	0.561	0.542	0.567	0.539	0.495	0.542	0.536	0.555	0.6	0.572	0.574	0.561	0.542	0.556	0.549	0.543	0.494	0.506	0.547	0.556	0.564	0.585	0.567	0.556	0.542	0.56	0.55	0.548	0.38
143	0.474	0.49	0.527	0.539	0.559	0.577	0.566	0.555	0.571	0.574	0.575	0.554	0.485	0.5	0.525	0.54	0.532	0.485	0.549	0.561	0.56	0.541	0.567	0.538	0.493	0.541	0.535	0.555	0.598	0.57	0.574	0.561	0.541	0.554	0.548	0.542	0.494	0.506	0.546	0.556	0.562	0.584	0.567	0.556	0.541	0.56	0.55	0.548	0.383
144	0.475	0.492	0.528	0.539	0.561	0.578	0.567	0.556	0.571	0.574	0.575	0.555	0.486	0.5	0.526	0.539	0.533	0.485	0.549	0.561	0.562	0.541	0.567	0.538	0.494	0.542	0.536	0.556	0.598	0.571	0.574	0.561	0.541	0.554	0.548	0.541	0.495	0.506	0.546	0.555	0.564	0.584	0.567	0.557	0.542	0.56	0.55	0.547	0.385
145	0.474	0.491	0.528	0.538	0.56	0.577	0.567	0.557	0.571	0.574	0.574	0.554	0.486	0.5	0.526	0.539	0.533	0.486	0.55	0.562	0.561	0.542	0.566	0.538	0.494	0.541	0.536	0.555	0.598	0.571	0.574	0.562	0.542	0.555	0.548	0.542	0.495	0.506	0.546	0.555	0.563	0.585	0.568	0.557	0.542	0.56	0.55	0.548	0.388
146	0.474	0.49	0.528	0.539	0.561	0.578	0.566	0.556	0.572	0.573	0.575	0.554	0.485	0.499	0.525	0.539	0.534	0.486	0.55	0.562	0.56	0.542	0.568	0.539	0.493	0.542	0.536	0.555	0.597	0.571	0.574	0.561	0.542	0.555	0.549	0.542	0.494	0.506	0.547	0.556	0.564	0.585	0.568	0.556	0.543	0.561	0.55	0.548	0.391
147	0.473	0.49	0.526	0.538	0.56	0.577	0.566	0.555	0.571	0.574	0.574	0.553	0.484	0.498	0.525	0.537	0.531	0.485	0.548	0.56	0.56	0.54	0.566	0.538	0.493	0.54	0.534	0.553	0.595	0.57	0.573	0.56	0.541	0.553	0.547	0.541	0.492	0.504	0.545	0.555	0.562	0.584	0.567	0.556	0.541	0.56	0.549	0.547	0.393
148	0.473	0.49	0.526	0.538	0.56	0.575	0.566	0.555	0.57	0.573	0.574	0.554	0.484	0.498	0.525	0.537	0.532	0.485	0.549	0.56	0.559	0.54	0.566	0.538	0.493	0.541	0.534	0.553	0.594	0.57	0.573	0.56	0.541	0.553	0.547	0.541	0.493	0.505	0.546	0.555	0.562	0.584	0.567	0.556	0.541	0.56	0.549	0.548	0.397
149	0.474	0.49	0.527	0.539	0.56	0.577	0.566	0.556	0.571	0.574	0.575	0.554	0.484	0.498	0.524	0.538	0.533	0.485	0.549	0.561	0.56	0.541	0.567	0.539	0.492	0.54	0.535	0.554	0.596	0.57	0.573	0.562	0.541	0.554	0.547	0.541	0.494	0.505	0.546	0.555	0.562	0.585	0.568	0.556	0.542	0.56	0.55	0.548	0.399
150	0.473	0.489	0.527	0.538	0.558	0.576	0.566	0.555	0.57	0.573	0.573	0.553	0.484	0.497	0.524	0.538	0.531	0.484	0.548	0.559	0.559	0.541	0.565	0.538	0.492	0.538	0.534	0.553	0.593	0.57	0.573	0.56	0.54	0.554	0.546	0.541	0.492	0.504	0.545	0.554	0.561	0.583	0.567	0.556	0.54	0.559	0.549	0.547	0.4
151	0.472	0.489	0.526	0.538	0.56	0.576	0.566	0.555	0.57	0.573	0.573	0.553	0.483	0.498	0.525	0.538	0.532	0.484	0.549	0.559	0.56	0.54	0.566	0.536	0.491	0.539	0.534	0.553	0.594	0.57	0.573	0.559	0.541	0.554	0.547	0.54	0.492	0.504	0.546	0.554	0.563	0.584	0.567	0.556	0.541	0.56	0.549	0.547	0.403
152	0.473	0.488	0.527	0.537	0.56	0.575	0.565	0.555	0.571	0.573	0.575	0.554	0.483	0.498	0.525	0.538	0.533	0.484	0.549	0.561	0.56	0.542	0.567	0.539	0.492	0.54	0.535	0.554	0.594	0.57	0.574	0.562	0.541	0.554	0.548	0.541	0.493	0.504	0.546	0.555	0.562	0.584	0.567	0.556	0.541	0.56	0.549	0.547	0.406
153	0.473	0.489	0.525	0.538	0.559	0.575	0.566	0.554	0.57	0.572	0.573	0.553	0.483	0.498	0.524	0.538	0.532	0.484	0.549	0.56	0.56	0.54	0.566	0.537	0.491	0.539	0.533	0.553	0.593	0.57	0.573	0.56	0.54	0.554	0.547	0.54	0.493	0.504	0.545	0.554	0.562	0.584	0.567	0.555	0.54	0.559	0.549	0.547	0.407
154	0.472	0.488	0.526	0.537	0.559	0.574	0.565	0.555	0.57	0.573	0.573	0.553	0.482	0.497	0.524	0.537	0.532	0.484	0.549	0.56	0.56	0.54	0.566	0.536	0.49	0.539	0.533	0.552	0.592	0.571	0.572	0.56	0.54	0.554	0.546	0.54	0.493	0.504	0.545	0.554	0.562	0.584	0.567	0.556	0.541	0.56	0.549	0.547	0.41
155	0.472	0.488	0.525	0.536	0.558	0.574	0.564	0.554	0.569	0.572	0.573	0.552	0.483	0.497	0.523	0.537	0.531	0.484	0.548	0.559	0.559	0.54	0.564	0.536	0.49	0.538	0.532	0.551	0.591	0.57	0.572	0.559	0.539	0.553	0.546	0.54	0.492	0.502	0.543	0.553	0.561	0.583	0.565	0.555	0.54	0.559	0.549	0.546	0.411
156	0.473	0.488	0.525	0.536	0.559	0.574	0.567	0.556	0.57	0.572	0.573	0.554	0.483	0.497	0.523	0.536	0.532	0.484	0.549	0.56	0.559	0.541	0.565	0.536	0.491	0.537	0.532	0.552	0.592	0.57	0.572	0.559	0.54	0.554	0.547	0.54	0.492	0.503	0.544	0.555	0.562	0.584	0.567	0.555	0.54	0.56	0.549	0.547	0.414
157	0.473	0.488	0.526	0.536	0.558	0.574	0.565	0.554	0.571	0.571	0.572	0.553	0.481	0.497	0.524	0.537	0.532	0.484	0.547	0.56	0.559	0.541	0.566	0.537	0.49	0.537	0.532	0.552	0.591	0.57	0.573	0.559	0.54	0.553	0.547	0.54	0.492	0.503	0.544	0.554	0.562	0.584	0.566	0.555	0.541	0.56	0.549	0.547	0.417
158	0.472	0.488	0.525	0.536	0.559	0.574	0.565	0.555	0.57	0.572	0.573	0.553	0.482	0.496	0.524	0.538	0.531	0.484	0.549	0.56	0.56	0.54	0.565	0.536	0.489	0.539	0.533	0.553	0.591	0.57	0.572	0.56	0.539	0.554	0.547	0.54	0.492	0.502	0.543	0.555	0.561	0.584	0.567	0.555	0.541	0.559	0.549	0.546	0.419
159	0.471	0.487	0.526	0.536	0.558	0.573	0.566	0.555	0.57	0.572	0.573	0.553	0.481	0.496	0.524	0.537	0.531	0.484	0.549	0.559	0.559	0.54	0.565	0.536	0.489	0.537	0.532	0.552	0.59	0.57	0.572	0.56	0.54	0.553	0.546	0.538	0.492	0.503	0.544	0.554	0.56	0.584	0.566	0.556	0.541	0.56	0.549	0.545	0.421
160	0.47	0.486	0.524	0.535	0.558	0.572	0.565	0.553	0.569	0.57	0.573	0.551	0.48	0.495	0.523	0.536	0.53	0.483	0.547	0.56	0.558	0.54	0.564	0.536	0.488	0.537	0.532	0.552	0.589	0.569	0.572	0.56	0.54	0.553	0.546	0.538	0.49	0.502	0.543	0.554	0.56	0.583	0.566	0.555	0.541	0.558	0.548	0.545	0.423
161	0.47	0.486	0.525	0.536	0.558	0.573	0.565	0.554	0.569	0.571	0.573	0.551	0.48	0.496	0.523	0.536	0.53	0.483	0.547	0.559	0.559	0.54	0.564	0.536	0.488	0.536	0.532	0.551	0.589	0.569	0.572	0.559	0.54	0.553	0.546	0.537	0.49	0.501	0.543	0.553	0.56	0.583	0.565	0.555	0.54	0.559	0.548	0.544	0.424
162	0.47	0.485	0.523	0.535	0.559	0.573	0.565	0.554	0.57	0.57	0.573	0.55	0.48	0.496	0.522	0.536	0.53	0.482	0.548	0.559	0.557	0.541	0.564	0.536	0.488	0.537	0.531	0.552	0.589	0.568	0.571	0.56	0.539	0.553	0.546	0.538	0.491	0.501	0.544	0.553	0.56	0.583	0.565	0.555	0.54	0.559	0.549	0.544	0.426
163	0.47	0.486	0.525	0.535	0.558	0.572	0.565	0.555	0.571	0.571	0.573	0.551	0.48	0.496	0.523	0.537	0.531	0.482	0.547	0.56	0.558	0.54	0.565	0.536	0.489	0.537	0.53	0.55	0.588	0.569	0.572	0.56	0.54	0.553	0.545	0.539	0.491	0.502	0.544	0.552	0.56	0.583	0.566	0.556	0.54	0.558	0.548	0.545	0.428
164	0.47	0.485	0.523	0.535	0.557	0.572	0.565	0.554	0.57	0.57	0.573	0.55	0.48	0.496	0.523	0.536	0.531	0.483	0.548	0.56	0.559	0.54	0.564	0.536	0.489	0.536	0.531	0.55	0.588	0.569	0.572	0.559	0.539	0.553	0.546	0.539	0.491	0.501	0.543	0.553	0.56	0.584	0.566	0.555	0.54	0.559	0.548	0.545	0.43
165	0.469	0.485	0.523	0.535	0.557	0.571	0.565	0.554	0.569	0.57	0.572	0.55	0.478	0.495	0.523	0.535	0.529	0.481	0.547	0.559	0.558	0.539	0.562	0.535	0.488	0.537	0.53	0.55	0.587	0.568	0.571	0.56	0.54	0.553	0.545	0.537	0.491	0.501	0.543	0.552	0.558	0.583	0.565	0.556	0.54	0.558	0.548	0.544	0.432
166	0.469	0.484	0.523	0.534	0.556	0.571	0.564	0.553	0.569	0.569	0.572	0.55	0.478	0.495	0.522	0.534	0.529	0.481	0.547	0.558	0.557	0.539	0.563	0.534	0.487	0.535	0.529	0.548	0.587	0.567	0.569	0.558	0.538	0.551	0.545	0.537	0.49	0.5	0.542	0.551	0.559	0.582	0.565	0.554	0.539	0.558	0.547	0.544	0.432
167	0.469	0.484	0.523	0.534	0.556	0.571	0.565	0.554	0.569	0.569	0.572	0.551	0.477	0.496	0.521	0.535	0.529	0.481	0.548	0.56	0.558	0.539	0.563	0.535	0.488	0.535	0.53	0.549	0.587	0.568	0.571	0.559	0.539	0.552	0.545	0.537	0.491	0.501	0.542	0.551	0.56	0.582	0.566	0.555	0.54	0.558	0.547	0.545	0.435
168	0.468	0.484	0.522	0.535	0.557	0.571	0.564	0.554	0.569	0.569	0.572	0.55	0.477	0.494	0.521	0.535	0.529	0.481	0.547	0.56	0.558	0.539	0.564	0.535	0.488	0.535	0.529	0.549	0.585	0.568	0.571	0.559	0.539	0.552	0.544	0.538	0.491	0.501	0.543	0.551	0.558	0.582	0.565	0.556	0.54	0.558	0.547	0.544	0.437
169	0.469	0.485	0.523	0.535	0.557	0.571	0.565	0.554	0.569	0.57	0.572	0.551	0.478	0.496	0.522	0.536	0.531	0.483	0.548	0.56	0.559	0.54	0.564	0.536	0.488	0.535	0.53	0.549	0.587	0.57	0.572	0.559	0.539	0.552	0.545	0.537	0.491	0.501	0.543	0.551	0.56	0.582	0.566	0.556	0.54	0.558	0.547	0.545	0.438
170	0.469	0.483	0.521	0.533	0.556	0.571	0.564	0.553	0.569	0.568	0.572	0.55	0.478	0.495	0.521	0.534	0.529	0.482	0.547	0.559	0.557	0.539	0.565	0.535	0.488	0.535	0.529	0.549	0.586	0.568	0.571	0.559	0.538	0.552	0.545	0.538	0.49	0.499	0.542	0.551	0.56	0.583	0.565	0.555	0.54	0.558	0.547	0.544	0.441
171	0.469	0.484	0.521	0.534	0.557	0.569	0.564	0.553	0.569	0.568	0.571	0.55	0.477	0.494	0.521	0.534	0.53	0.481	0.547	0.558	0.558	0.539	0.563	0.536	0.487	0.533	0.528	0.549	0.585	0.569	0.571	0.558	0.539	0.551	0.544	0.537	0.489	0.499	0.541	0.55	0.558	0.582	0.565	0.555	0.539	0.557	0.547	0.543	0.441
172	0.468	0.482	0.521	0.533	0.555	0.569	0.563	0.553	0.569	0.568	0.571	0.55	0.477	0.493	0.52	0.534	0.529	0.481	0.546	0.559	0.558	0.539	0.562	0.535	0.486	0.533	0.529	0.549	0.585	0.567	0.57	0.558	0.539	0.551	0.544	0.537	0.489	0.499	0.541	0.55	0.558	0.582	0.565	0.555	0.539	0.557	0.547	0.543	0.443
173	0.468	0.483	0.522	0.534	0.556	0.57	0.565	0.555	0.57	0.568	0.571	0.55	0.477	0.494	0.521	0.534	0.529	0.481	0.547	0.56	0.558	0.54	0.563	0.535	0.487	0.534	0.529	0.549	0.585	0.568	0.571	0.56	0.539	0.552	0.544	0.538	0.489	0.5	0.542	0.551	0.559	0.583	0.566	0.556	0.54	0.558	0.547	0.544	0.446
174	0.467	0.483	0.521	0.533	0.555	0.568	0.563	0.553	0.569	0.568	0.571	0.549	0.477	0.493	0.521	0.534	0.529	0.481	0.546	0.558	0.557	0.538	0.562	0.533	0.486	0.534	0.527	0.548	0.583	0.567	0.57	0.558	0.537	0.551	0.543	0.536	0.488	0.499	0.541	0.549	0.558	0.582	0.564	0.555	0.539	0.557	0.546	0.543	0.446
175	0.467	0.483	0.521	0.533	0.556	0.569	0.564	0.553	0.569	0.568	0.572	0.55	0.478	0.493	0.521	0.534	0.528	0.481	0.546	0.56	0.558	0.54	0.563	0.535	0.486	0.535	0.528	0.55	0.584	0.568	0.571	0.559	0.539	0.552	0.544	0.538	0.488	0.499	0.541	0.55	0.56	0.583	0.565	0.556	0.54	0.558	0.548	0.544	0.448
176	0.467	0.483	0.52	0.533	0.556	0.57	0.564	0.554	0.569	0.568	0.572	0.55	0.476	0.493	0.521	0.535	0.529	0.481	0.545	0.56	0.558	0.54	0.563	0.534	0.485	0.534	0.527	0.549	0.584	0.568	0.571	0.559	0.539	0.552	0.544	0.537	0.488	0.499	0.541	0.551	0.56	0.583	0.565	0.555	0.54	0.558	0.548	0.543	0.448
177	0.466	0.483	0.521	0.532	0.554	0.568	0.563	0.554	0.568	0.567	0.571	0.548	0.476	0.492	0.52	0.534	0.527	0.48	0.546	0.559	0.557	0.539	0.562	0.534	0.485	0.533	0.527	0.548	0.581	0.567	0.57	0.558	0.538	0.551	0.543	0.536	0.487	0.497	0.54	0.549	0.558	0.582	0.565	0.555	0.539	0.557	0.547	0.543	0.449
178	0.466	0.483	0.521	0.532	0.555	0.568	0.564	0.553	0.569	0.568	0.572	0.55	0.476	0.493	0.521	0.535	0.529	0.48	0.546	0.56	0.558	0.54	0.563	0.534	0.485	0.534	0.528	0.549	0.583	0.568	0.57	0.559	0.539	0.552	0.544	0.537	0.487	0.498	0.541	0.551	0.558	0.583	0.565	0.555	0.54	0.558	0.547	0.543	0.45
179	0.466	0.482	0.521	0.532	0.555	0.568	0.563	0.553	0.569	0.567	0.571	0.55	0.475	0.492	0.519	0.533	0.528	0.48	0.546	0.559	0.557	0.539	0.562	0.534	0.484	0.533	0.528	0.547	0.581	0.568	0.57	0.558	0.538	0.552	0.544	0.536	0.486	0.498	0.54	0.55	0.559	0.582	0.564	0.555	0.54	0.557	0.547	0.543	0.451
180	0.466	0.482	0.52	0.533	0.555	0.569	0.563	0.553	0.569	0.568	0.571	0.548	0.475	0.492	0.519	0.534	0.53	0.48	0.546	0.56	0.558	0.54	0.562	0.535	0.485	0.533	0.527	0.549	0.581	0.567	0.57	0.557	0.539	0.552	0.544	0.537	0.486	0.498	0.54	0.55	0.558	0.581	0.565	0.555	0.539	0.557	0.547	0.543	0.453
181	0.465	0.483	0.52	0.533	0.553	0.567	0.564	0.554	0.567	0.567	0.57	0.548	0.474	0.491	0.519	0.533	0.527	0.48	0.545	0.559	0.557	0.539	0.563	0.533	0.484	0.531	0.527	0.546	0.581	0.567	0.57	0.558	0.538	0.551	0.544	0.536	0.485	0.497	0.54	0.549	0.557	0.581	0.563	0.555	0.539	0.557	0.547	0.542	0.453
182	0.464	0.482	0.52	0.533	0.554	0.566	0.563	0.553	0.568	0.567	0.569	0.547	0.474	0.491	0.519	0.533	0.527	0.48	0.546	0.559	0.557	0.539	0.562	0.533	0.483	0.532	0.527	0.547	0.581	0.567	0.57	0.558	0.539	0.551	0.543	0.536	0.485	0.497	0.54	0.549	0.557	0.581	0.564	0.554	0.539	0.556	0.546	0.542	0.455
183	0.465	0.482	0.52	0.532	0.555	0.567	0.563	0.554	0.569	0.567	0.571	0.547	0.474	0.492	0.52	0.534	0.529	0.48	0.546	0.559	0.558	0.539	0.562	0.533	0.484	0.532	0.527	0.547	0.58	0.566	0.571	0.558	0.539	0.55	0.543	0.535	0.485	0.497	0.54	0.549	0.557	0.581	0.564	0.555	0.539	0.557	0.546	0.542	0.456
184	0.463	0.48	0.518	0.532	0.554	0.566	0.562	0.551	0.568	0.566	0.57	0.548	0.473	0.491	0.519	0.532	0.527	0.479	0.545	0.558	0.557	0.538	0.562	0.533	0.483	0.532	0.526	0.546	0.58	0.566	0.57	0.558	0.538	0.552	0.543	0.535	0.484	0.496	0.54	0.548	0.556	0.581	0.563	0.555	0.539	0.556	0.546	0.541	0.457
185	0.463	0.48	0.518	0.531	0.554	0.566	0.562	0.552	0.568	0.566	0.569	0.547	0.472	0.49	0.518	0.531	0.527	0.479	0.545	0.558	0.556	0.538	0.56	0.532	0.482	0.53	0.526	0.546	0.579	0.565	0.569	0.557	0.537	0.551	0.543	0.534	0.484	0.495	0.539	0.548	0.555	0.58	0.563	0.554	0.538	0.556	0.546	0.541	0.457
186	0.463	0.48	0.518	0.531	0.554	0.566	0.563	0.553	0.568	0.566	0.569	0.547	0.474	0.491	0.519	0.532	0.527	0.479	0.545	0.558	0.556	0.538	0.561	0.532	0.483	0.53	0.526	0.546	0.579	0.566	0.569	0.557	0.537	0.551	0.543	0.535	0.484	0.496	0.539	0.549	0.556	0.581	0.564	0.555	0.539	0.557	0.546	0.542	0.459
187	0.463	0.48	0.517	0.53	0.553	0.566	0.562	0.553	0.567	0.566	0.569	0.547	0.473	0.49	0.518	0.531	0.527	0.479	0.545	0.559	0.556	0.537	0.561	0.532	0.483	0.53	0.525	0.546	0.578	0.566	0.57	0.557	0.537	0.55	0.543	0.536	0.484	0.496	0.539	0.549	0.557	0.581	0.564	0.555	0.538	0.556	0.546	0.542	0.46
188	0.464	0.48	0.519	0.532	0.554	0.566	0.563	0.553	0.569	0.566	0.57	0.548	0.473	0.49	0.519	0.532	0.528	0.48	0.546	0.559	0.557	0.538	0.563	0.532	0.482	0.529	0.525	0.547	0.578	0.565	0.57	0.557	0.537	0.551	0.543	0.536	0.482	0.496	0.539	0.548	0.557	0.58	0.563	0.555	0.538	0.557	0.546	0.541	0.46
189	0.463	0.48	0.517	0.53	0.553	0.565	0.563	0.553	0.568	0.567	0.569	0.548	0.473	0.49	0.519	0.532	0.527	0.479	0.545	0.559	0.557	0.538	0.561	0.532	0.482	0.529	0.525	0.546	0.577	0.566	0.569	0.557	0.537	0.551	0.542	0.535	0.484	0.495	0.539	0.549	0.556	0.581	0.563	0.555	0.539	0.556	0.546	0.541	0.462
190	0.463	0.479	0.518	0.53	0.554	0.566	0.562	0.552	0.567	0.565	0.569	0.548	0.473	0.49	0.517	0.53	0.526	0.478	0.544	0.558	0.556	0.537	0.561	0.532	0.481	0.529	0.524	0.546	0.576	0.565	0.569	0.556	0.537	0.551	0.542	0.535	0.483	0.494	0.538	0.548	0.556	0.581	0.562	0.553	0.538	0.555	0.545	0.54	0.461
191	0.462	0.48	0.518	0.53	0.552	0.564	0.562	0.553	0.567	0.565	0.569	0.547	0.473	0.49	0.518	0.53	0.526	0.478	0.544	0.557	0.557	0.538	0.561	0.531	0.481	0.529	0.523	0.545	0.576	0.564	0.57	0.558	0.537	0.55	0.542	0.535	0.483	0.495	0.538	0.547	0.556	0.58	0.563	0.554	0.538	0.555	0.545	0.54	0.463
192	0.462	0.479	0.517	0.53	0.552	0.564	0.561	0.551	0.567	0.565	0.568	0.548	0.472	0.489	0.516	0.529	0.525	0.478	0.543	0.556	0.556	0.537	0.56	0.532	0.481	0.53	0.523	0.545	0.577	0.565	0.569	0.557	0.537	0.55	0.541	0.535	0.482	0.495	0.538	0.546	0.556	0.58	0.564	0.554	0.538	0.556	0.546	0.54	0.463
193	0.462	0.479	0.517	0.531	0.554	0.565	0.563	0.553	0.568	0.565	0.57	0.549	0.472	0.489	0.518	0.53	0.526	0.478	0.545	0.559	0.557	0.537	0.561	0.532	0.482	0.529	0.523	0.546	0.577	0.565	0.569	0.557	0.537	0.55	0.543	0.535	0.482	0.495	0.538	0.546	0.556	0.581	0.563	0.554	0.538	0.556	0.546	0.54	0.464
194	0.461	0.478	0.515	0.528	0.552	0.563	0.561	0.552	0.567	0.565	0.569	0.546	0.471	0.489	0.517	0.53	0.526	0.476	0.544	0.557	0.556	0.537	0.56	0.531	0.482	0.528	0.522	0.545	0.576	0.565	0.568	0.557	0.537	0.55	0.541	0.534	0.482	0.495	0.538	0.545	0.555	0.58	0.563	0.554	0.538	0.555	0.545	0.54	0.464
195	0.461	0.479	0.516	0.529	0.552	0.563	0.561	0.552	0.567	0.564	0.568	0.545	0.471	0.489	0.516	0.53	0.526	0.477	0.543	0.556	0.556	0.537	0.56	0.531	0.481	0.53	0.523	0.545	0.575	0.565	0.568	0.557	0.537	0.55	0.541	0.534	0.481	0.495	0.538	0.546	0.555	0.581	0.563	0.554	0.538	0.556	0.545	0.54	0.464
196	0.462	0.478	0.516	0.529	0.553	0.564	0.562	0.553	0.568	0.563	0.568	0.547	0.471	0.489	0.516	0.53	0.526	0.478	0.545	0.558	0.555	0.537	0.561	0.532	0.481	0.529	0.522	0.544	0.576	0.566	0.569	0.557	0.537	0.55	0.542	0.535	0.481	0.494	0.538	0.547	0.555	0.58	0.563	0.554	0.538	0.556	0.546	0.541	0.464
197	0.461	0.478	0.516	0.529	0.553	0.564	0.562	0.553	0.568	0.564	0.569	0.547	0.47	0.489	0.516	0.531	0.527	0.477	0.544	0.558	0.557	0.538	0.561	0.532	0.481	0.529	0.523	0.546	0.575	0.565	0.569	0.558	0.538	0.551	0.542	0.534	0.482	0.494	0.538	0.547	0.556	0.581	0.563	0.554	0.539	0.556	0.546	0.54	0.466
198	0.46	0.479	0.517	0.529	0.552	0.563	0.561	0.553	0.567	0.564	0.568	0.546	0.47	0.488	0.516	0.529	0.524	0.477	0.544	0.557	0.555	0.537	0.559	0.531	0.481	0.528	0.522	0.544	0.574	0.564	0.568	0.556	0.537	0.549	0.541	0.534	0.481	0.494	0.537	0.546	0.556	0.58	0.562	0.553	0.538	0.555	0.545	0.539	0.466
199	0.46	0.479	0.516	0.529	0.552	0.563	0.562	0.552	0.566	0.564	0.567	0.546	0.47	0.487	0.516	0.529	0.525	0.477	0.544	0.558	0.556	0.537	0.559	0.53	0.479	0.528	0.522	0.544	0.573	0.565	0.568	0.556	0.536	0.55	0.54	0.532	0.48	0.493	0.536	0.545	0.555	0.58	0.562	0.553	0.537	0.555	0.545	0.538	0.466
200	0.46	0.478	0.516	0.53	0.553	0.564	0.562	0.552	0.567	0.564	0.568	0.547	0.47	0.487	0.516	0.53	0.526	0.477	0.543	0.558	0.556	0.539	0.561	0.531	0.48	0.528	0.522	0.545	0.574	0.564	0.569	0.557	0.538	0.55	0.541	0.534	0.481	0.493	0.537	0.547	0.556	0.581	0.563	0.554	0.538	0.556	0.545	0.539	0.466
201	0.46	0.478	0.516	0.529	0.552	0.563	0.562	0.552	0.567	0.563	0.567	0.545	0.47	0.488	0.515	0.529	0.525	0.477	0.544	0.558	0.556	0.538	0.56	0.531	0.48	0.527	0.523	0.544	0.574	0.565	0.568	0.557	0.537	0.55	0.541	0.533	0.481	0.493	0.536	0.546	0.555	0.58	0.563	0.553	0.537	0.555	0.544	0.539	0.467
202	0.459	0.478	0.516	0.529	0.551	0.562	0.561	0.552	0.567	0.563	0.567	0.544	0.469	0.488	0.515	0.529	0.524	0.476	0.543	0.557	0.555	0.537	0.559	0.53	0.479	0.527	0.522	0.543	0.572	0.565	0.568	0.557	0.536	0.549	0.54	0.532	0.481	0.493	0.536	0.545	0.555	0.58	0.562	0.554	0.537	0.555	0.544	0.539	0.468
203	0.459	0.478	0.515	0.528	0.552	0.562	0.562	0.552	0.567	0.564	0.567	0.545	0.47	0.487	0.514	0.53	0.525	0.476	0.543	0.557	0.556	0.538	0.56	0.531	0.48	0.528	0.521	0.543	0.573	0.565	0.568	0.557	0.538	0.55	0.541	0.534	0.48	0.493	0.536	0.545	0.555	0.581	0.563	0.554	0.538	0.555	0.545	0.539	0.468
204	0.458	0.477	0.515	0.526	0.551	0.561	0.56	0.551	0.567	0.562	0.567	0.543	0.469	0.486	0.514	0.528	0.524	0.475	0.543	0.555	0.555	0.536	0.558	0.529	0.478	0.528	0.521	0.544	0.572	0.564	0.567	0.556	0.536	0.549	0.539	0.532	0.479	0.492	0.535	0.544	0.554	0.579	0.561	0.553	0.537	0.554	0.544	0.538	0.467
205	0.458	0.477	0.514	0.528	0.552	0.562	0.561	0.552	0.568	0.563	0.567	0.544	0.469	0.487	0.515	0.529	0.525	0.476	0.542	0.556	0.555	0.537	0.559	0.53	0.478	0.527	0.522	0.543	0.571	0.564	0.567	0.557	0.537	0.549	0.54	0.533	0.48	0.492	0.536	0.545	0.555	0.579	0.562	0.554	0.537	0.554	0.544	0.539	0.467
206	0.458	0.475	0.513	0.528	0.551	0.562	0.56	0.551	0.566	0.562	0.567	0.545	0.469	0.486	0.514	0.529	0.525	0.475	0.542	0.556	0.555	0.537	0.56	0.53	0.478	0.526	0.521	0.543	0.571	0.563	0.567	0.557	0.537	0.549	0.54	0.533	0.479	0.492	0.535	0.545	0.555	0.579	0.562	0.554	0.538	0.555	0.545	0.539	0.468
207	0.457	0.476	0.514	0.527	0.551	0.561	0.559	0.551	0.566	0.563	0.567	0.544	0.469	0.485	0.515	0.528	0.524	0.475	0.542	0.557	0.554	0.536	0.559	0.529	0.477	0.526	0.52	0.543	0.57	0.564	0.567	0.556	0.536	0.549	0.539	0.533	0.48	0.491	0.535	0.544	0.555	0.579	0.562	0.554	0.537	0.554	0.544	0.538	0.468
208	0.458	0.476	0.513	0.528	0.551	0.562	0.56	0.552	0.567	0.563	0.567	0.544	0.469	0.485	0.515	0.53	0.525	0.475	0.543	0.558	0.556	0.538	0.559	0.53	0.477	0.528	0.521	0.543	0.571	0.563	0.567	0.557	0.538	0.55	0.54	0.533	0.48	0.492	0.536	0.545	0.555	0.579	0.563	0.554	0.538	0.555	0.544	0.539	0.469
209	0.457	0.477	0.513	0.526	0.55	0.561	0.561	0.551	0.567	0.562	0.567	0.544	0.468	0.485	0.513	0.528	0.524	0.475	0.542	0.556	0.554	0.536	0.558	0.529	0.476	0.525	0.519	0.542	0.57	0.563	0.567	0.556	0.535	0.548	0.539	0.532	0.479	0.49	0.535	0.544	0.553	0.579	0.561	0.552	0.537	0.554	0.544	0.538	0.468
210	0.457	0.476	0.512	0.526	0.55	0.56	0.56	0.552	0.566	0.562	0.566	0.544	0.468	0.484	0.514	0.528	0.523	0.475	0.542	0.555	0.554	0.535	0.558	0.529	0.476	0.525	0.519	0.542	0.57	0.563	0.566	0.555	0.536	0.549	0.539	0.531	0.479	0.49	0.535	0.544	0.553	0.578	0.562	0.553	0.537	0.554	0.543	0.538	0.468
211	0.457	0.475	0.512	0.525	0.549	0.56	0.56	0.552	0.567	0.562	0.565	0.545	0.467	0.485	0.514	0.529	0.523	0.475	0.543	0.557	0.556	0.537	0.559	0.531	0.476	0.526	0.52	0.542	0.569	0.564	0.567	0.557	0.536	0.549	0.54	0.533	0.48	0.491	0.535	0.545	0.553	0.58	0.563	0.554	0.537	0.554	0.544	0.539	0.469
212	0.457	0.475	0.511	0.526	0.55	0.56	0.56	0.551	0.566	0.562	0.567	0.544	0.467	0.483	0.513	0.527	0.523	0.475	0.541	0.556	0.554	0.536	0.557	0.529	0.475	0.523	0.518	0.542	0.569	0.563	0.566	0.556	0.535	0.549	0.54	0.532	0.477	0.489	0.534	0.544	0.553	0.579	0.561	0.552	0.536	0.554	0.543	0.537	0.467
213	0.456	0.475	0.512	0.527	0.55	0.56	0.56	0.552	0.567	0.562	0.566	0.544	0.467	0.484	0.513	0.528	0.524	0.474	0.543	0.557	0.555	0.537	0.558	0.53	0.476	0.525	0.519	0.542	0.569	0.562	0.567	0.556	0.535	0.548	0.54	0.532	0.478	0.49	0.535	0.544	0.554	0.579	0.561	0.553	0.537	0.554	0.544	0.537	0.468
214	0.455	0.475	0.512	0.526	0.55	0.561	0.56	0.551	0.566	0.562	0.566	0.544	0.467	0.484	0.513	0.528	0.523	0.476	0.543	0.557	0.555	0.537	0.559	0.531	0.477	0.525	0.519	0.543	0.57	0.563	0.567	0.556	0.537	0.549	0.541	0.533	0.478	0.49	0.536	0.544	0.554	0.58	0.561	0.553	0.538	0.555	0.544	0.537	0.469
215	0.455	0.475	0.512	0.526	0.55	0.559	0.56	0.551	0.566	0.562	0.565	0.544	0.466	0.484	0.513	0.527	0.522	0.474	0.542	0.555	0.554	0.535	0.558	0.529	0.476	0.523	0.518	0.541	0.568	0.562	0.566	0.555	0.535	0.548	0.538	0.532	0.477	0.49	0.534	0.543	0.553	0.578	0.562	0.553	0.537	0.554	0.543	0.536	0.468
216	0.455	0.475	0.513	0.526	0.548	0.559	0.56	0.551	0.566	0.562	0.565	0.543	0.466	0.484	0.512	0.527	0.522	0.474	0.543	0.556	0.555	0.536	0.558	0.529	0.477	0.524	0.519	0.541	0.569	0.563	0.568	0.555	0.535	0.548	0.539	0.532	0.477	0.49	0.534	0.543	0.553	0.58	0.562	0.553	0.537	0.555	0.543	0.538	0.469
217	0.454	0.474	0.514	0.527	0.55	0.56	0.56	0.552	0.567	0.562	0.566	0.543	0.465	0.483	0.513	0.528	0.524	0.474	0.542	0.557	0.555	0.536	0.559	0.528	0.475	0.525	0.519	0.542	0.568	0.562	0.567	0.556	0.536	0.549	0.539	0.531	0.477	0.49	0.534	0.544	0.553	0.579	0.562	0.553	0.537	0.554	0.543	0.537	0.468
218	0.454	0.474	0.512	0.526	0.548	0.559	0.559	0.55	0.566	0.561	0.565	0.542	0.465	0.484	0.512	0.526	0.522	0.473	0.542	0.555	0.554	0.535	0.558	0.528	0.475	0.523	0.517	0.54	0.567	0.561	0.565	0.555	0.535	0.548	0.538	0.53	0.476	0.488	0.534	0.543	0.551	0.578	0.56	0.553	0.536	0.553	0.543	0.536	0.467
219	0.454	0.473	0.511	0.525	0.548	0.558	0.56	0.551	0.566	0.56	0.564	0.542	0.464	0.483	0.511	0.525	0.522	0.474	0.542	0.556	0.553	0.536	0.557	0.528	0.475	0.523	0.518	0.54	0.566	0.562	0.566	0.555	0.535	0.548	0.538	0.53	0.476	0.489	0.533	0.542	0.552	0.578	0.561	0.553	0.536	0.553	0.543	0.537	0.467
220	0.453	0.474	0.512	0.527	0.549	0.558	0.56	0.551	0.566	0.561	0.565	0.543	0.464	0.484	0.512	0.527	0.522	0.473	0.542	0.556	0.554	0.536	0.558	0.528	0.474	0.523	0.518	0.54	0.566	0.561	0.565	0.555	0.535	0.548	0.538	0.53	0.476	0.488	0.533	0.542	0.552	0.578	0.56	0.552	0.535	0.553	0.542	0.537	0.468
221	0.453	0.473	0.512	0.526	0.549	0.557	0.558	0.551	0.565	0.56	0.565	0.542	0.463	0.483	0.511	0.526	0.521	0.474	0.541	0.556	0.555	0.535	0.557	0.527	0.475	0.523	0.517	0.541	0.567	0.56	0.566	0.556	0.535	0.548	0.538	0.53	0.475	0.489	0.533	0.542	0.551	0.579	0.561	0.554	0.536	0.553	0.543	0.536	0.468
222	0.454	0.474	0.511	0.525	0.549	0.558	0.56	0.551	0.566	0.561	0.565	0.542	0.464	0.483	0.512	0.525	0.521	0.474	0.542	0.556	0.553	0.536	0.556	0.527	0.474	0.524	0.517	0.54	0.567	0.562	0.567	0.555	0.536	0.549	0.538	0.531	0.476	0.489	0.533	0.542	0.552	0.579	0.561	0.553	0.536	0.553	0.543	0.537	0.469
223	0.453	0.473	0.511	0.525	0.547	0.558	0.559	0.551	0.566	0.56	0.564	0.542	0.463	0.483	0.511	0.524	0.522	0.473	0.542	0.555	0.554	0.535	0.556	0.527	0.473	0.522	0.516	0.539	0.566	0.561	0.565	0.554	0.535	0.548	0.537	0.53	0.475	0.487	0.532	0.542	0.551	0.578	0.56	0.553	0.535	0.552	0.543	0.535	0.468
224	0.453	0.473	0.51	0.523	0.548	0.557	0.559	0.551	0.565	0.56	0.565	0.542	0.462	0.483	0.512	0.525	0.522	0.474	0.54	0.556	0.554	0.535	0.557	0.527	0.473	0.522	0.516	0.54	0.566	0.562	0.566	0.556	0.535	0.548	0.538	0.53	0.476	0.487	0.532	0.541	0.551	0.579	0.561	0.553	0.535	0.552	0.543	0.536	0.468
225	0.453	0.473	0.51	0.524	0.548	0.557	0.559	0.551	0.566	0.559	0.564	0.542	0.463	0.482	0.511	0.525	0.521	0.473	0.542	0.555	0.554	0.534	0.556	0.527	0.472	0.521	0.515	0.538	0.566	0.561	0.566	0.555	0.535	0.547	0.538	0.53	0.475	0.487	0.532	0.541	0.551	0.578	0.56	0.552	0.535	0.552	0.542	0.535	0.467
226	0.452	0.471	0.51	0.522	0.547	0.557	0.559	0.551	0.566	0.56	0.564	0.542	0.462	0.48	0.512	0.525	0.521	0.473	0.541	0.555	0.554	0.534	0.557	0.527	0.472	0.521	0.515	0.539	0.566	0.561	0.565	0.555	0.535	0.547	0.537	0.529	0.475	0.486	0.532	0.541	0.551	0.578	0.56	0.552	0.535	0.552	0.542	0.535	0.467
227	0.453	0.471	0.51	0.523	0.548	0.557	0.558	0.55	0.565	0.56	0.564	0.543	0.462	0.481	0.511	0.525	0.521	0.473	0.54	0.554	0.554	0.535	0.558	0.527	0.472	0.52	0.516	0.539	0.564	0.562	0.565	0.555	0.535	0.548	0.538	0.53	0.474	0.486	0.532	0.542	0.551	0.578	0.561	0.552	0.536	0.553	0.543	0.536	0.466
228	0.451	0.471	0.51	0.524	0.547	0.556	0.559	0.551	0.566	0.56	0.563	0.542	0.461	0.482	0.511	0.524	0.52	0.472	0.54	0.555	0.554	0.534	0.556	0.527	0.472	0.521	0.516	0.539	0.564	0.561	0.565	0.554	0.535	0.547	0.537	0.529	0.474	0.486	0.531	0.54	0.55	0.577	0.56	0.552	0.535	0.552	0.542	0.535	0.467
229	0.451	0.47	0.51	0.523	0.547	0.556	0.559	0.55	0.565	0.559	0.563	0.542	0.46	0.481	0.51	0.525	0.521	0.472	0.54	0.555	0.554	0.535	0.557	0.527	0.472	0.52	0.516	0.54	0.564	0.561	0.565	0.555	0.535	0.546	0.538	0.529	0.474	0.485	0.532	0.541	0.551	0.579	0.561	0.552	0.536	0.553	0.542	0.536	0.466
230	0.451	0.471	0.51	0.524	0.547	0.557	0.558	0.55	0.565	0.56	0.564	0.541	0.461	0.482	0.51	0.524	0.52	0.472	0.54	0.556	0.554	0.535	0.556	0.527	0.472	0.521	0.515	0.539	0.564	0.561	0.565	0.555	0.535	0.547	0.538	0.53	0.474	0.486	0.532	0.541	0.551	0.579	0.561	0.553	0.537	0.553	0.542	0.536	0.467
231	0.451	0.47	0.51	0.523	0.547	0.556	0.559	0.551	0.566	0.56	0.564	0.541	0.46	0.481	0.51	0.525	0.52	0.473	0.541	0.555	0.555	0.536	0.556	0.527	0.471	0.521	0.515	0.538	0.563	0.561	0.566	0.556	0.535	0.547	0.538	0.529	0.472	0.486	0.531	0.54	0.55	0.578	0.56	0.552	0.536	0.552	0.542	0.536	0.466
232	0.45	0.47	0.51	0.523	0.547	0.557	0.559	0.551	0.566	0.559	0.563	0.54	0.461	0.481	0.51	0.524	0.52	0.473	0.54	0.555	0.553	0.534	0.556	0.526	0.471	0.52	0.515	0.537	0.562	0.561	0.565	0.555	0.534	0.547	0.537	0.529	0.474	0.486	0.531	0.54	0.551	0.578	0.56	0.553	0.536	0.552	0.542	0.536	0.467
233	0.449	0.471	0.509	0.523	0.547	0.556	0.558	0.551	0.565	0.559	0.563	0.54	0.46	0.48	0.51	0.523	0.521	0.473	0.541	0.555	0.554	0.534	0.556	0.527	0.471	0.521	0.515	0.538	0.563	0.56	0.565	0.555	0.535	0.547	0.536	0.529	0.474	0.485	0.532	0.54	0.55	0.579	0.561	0.552	0.536	0.552	0.542	0.536	0.467
234	0.449	0.47	0.508	0.522	0.546	0.555	0.558	0.55	0.565	0.559	0.563	0.54	0.46	0.479	0.51	0.523	0.52	0.471	0.54	0.555	0.553	0.533	0.555	0.525	0.47	0.52	0.514	0.538	0.562	0.559	0.564	0.554	0.535	0.546	0.536	0.529	0.472	0.485	0.531	0.539	0.55	0.577	0.559	0.552	0.535	0.552	0.541	0.534	0.465
235	0.448	0.47	0.509	0.523	0.545	0.555	0.558	0.55	0.565	0.559	0.562	0.54	0.46	0.48	0.51	0.523	0.52	0.471	0.54	0.556	0.553	0.535	0.555	0.525	0.47	0.52	0.513	0.539	0.561	0.559	0.565	0.554	0.534	0.546	0.536	0.529	0.473	0.485	0.531	0.54	0.55	0.577	0.56	0.553	0.535	0.552	0.54	0.534	0.466
236	0.449	0.469	0.508	0.522	0.544	0.555	0.558	0.549	0.565	0.559	0.562	0.541	0.46	0.479	0.509	0.523	0.52	0.471	0.54	0.555	0.552	0.534	0.555	0.525	0.47	0.518	0.513	0.537	0.562	0.559	0.564	0.553	0.533	0.546	0.536	0.528	0.471	0.485	0.53	0.539	0.549	0.576	0.559	0.552	0.534	0.552	0.541	0.534	0.465
237	0.449	0.469	0.509	0.523	0.546	0.556	0.558	0.55	0.565	0.559	0.563	0.541	0.46	0.48	0.51	0.525	0.521	0.471	0.54	0.555	0.554	0.535	0.556	0.524	0.47	0.519	0.514	0.538	0.562	0.56	0.565	0.554	0.534	0.546	0.536	0.528	0.473	0.485	0.531	0.54	0.55	0.577	0.559	0.552	0.536	0.553	0.541	0.533	0.465
238	0.447	0.467	0.506	0.522	0.546	0.555	0.556	0.549	0.564	0.558	0.563	0.539	0.458	0.479	0.508	0.523	0.52	0.471	0.539	0.553	0.553	0.535	0.555	0.524	0.47	0.518	0.513	0.538	0.561	0.56	0.564	0.553	0.535	0.546	0.536	0.527	0.47	0.485	0.53	0.539	0.549	0.576	0.559	0.551	0.535	0.552	0.541	0.532	0.464
239	0.448	0.469	0.507	0.522	0.546	0.554	0.558	0.55	0.565	0.559	0.563	0.54	0.458	0.479	0.509	0.524	0.52	0.471	0.54	0.555	0.553	0.535	0.556	0.525	0.47	0.519	0.514	0.537	0.561	0.56	0.564	0.554	0.534	0.546	0.536	0.527	0.472	0.485	0.53	0.538	0.55	0.577	0.559	0.552	0.535	0.552	0.541	0.532	0.464
240	0.449	0.469	0.507	0.523	0.546	0.555	0.559	0.55	0.566	0.559	0.563	0.541	0.459	0.48	0.51	0.523	0.521	0.472	0.541	0.555	0.553	0.536	0.556	0.527	0.47	0.519	0.514	0.537	0.561	0.559	0.565	0.555	0.535	0.547	0.537	0.527	0.472	0.485	0.53	0.539	0.549	0.578	0.56	0.553	0.536	0.553	0.542	0.534	0.465
241	0.447	0.468	0.506	0.521	0.546	0.554	0.558	0.55	0.564	0.558	0.563	0.54	0.458	0.478	0.508	0.523	0.519	0.471	0.539	0.554	0.552	0.534	0.556	0.526	0.469	0.518	0.512	0.536	0.56	0.559	0.563	0.555	0.534	0.546	0.536	0.528	0.471	0.484	0.53	0.538	0.549	0.577	0.559	0.552	0.535	0.553	0.542	0.533	0.464
242	0.447	0.468	0.505	0.521	0.545	0.555	0.557	0.549	0.565	0.558	0.562	0.539	0.457	0.477	0.507	0.521	0.519	0.471	0.539	0.553	0.553	0.534	0.555	0.525	0.468	0.517	0.511	0.535	0.559	0.559	0.563	0.553	0.533	0.545	0.535	0.526	0.471	0.482	0.528	0.538	0.549	0.576	0.558	0.551	0.535	0.551	0.541	0.532	0.463
243	0.447	0.468	0.507	0.52	0.544	0.553	0.558	0.55	0.565	0.558	0.561	0.539	0.458	0.478	0.508	0.521	0.519	0.47	0.539	0.555	0.552	0.534	0.555	0.525	0.469	0.517	0.511	0.536	0.559	0.559	0.565	0.554	0.534	0.546	0.535	0.527	0.471	0.483	0.528	0.537	0.549	0.577	0.56	0.552	0.535	0.552	0.54	0.533	0.464
244	0.446	0.467	0.507	0.521	0.544	0.554	0.557	0.549	0.565	0.558	0.562	0.539	0.456	0.477	0.507	0.52	0.518	0.47	0.538	0.555	0.552	0.534	0.555	0.523	0.468	0.517	0.511	0.536	0.557	0.559	0.564	0.553	0.533	0.545	0.535	0.526	0.47	0.482	0.529	0.537	0.548	0.576	0.558	0.551	0.534	0.551	0.54	0.531	0.463
245	0.446	0.468	0.507	0.52	0.545	0.553	0.558	0.55	0.565	0.558	0.561	0.54	0.457	0.478	0.507	0.522	0.519	0.471	0.54	0.555	0.554	0.534	0.555	0.524	0.469	0.518	0.513	0.536	0.56	0.558	0.564	0.554	0.533	0.546	0.536	0.527	0.471	0.483	0.529	0.537	0.549	0.577	0.559	0.552	0.534	0.552	0.54	0.533	0.464
246	0.445	0.467	0.506	0.519	0.543	0.553	0.557	0.55	0.564	0.557	0.561	0.539	0.456	0.478	0.507	0.521	0.518	0.47	0.538	0.554	0.552	0.534	0.555	0.523	0.469	0.516	0.511	0.535	0.558	0.558	0.564	0.554	0.533	0.545	0.535	0.527	0.471	0.482	0.528	0.537	0.549	0.577	0.559	0.552	0.535	0.552	0.54	0.532	0.465
247	0.445	0.467	0.506	0.519	0.544	0.552	0.556	0.548	0.564	0.557	0.561	0.539	0.455	0.477	0.507	0.52	0.518	0.469	0.538	0.553	0.552	0.533	0.553	0.523	0.467	0.515	0.51	0.536	0.557	0.557	0.563	0.552	0.533	0.544	0.534	0.526	0.469	0.481	0.527	0.537	0.547	0.575	0.558	0.552	0.534	0.551	0.539	0.531	0.463
248	0.445	0.467	0.505	0.517	0.544	0.553	0.557	0.549	0.564	0.557	0.56	0.54	0.456	0.477	0.507	0.52	0.518	0.47	0.538	0.554	0.552	0.534	0.554	0.524	0.468	0.516	0.511	0.536	0.558	0.558	0.564	0.553	0.533	0.544	0.534	0.526	0.469	0.481	0.527	0.537	0.548	0.576	0.559	0.551	0.534	0.551	0.54	0.533	0.463
249	0.445	0.467	0.506	0.52	0.545	0.554	0.557	0.55	0.564	0.558	0.562	0.539	0.456	0.477	0.506	0.522	0.519	0.47	0.538	0.554	0.553	0.535	0.553	0.525	0.467	0.517	0.512	0.536	0.56	0.559	0.564	0.553	0.535	0.545	0.535	0.527	0.469	0.481	0.529	0.538	0.548	0.577	0.559	0.552	0.535	0.552	0.541	0.533	0.463
250	0.444	0.466	0.505	0.521	0.545	0.553	0.557	0.548	0.565	0.557	0.562	0.539	0.455	0.477	0.507	0.523	0.521	0.47	0.539	0.554	0.553	0.535	0.554	0.524	0.466	0.517	0.512	0.536	0.559	0.558	0.563	0.554	0.534	0.545	0.535	0.526	0.469	0.481	0.528	0.537	0.548	0.576	0.559	0.552	0.535	0.552	0.54	0.532	0.462
251	0.445	0.466	0.505	0.52	0.545	0.554	0.557	0.55	0.565	0.557	0.561	0.537	0.455	0.477	0.507	0.521	0.519	0.469	0.538	0.555	0.553	0.535	0.554	0.525	0.466	0.516	0.512	0.536	0.558	0.559	0.564	0.554	0.534	0.545	0.535	0.527	0.469	0.482	0.528	0.537	0.548	0.576	0.56	0.552	0.535	0.551	0.54	0.533	0.463
252	0.444	0.466	0.505	0.521	0.544	0.552	0.557	0.549	0.564	0.558	0.562	0.538	0.455	0.476	0.507	0.522	0.519	0.47	0.538	0.554	0.553	0.534	0.554	0.525	0.466	0.516	0.512	0.536	0.558	0.559	0.564	0.554	0.534	0.545	0.535	0.526	0.469	0.482	0.529	0.537	0.548	0.576	0.559	0.552	0.535	0.551	0.54	0.532	0.463
253	0.444	0.466	0.504	0.519	0.543	0.552	0.556	0.549	0.564	0.557	0.56	0.537	0.455	0.475	0.507	0.52	0.518	0.469	0.539	0.554	0.552	0.533	0.553	0.524	0.465	0.515	0.511	0.534	0.556	0.558	0.564	0.553	0.533	0.544	0.534	0.525	0.468	0.48	0.527	0.536	0.547	0.575	0.558	0.551	0.533	0.551	0.539	0.532	0.462
254	0.444	0.466	0.504	0.519	0.544	0.552	0.557	0.55	0.565	0.557	0.561	0.539	0.455	0.475	0.506	0.519	0.519	0.469	0.538	0.555	0.552	0.534	0.553	0.525	0.466	0.515	0.51	0.535	0.557	0.558	0.564	0.554	0.534	0.545	0.535	0.527	0.468	0.481	0.528	0.537	0.548	0.576	0.558	0.552	0.534	0.551	0.54	0.532	0.462
255	0.442	0.464	0.503	0.519	0.542	0.551	0.556	0.548	0.564	0.556	0.56	0.538	0.453	0.475	0.506	0.52	0.517	0.467	0.537	0.554	0.551	0.533	0.551	0.521	0.464	0.514	0.509	0.534	0.555	0.556	0.562	0.552	0.532	0.544	0.534	0.524	0.466	0.481	0.527	0.535	0.546	0.574	0.557	0.551	0.533	0.55	0.538	0.531	0.46
256	0.442	0.465	0.505	0.519	0.542	0.552	0.556	0.549	0.564	0.556	0.56	0.538	0.454	0.475	0.504	0.519	0.518	0.469	0.537	0.553	0.552	0.533	0.552	0.522	0.465	0.514	0.509	0.533	0.556	0.557	0.563	0.553	0.533	0.544	0.533	0.524	0.467	0.48	0.527	0.536	0.546	0.575	0.558	0.551	0.534	0.55	0.539	0.531	0.46
257	0.441	0.465	0.503	0.518	0.543	0.551	0.556	0.549	0.564	0.556	0.56	0.538	0.453	0.474	0.505	0.52	0.517	0.469	0.538	0.553	0.552	0.533	0.553	0.521	0.464	0.514	0.509	0.534	0.554	0.555	0.563	0.552	0.532	0.544	0.534	0.525	0.466	0.48	0.527	0.535	0.546	0.575	0.558	0.551	0.534	0.551	0.539	0.531	0.46
258	0.441	0.464	0.503	0.518	0.544	0.552	0.556	0.548	0.563	0.555	0.56	0.537	0.452	0.474	0.505	0.52	0.517	0.468	0.536	0.553	0.552	0.533	0.552	0.522	0.465	0.514	0.509	0.534	0.554	0.556	0.562	0.552	0.532	0.544	0.534	0.524	0.466	0.48	0.526	0.535	0.547	0.574	0.558	0.551	0.533	0.55	0.538	0.53	0.459
259	0.442	0.464	0.502	0.518	0.543	0.551	0.556	0.548	0.564	0.556	0.56	0.537	0.453	0.474	0.504	0.518	0.518	0.468	0.537	0.553	0.552	0.533	0.552	0.522	0.465	0.514	0.508	0.532	0.554	0.556	0.562	0.552	0.533	0.544	0.534	0.525	0.466	0.479	0.526	0.535	0.547	0.575	0.558	0.551	0.533	0.55	0.539	0.531	0.459
260	0.441	0.464	0.503	0.518	0.543	0.551	0.556	0.549	0.563	0.556	0.56	0.538	0.452	0.474	0.505	0.52	0.518	0.47	0.538	0.554	0.552	0.533	0.552	0.523	0.465	0.514	0.508	0.534	0.555	0.557	0.563	0.553	0.534	0.545	0.534	0.526	0.466	0.48	0.527	0.536	0.547	0.575	0.559	0.551	0.533	0.551	0.539	0.531	0.46
261	0.442	0.464	0.503	0.519	0.542	0.551	0.556	0.549	0.564	0.556	0.559	0.536	0.451	0.474	0.505	0.519	0.518	0.469	0.538	0.553	0.552	0.533	0.552	0.522	0.464	0.513	0.509	0.534	0.554	0.557	0.562	0.552	0.533	0.544	0.534	0.523	0.466	0.479	0.526	0.535	0.546	0.574	0.558	0.55	0.533	0.55	0.538	0.53	0.459
262	0.441	0.463	0.502	0.518	0.542	0.551	0.555	0.549	0.564	0.555	0.559	0.537	0.452	0.473	0.504	0.517	0.517	0.468	0.537	0.552	0.551	0.533	0.552	0.522	0.464	0.513	0.509	0.534	0.554	0.557	0.561	0.553	0.533	0.545	0.535	0.524	0.465	0.478	0.525	0.535	0.546	0.575	0.558	0.55	0.534	0.55	0.539	0.531	0.459
263	0.439	0.463	0.502	0.517	0.541	0.55	0.555	0.548	0.563	0.555	0.558	0.536	0.451	0.473	0.504	0.519	0.516	0.468	0.536	0.553	0.552	0.532	0.552	0.522	0.463	0.513	0.508	0.532	0.553	0.556	0.562	0.552	0.532	0.544	0.533	0.523	0.465	0.479	0.525	0.535	0.545	0.574	0.557	0.55	0.534	0.549	0.538	0.529	0.457
264	0.44	0.463	0.502	0.518	0.543	0.551	0.555	0.548	0.564	0.556	0.559	0.536	0.451	0.473	0.505	0.519	0.518	0.469	0.537	0.554	0.552	0.533	0.553	0.523	0.464	0.513	0.508	0.533	0.553	0.558	0.562	0.552	0.533	0.544	0.534	0.524	0.465	0.479	0.525	0.535	0.546	0.574	0.558	0.551	0.534	0.55	0.538	0.53	0.458
265	0.44	0.463	0.501	0.517	0.542	0.55	0.555	0.548	0.563	0.555	0.559	0.536	0.451	0.473	0.504	0.518	0.516	0.468	0.537	0.554	0.55	0.533	0.553	0.522	0.464	0.512	0.508	0.532	0.552	0.557	0.562	0.553	0.532	0.544	0.534	0.525	0.465	0.477	0.525	0.535	0.546	0.574	0.557	0.551	0.533	0.55	0.539	0.53	0.458
266	0.439	0.462	0.501	0.517	0.54	0.55	0.554	0.548	0.563	0.555	0.558	0.536	0.45	0.472	0.503	0.518	0.516	0.467	0.535	0.553	0.549	0.532	0.551	0.521	0.462	0.511	0.507	0.532	0.551	0.556	0.561	0.552	0.532	0.543	0.532	0.523	0.464	0.477	0.524	0.533	0.545	0.573	0.556	0.549	0.533	0.549	0.538	0.528	0.457
267	0.439	0.463	0.501	0.517	0.541	0.551	0.556	0.549	0.563	0.555	0.559	0.537	0.451	0.472	0.503	0.519	0.518	0.469	0.538	0.554	0.551	0.534	0.552	0.521	0.464	0.512	0.508	0.532	0.554	0.557	0.562	0.553	0.532	0.545	0.533	0.524	0.465	0.477	0.524	0.534	0.545	0.575	0.558	0.55	0.533	0.551	0.539	0.531	0.458
268	0.438	0.462	0.5	0.517	0.541	0.549	0.554	0.548	0.563	0.555	0.558	0.535	0.449	0.472	0.503	0.518	0.516	0.466	0.536	0.553	0.551	0.533	0.551	0.52	0.462	0.511	0.507	0.532	0.552	0.556	0.561	0.552	0.532	0.544	0.532	0.523	0.464	0.477	0.525	0.534	0.545	0.574	0.558	0.55	0.533	0.549	0.538	0.528	0.457
269	0.438	0.461	0.5	0.516	0.541	0.55	0.555	0.548	0.563	0.554	0.559	0.536	0.449	0.471	0.503	0.518	0.516	0.467	0.536	0.553	0.551	0.532	0.551	0.521	0.461	0.511	0.507	0.531	0.551	0.556	0.561	0.551	0.533	0.543	0.532	0.523	0.463	0.477	0.525	0.534	0.544	0.573	0.557	0.55	0.533	0.549	0.537	0.528	0.456
270	0.437	0.462	0.501	0.516	0.541	0.55	0.555	0.548	0.563	0.555	0.558	0.537	0.45	0.472	0.502	0.518	0.516	0.467	0.536	0.554	0.55	0.532	0.553	0.522	0.462	0.512	0.507	0.532	0.552	0.556	0.562	0.552	0.532	0.544	0.532	0.523	0.464	0.477	0.524	0.535	0.545	0.574	0.557	0.55	0.533	0.55	0.539	0.528	0.457
271	0.437	0.461	0.501	0.516	0.541	0.55	0.555	0.548	0.563	0.554	0.559	0.536	0.449	0.471	0.502	0.518	0.515	0.467	0.537	0.553	0.55	0.532	0.551	0.521	0.461	0.511	0.506	0.531	0.551	0.555	0.561	0.552	0.532	0.543	0.533	0.522	0.464	0.477	0.524	0.534	0.544	0.573	0.557	0.55	0.533	0.549	0.537	0.527	0.455
272	0.436	0.46	0.5	0.517	0.541	0.55	0.554	0.547	0.563	0.555	0.558	0.536	0.449	0.471	0.502	0.517	0.516	0.466	0.536	0.553	0.551	0.533	0.551	0.521	0.461	0.511	0.507	0.532	0.551	0.555	0.561	0.552	0.532	0.544	0.533	0.523	0.463	0.477	0.524	0.534	0.544	0.573	0.557	0.55	0.533	0.549	0.538	0.528	0.455
273	0.436	0.46	0.501	0.516	0.541	0.55	0.554	0.549	0.563	0.554	0.558	0.536	0.45	0.471	0.502	0.517	0.516	0.467	0.537	0.553	0.552	0.533	0.552	0.521	0.461	0.512	0.507	0.533	0.551	0.556	0.562	0.553	0.532	0.544	0.533	0.523	0.463	0.477	0.524	0.534	0.545	0.574	0.557	0.55	0.533	0.55	0.538	0.529	0.455
274	0.436	0.462	0.501	0.517	0.54	0.55	0.556	0.548	0.562	0.554	0.558	0.537	0.449	0.471	0.502	0.516	0.516	0.467	0.536	0.553	0.55	0.532	0.551	0.52	0.46	0.511	0.505	0.532	0.55	0.556	0.561	0.552	0.531	0.543	0.532	0.523	0.462	0.475	0.523	0.533	0.544	0.573	0.557	0.55	0.533	0.549	0.537	0.529	0.455
275	0.437	0.461	0.5	0.516	0.54	0.549	0.555	0.549	0.563	0.554	0.559	0.536	0.448	0.471	0.502	0.516	0.517	0.468	0.537	0.553	0.551	0.534	0.552	0.521	0.46	0.512	0.506	0.533	0.551	0.556	0.562	0.553	0.532	0.544	0.534	0.523	0.463	0.476	0.523	0.534	0.545	0.574	0.557	0.551	0.534	0.549	0.538	0.53	0.455
276	0.436	0.46	0.5	0.514	0.539	0.549	0.554	0.547	0.562	0.553	0.557	0.535	0.448	0.47	0.502	0.516	0.515	0.466	0.536	0.552	0.55	0.531	0.551	0.52	0.459	0.511	0.505	0.532	0.55	0.555	0.56	0.551	0.531	0.543	0.533	0.523	0.462	0.475	0.523	0.532	0.544	0.574	0.556	0.55	0.532	0.549	0.537	0.53	0.454
277	0.436	0.46	0.5	0.515	0.54	0.549	0.554	0.547	0.562	0.554	0.558	0.535	0.448	0.47	0.502	0.517	0.516	0.467	0.536	0.553	0.55	0.533	0.551	0.52	0.459	0.51	0.505	0.532	0.55	0.555	0.561	0.552	0.532	0.543	0.532	0.522	0.461	0.475	0.523	0.532	0.545	0.573	0.556	0.55	0.533	0.55	0.537	0.528	0.454
278	0.435	0.459	0.499	0.515	0.539	0.548	0.554	0.547	0.562	0.554	0.557	0.534	0.447	0.47	0.501	0.515	0.515	0.466	0.535	0.552	0.551	0.531	0.551	0.519	0.459	0.51	0.505	0.531	0.549	0.554	0.56	0.551	0.531	0.543	0.531	0.522	0.461	0.475	0.523	0.532	0.544	0.573	0.556	0.55	0.533	0.549	0.537	0.528	0.454
279	0.436	0.459	0.499	0.516	0.54	0.548	0.555	0.548	0.564	0.554	0.557	0.534	0.447	0.471	0.501	0.516	0.514	0.467	0.537	0.554	0.551	0.532	0.55	0.52	0.46	0.51	0.505	0.53	0.55	0.555	0.561	0.552	0.533	0.543	0.533	0.522	0.462	0.475	0.523	0.532	0.544	0.573	0.557	0.55	0.533	0.549	0.537	0.529	0.454
280	0.434	0.458	0.499	0.515	0.54	0.548	0.554	0.547	0.562	0.553	0.558	0.534	0.445	0.469	0.5	0.516	0.514	0.466	0.536	0.554	0.55	0.532	0.55	0.519	0.459	0.51	0.505	0.53	0.549	0.555	0.56	0.552	0.532	0.542	0.531	0.522	0.46	0.474	0.523	0.531	0.543	0.572	0.556	0.55	0.532	0.549	0.537	0.527	0.453
281	0.435	0.458	0.499	0.515	0.54	0.548	0.554	0.548	0.562	0.554	0.557	0.534	0.446	0.468	0.501	0.514	0.516	0.466	0.535	0.552	0.55	0.532	0.552	0.519	0.459	0.509	0.505	0.532	0.55	0.554	0.56	0.551	0.532	0.543	0.532	0.522	0.461	0.475	0.523	0.532	0.544	0.573	0.556	0.551	0.533	0.549	0.538	0.528	0.453
282	0.434	0.458	0.498	0.513	0.539	0.547	0.554	0.548	0.561	0.552	0.557	0.533	0.445	0.469	0.5	0.514	0.513	0.466	0.536	0.552	0.549	0.531	0.55	0.518	0.458	0.508	0.503	0.529	0.548	0.554	0.56	0.55	0.531	0.542	0.531	0.521	0.46	0.474	0.522	0.531	0.543	0.573	0.556	0.548	0.532	0.548	0.537	0.527	0.452
283	0.433	0.458	0.498	0.514	0.539	0.547	0.554	0.547	0.562	0.554	0.556	0.532	0.445	0.469	0.5	0.514	0.514	0.466	0.536	0.552	0.549	0.531	0.55	0.518	0.458	0.508	0.504	0.53	0.548	0.554	0.56	0.551	0.531	0.542	0.531	0.521	0.46	0.473	0.521	0.532	0.543	0.572	0.556	0.55	0.532	0.548	0.536	0.526	0.452
284	0.434	0.458	0.498	0.513	0.54	0.548	0.555	0.548	0.563	0.554	0.558	0.534	0.445	0.469	0.5	0.515	0.514	0.467	0.536	0.552	0.551	0.532	0.551	0.519	0.457	0.509	0.505	0.532	0.548	0.555	0.56	0.552	0.532	0.545	0.532	0.521	0.461	0.474	0.523	0.533	0.543	0.573	0.556	0.55	0.534	0.549	0.538	0.527	0.453
285	0.433	0.457	0.497	0.514	0.539	0.547	0.553	0.548	0.562	0.553	0.557	0.533	0.444	0.468	0.5	0.515	0.513	0.466	0.536	0.551	0.55	0.531	0.549	0.519	0.457	0.508	0.504	0.53	0.547	0.554	0.559	0.55	0.531	0.542	0.53	0.522	0.46	0.473	0.521	0.531	0.542	0.572	0.555	0.549	0.533	0.548	0.537	0.527	0.452
286	0.432	0.457	0.497	0.515	0.539	0.547	0.553	0.547	0.562	0.554	0.556	0.533	0.444	0.468	0.5	0.514	0.514	0.465	0.534	0.551	0.549	0.531	0.55	0.517	0.457	0.508	0.503	0.53	0.546	0.554	0.559	0.551	0.531	0.542	0.531	0.521	0.459	0.473	0.522	0.531	0.543	0.572	0.556	0.55	0.532	0.549	0.536	0.526	0.452
287	0.432	0.457	0.496	0.515	0.538	0.547	0.554	0.546	0.562	0.553	0.557	0.534	0.444	0.467	0.5	0.515	0.514	0.465	0.535	0.552	0.55	0.531	0.551	0.518	0.457	0.507	0.504	0.53	0.547	0.553	0.56	0.552	0.531	0.543	0.531	0.521	0.459	0.474	0.522	0.531	0.543	0.573	0.556	0.55	0.533	0.549	0.537	0.527	0.452
288	0.433	0.457	0.497	0.515	0.539	0.547	0.553	0.546	0.561	0.553	0.556	0.534	0.443	0.467	0.5	0.515	0.513	0.465	0.535	0.552	0.55	0.531	0.55	0.517	0.456	0.507	0.504	0.53	0.546	0.552	0.559	0.55	0.532	0.542	0.53	0.52	0.458	0.473	0.522	0.53	0.542	0.571	0.555	0.55	0.533	0.548	0.536	0.525	0.451
289	0.431	0.456	0.497	0.514	0.538	0.547	0.552	0.547	0.562	0.553	0.557	0.534	0.443	0.467	0.499	0.515	0.513	0.465	0.534	0.551	0.55	0.531	0.549	0.518	0.456	0.507	0.503	0.529	0.547	0.553	0.56	0.551	0.531	0.543	0.531	0.52	0.458	0.473	0.522	0.531	0.542	0.572	0.556	0.55	0.533	0.548	0.537	0.526	0.451
290	0.431	0.455	0.496	0.513	0.538	0.546	0.552	0.547	0.562	0.552	0.556	0.533	0.442	0.467	0.499	0.514	0.512	0.464	0.533	0.55	0.549	0.53	0.549	0.517	0.456	0.506	0.503	0.528	0.546	0.552	0.559	0.55	0.53	0.541	0.53	0.519	0.458	0.472	0.521	0.529	0.541	0.572	0.555	0.549	0.532	0.547	0.535	0.525	0.45
291	0.431	0.456	0.497	0.514	0.538	0.545	0.553	0.548	0.561	0.553	0.556	0.532	0.443	0.467	0.499	0.513	0.512	0.464	0.535	0.552	0.549	0.531	0.549	0.517	0.456	0.507	0.502	0.527	0.545	0.552	0.559	0.55	0.531	0.542	0.53	0.52	0.458	0.472	0.52	0.53	0.542	0.572	0.555	0.549	0.531	0.547	0.536	0.525	0.45
292	0.431	0.456	0.496	0.513	0.538	0.546	0.553	0.547	0.562	0.553	0.556	0.533	0.442	0.467	0.498	0.514	0.514	0.465	0.535	0.552	0.55	0.532	0.55	0.517	0.456	0.508	0.503	0.529	0.546	0.553	0.56	0.551	0.532	0.543	0.531	0.521	0.458	0.472	0.52	0.531	0.543	0.572	0.556	0.55	0.532	0.549	0.537	0.526	0.451
293	0.431	0.455	0.495	0.511	0.537	0.546	0.553	0.547	0.562	0.552	0.556	0.532	0.442	0.466	0.497	0.513	0.512	0.464	0.533	0.55	0.549	0.529	0.548	0.517	0.456	0.505	0.502	0.527	0.546	0.552	0.559	0.55	0.53	0.541	0.53	0.519	0.458	0.471	0.52	0.529	0.541	0.572	0.556	0.549	0.531	0.547	0.535	0.524	0.449
294	0.429	0.454	0.495	0.512	0.538	0.546	0.552	0.546	0.561	0.552	0.555	0.532	0.442	0.466	0.497	0.513	0.512	0.465	0.534	0.551	0.549	0.531	0.549	0.516	0.455	0.506	0.501	0.527	0.545	0.552	0.56	0.551	0.531	0.541	0.53	0.519	0.457	0.471	0.52	0.53	0.541	0.571	0.556	0.55	0.532	0.548	0.536	0.524	0.45
295	0.428	0.455	0.495	0.511	0.537	0.545	0.552	0.547	0.562	0.553	0.555	0.531	0.442	0.466	0.498	0.513	0.512	0.464	0.534	0.552	0.549	0.53	0.549	0.516	0.455	0.506	0.502	0.527	0.544	0.553	0.56	0.551	0.531	0.541	0.53	0.519	0.458	0.471	0.52	0.529	0.541	0.572	0.556	0.55	0.532	0.547	0.535	0.524	0.45
296	0.43	0.454	0.494	0.511	0.536	0.545	0.553	0.547	0.561	0.552	0.554	0.531	0.441	0.465	0.497	0.512	0.511	0.464	0.533	0.551	0.548	0.529	0.548	0.516	0.453	0.505	0.5	0.528	0.544	0.552	0.559	0.55	0.53	0.541	0.53	0.519	0.456	0.471	0.519	0.529	0.54	0.571	0.556	0.549	0.531	0.547	0.535	0.524	0.449
297	0.43	0.455	0.495	0.512	0.537	0.547	0.554	0.547	0.562	0.553	0.556	0.533	0.442	0.466	0.498	0.513	0.513	0.466	0.535	0.552	0.549	0.531	0.55	0.518	0.454	0.507	0.502	0.528	0.546	0.554	0.56	0.552	0.531	0.542	0.531	0.52	0.457	0.471	0.521	0.529	0.542	0.573	0.556	0.55	0.532	0.548	0.537	0.525	0.45
298	0.428	0.453	0.494	0.512	0.537	0.545	0.552	0.547	0.561	0.552	0.555	0.532	0.44	0.464	0.497	0.513	0.511	0.464	0.534	0.551	0.55	0.53	0.549	0.516	0.451	0.506	0.501	0.528	0.544	0.552	0.558	0.55	0.531	0.542	0.529	0.518	0.456	0.47	0.52	0.529	0.54	0.57	0.554	0.549	0.532	0.547	0.535	0.523	0.449
299	0.429	0.454	0.495	0.512	0.537	0.546	0.553	0.547	0.562	0.552	0.555	0.532	0.441	0.465	0.497	0.513	0.512	0.465	0.535	0.553	0.55	0.531	0.55	0.518	0.452	0.506	0.501	0.528	0.545	0.553	0.559	0.551	0.531	0.542	0.53	0.519	0.456	0.47	0.519	0.53	0.541	0.572	0.556	0.55	0.532	0.547	0.535	0.524	0.449
300	0.428	0.453	0.494	0.511	0.536	0.544	0.552	0.547	0.561	0.552	0.554	0.531	0.44	0.465	0.497	0.511	0.509	0.463	0.534	0.551	0.549	0.53	0.548	0.517	0.452	0.505	0.5	0.526	0.544	0.553	0.559	0.55	0.53	0.541	0.529	0.518	0.456	0.47	0.519	0.528	0.54	0.571	0.555	0.549	0.532	0.547	0.534	0.523	0.449
301	0.427	0.453	0.494	0.511	0.537	0.545	0.552	0.546	0.561	0.552	0.555	0.531	0.439	0.463	0.497	0.512	0.512	0.463	0.534	0.551	0.549	0.53	0.548	0.517	0.452	0.505	0.501	0.526	0.544	0.552	0.558	0.55	0.53	0.541	0.529	0.518	0.455	0.469	0.519	0.529	0.54	0.571	0.554	0.549	0.532	0.547	0.534	0.523	0.447
302	0.426	0.452	0.494	0.512	0.536	0.545	0.552	0.546	0.561	0.552	0.555	0.531	0.44	0.464	0.497	0.512	0.512	0.464	0.534	0.55	0.549	0.53	0.55	0.517	0.451	0.505	0.501	0.527	0.544	0.551	0.558	0.551	0.531	0.542	0.529	0.519	0.454	0.469	0.519	0.528	0.541	0.571	0.554	0.549	0.532	0.547	0.535	0.523	0.448
303	0.426	0.453	0.495	0.511	0.536	0.544	0.552	0.546	0.561	0.551	0.555	0.531	0.44	0.464	0.496	0.511	0.51	0.463	0.533	0.55	0.549	0.529	0.548	0.517	0.452	0.505	0.501	0.526	0.544	0.552	0.559	0.551	0.53	0.541	0.529	0.518	0.455	0.47	0.518	0.528	0.54	0.571	0.555	0.549	0.532	0.547	0.535	0.524	0.448
304	0.426	0.452	0.494	0.511	0.536	0.545	0.552	0.546	0.561	0.552	0.554	0.531	0.44	0.464	0.496	0.51	0.512	0.463	0.534	0.55	0.549	0.53	0.549	0.517	0.452	0.505	0.5	0.526	0.544	0.553	0.559	0.551	0.529	0.541	0.529	0.518	0.455	0.469	0.518	0.528	0.54	0.571	0.554	0.549	0.531	0.546	0.535	0.523	0.447
305	0.426	0.451	0.494	0.511	0.536	0.545	0.552	0.546	0.561	0.552	0.554	0.531	0.439	0.463	0.495	0.51	0.511	0.464	0.534	0.551	0.55	0.531	0.549	0.517	0.453	0.505	0.499	0.526	0.543	0.553	0.559	0.551	0.531	0.542	0.53	0.519	0.455	0.468	0.518	0.528	0.541	0.572	0.555	0.549	0.532	0.547	0.536	0.525	0.447
306	0.426	0.452	0.493	0.511	0.536	0.545	0.551	0.546	0.561	0.551	0.554	0.53	0.438	0.463	0.495	0.51	0.51	0.462	0.533	0.549	0.549	0.529	0.548	0.515	0.451	0.504	0.499	0.525	0.542	0.551	0.557	0.55	0.53	0.541	0.529	0.517	0.454	0.468	0.517	0.527	0.539	0.57	0.554	0.548	0.531	0.546	0.535	0.522	0.446
307	0.426	0.451	0.493	0.509	0.536	0.544	0.55	0.546	0.561	0.551	0.555	0.53	0.437	0.462	0.495	0.511	0.511	0.462	0.533	0.549	0.549	0.529	0.549	0.514	0.451	0.503	0.498	0.525	0.542	0.551	0.557	0.549	0.53	0.541	0.529	0.517	0.453	0.467	0.517	0.527	0.539	0.57	0.554	0.548	0.531	0.546	0.535	0.522	0.444
308	0.425	0.451	0.494	0.51	0.536	0.544	0.551	0.546	0.561	0.552	0.554	0.531	0.437	0.462	0.496	0.511	0.512	0.462	0.533	0.551	0.55	0.531	0.549	0.513	0.451	0.503	0.499	0.526	0.542	0.551	0.558	0.55	0.531	0.542	0.529	0.517	0.454	0.468	0.518	0.528	0.539	0.571	0.555	0.549	0.532	0.548	0.535	0.523	0.446
309	0.424	0.451	0.493	0.509	0.535	0.543	0.551	0.546	0.561	0.551	0.553	0.53	0.437	0.462	0.495	0.51	0.51	0.463	0.532	0.551	0.549	0.53	0.547	0.514	0.45	0.503	0.498	0.525	0.54	0.55	0.558	0.549	0.53	0.541	0.528	0.517	0.453	0.467	0.517	0.527	0.539	0.57	0.554	0.549	0.531	0.547	0.534	0.522	0.445
310	0.424	0.451	0.493	0.509	0.534	0.543	0.55	0.546	0.561	0.551	0.553	0.53	0.436	0.462	0.495	0.51	0.51	0.462	0.532	0.55	0.549	0.529	0.547	0.513	0.45	0.502	0.499	0.525	0.54	0.55	0.558	0.549	0.53	0.54	0.528	0.517	0.453	0.468	0.516	0.526	0.538	0.57	0.554	0.549	0.531	0.546	0.534	0.522	0.445
311	0.424	0.451	0.492	0.509	0.535	0.543	0.551	0.546	0.561	0.552	0.554	0.531	0.436	0.462	0.495	0.511	0.512	0.463	0.533	0.551	0.549	0.53	0.548	0.515	0.45	0.502	0.498	0.525	0.541	0.551	0.558	0.55	0.53	0.541	0.529	0.517	0.453	0.467	0.517	0.527	0.54	0.57	0.555	0.549	0.531	0.547	0.534	0.523	0.445
312	0.423	0.452	0.492	0.509	0.534	0.543	0.552	0.546	0.561	0.551	0.553	0.53	0.436	0.461	0.495	0.51	0.511	0.463	0.532	0.55	0.549	0.529	0.547	0.515	0.45	0.502	0.498	0.525	0.541	0.551	0.558	0.551	0.53	0.541	0.527	0.516	0.452	0.468	0.516	0.525	0.538	0.569	0.554	0.549	0.531	0.546	0.533	0.523	0.444
313	0.423	0.45	0.49	0.51	0.535	0.543	0.551	0.545	0.56	0.552	0.553	0.53	0.435	0.461	0.494	0.51	0.51	0.462	0.532	0.55	0.548	0.529	0.547	0.515	0.449	0.502	0.498	0.524	0.541	0.55	0.558	0.55	0.529	0.54	0.528	0.516	0.451	0.467	0.517	0.526	0.538	0.569	0.554	0.549	0.531	0.547	0.534	0.523	0.444
314	0.423	0.449	0.49	0.508	0.535	0.543	0.551	0.545	0.56	0.551	0.553	0.531	0.435	0.461	0.493	0.509	0.51	0.463	0.532	0.55	0.549	0.53	0.547	0.515	0.45	0.502	0.497	0.523	0.541	0.552	0.558	0.55	0.53	0.54	0.528	0.517	0.452	0.467	0.515	0.526	0.539	0.57	0.554	0.548	0.531	0.547	0.534	0.523	0.444
315	0.423	0.45	0.491	0.51	0.535	0.543	0.551	0.546	0.561	0.551	0.553	0.53	0.435	0.461	0.494	0.51	0.51	0.463	0.533	0.551	0.549	0.529	0.547	0.515	0.449	0.502	0.498	0.525	0.541	0.55	0.558	0.55	0.53	0.541	0.528	0.516	0.451	0.467	0.516	0.525	0.539	0.57	0.554	0.549	0.531	0.546	0.533	0.522	0.444
316	0.422	0.45	0.491	0.508	0.535	0.543	0.551	0.546	0.561	0.551	0.553	0.529	0.435	0.461	0.494	0.509	0.51	0.463	0.532	0.551	0.549	0.53	0.548	0.515	0.449	0.502	0.498	0.524	0.541	0.552	0.559	0.55	0.53	0.541	0.528	0.517	0.452	0.467	0.516	0.526	0.538	0.57	0.555	0.549	0.531	0.547	0.534	0.523	0.444
317	0.42	0.449	0.491	0.508	0.533	0.543	0.55	0.545	0.56	0.55	0.552	0.528	0.434	0.46	0.493	0.508	0.509	0.461	0.532	0.55	0.548	0.528	0.546	0.513	0.448	0.502	0.496	0.522	0.54	0.549	0.557	0.549	0.53	0.539	0.527	0.515	0.451	0.466	0.515	0.525	0.537	0.569	0.553	0.548	0.531	0.545	0.533	0.521	0.442
318	0.42	0.448	0.49	0.508	0.534	0.542	0.55	0.545	0.56	0.55	0.552	0.529	0.434	0.46	0.493	0.508	0.509	0.461	0.532	0.549	0.548	0.528	0.545	0.513	0.447	0.5	0.496	0.523	0.539	0.549	0.557	0.549	0.53	0.54	0.527	0.515	0.45	0.465	0.515	0.525	0.537	0.57	0.553	0.548	0.53	0.545	0.533	0.52	0.441
319	0.422	0.448	0.49	0.507	0.534	0.543	0.55	0.545	0.56	0.55	0.553	0.529	0.434	0.46	0.494	0.508	0.509	0.461	0.533	0.55	0.548	0.528	0.548	0.514	0.448	0.501	0.496	0.524	0.54	0.55	0.558	0.549	0.53	0.54	0.528	0.517	0.45	0.465	0.515	0.526	0.539	0.571	0.553	0.548	0.531	0.546	0.534	0.522	0.442
320	0.42	0.447	0.489	0.508	0.533	0.542	0.55	0.545	0.561	0.55	0.553	0.528	0.432	0.458	0.493	0.507	0.509	0.461	0.531	0.549	0.547	0.528	0.546	0.512	0.446	0.5	0.496	0.522	0.539	0.549	0.556	0.548	0.529	0.539	0.527	0.514	0.449	0.463	0.514	0.524	0.537	0.568	0.552	0.547	0.53	0.545	0.532	0.519	0.439
321	0.42	0.448	0.489	0.508	0.533	0.543	0.55	0.545	0.56	0.55	0.552	0.528	0.433	0.459	0.493	0.507	0.509	0.461	0.531	0.55	0.548	0.529	0.546	0.514	0.447	0.5	0.496	0.523	0.54	0.55	0.557	0.549	0.529	0.54	0.528	0.515	0.449	0.464	0.515	0.525	0.538	0.569	0.553	0.548	0.53	0.546	0.533	0.52	0.442
322	0.419	0.447	0.489	0.508	0.533	0.543	0.55	0.544	0.56	0.55	0.552	0.529	0.432	0.459	0.492	0.506	0.509	0.461	0.53	0.55	0.548	0.529	0.547	0.513	0.446	0.5	0.496	0.524	0.541	0.549	0.556	0.549	0.53	0.54	0.528	0.516	0.449	0.464	0.515	0.525	0.538	0.569	0.553	0.548	0.53	0.546	0.534	0.52	0.44
323	0.419	0.447	0.489	0.507	0.532	0.542	0.55	0.545	0.56	0.549	0.552	0.528	0.432	0.458	0.491	0.507	0.509	0.461	0.531	0.549	0.547	0.528	0.546	0.513	0.445	0.499	0.495	0.522	0.539	0.549	0.555	0.548	0.528	0.539	0.527	0.515	0.448	0.463	0.513	0.524	0.537	0.569	0.553	0.547	0.529	0.545	0.532	0.52	0.44
324	0.418	0.447	0.489	0.506	0.534	0.543	0.55	0.545	0.56	0.55	0.552	0.529	0.432	0.458	0.492	0.507	0.51	0.462	0.532	0.55	0.55	0.53	0.548	0.513	0.446	0.5	0.496	0.524	0.539	0.55	0.558	0.549	0.53	0.541	0.527	0.516	0.449	0.464	0.514	0.525	0.538	0.57	0.553	0.549	0.531	0.546	0.534	0.521	0.44
325	0.418	0.446	0.489	0.506	0.532	0.541	0.549	0.545	0.559	0.549	0.552	0.527	0.432	0.458	0.49	0.507	0.508	0.46	0.531	0.549	0.547	0.528	0.544	0.512	0.445	0.499	0.494	0.522	0.538	0.548	0.556	0.549	0.528	0.539	0.526	0.514	0.448	0.463	0.513	0.524	0.536	0.569	0.552	0.547	0.529	0.545	0.532	0.52	0.439
326	0.418	0.446	0.489	0.506	0.534	0.541	0.55	0.545	0.561	0.551	0.552	0.528	0.431	0.458	0.492	0.507	0.51	0.462	0.533	0.55	0.548	0.529	0.547	0.513	0.445	0.499	0.495	0.522	0.539	0.549	0.556	0.549	0.53	0.541	0.527	0.514	0.447	0.463	0.514	0.525	0.538	0.57	0.553	0.548	0.531	0.546	0.533	0.519	0.44
327	0.418	0.446	0.488	0.506	0.533	0.541	0.55	0.545	0.56	0.55	0.552	0.528	0.431	0.458	0.491	0.507	0.508	0.462	0.531	0.55	0.549	0.53	0.547	0.513	0.445	0.5	0.496	0.522	0.539	0.549	0.557	0.55	0.529	0.54	0.527	0.515	0.448	0.463	0.515	0.525	0.538	0.57	0.553	0.549	0.531	0.545	0.534	0.521	0.44
328	0.418	0.446	0.489	0.507	0.533	0.542	0.55	0.545	0.56	0.549	0.552	0.528	0.431	0.458	0.491	0.506	0.507	0.462	0.532	0.549	0.548	0.529	0.545	0.513	0.445	0.499	0.495	0.522	0.538	0.549	0.557	0.548	0.529	0.539	0.526	0.514	0.447	0.463	0.513	0.524	0.536	0.569	0.552	0.547	0.53	0.545	0.533	0.52	0.439
329	0.417	0.445	0.487	0.504	0.532	0.541	0.55	0.544	0.559	0.548	0.551	0.527	0.431	0.457	0.49	0.506	0.507	0.461	0.531	0.549	0.548	0.528	0.547	0.511	0.444	0.498	0.493	0.523	0.537	0.549	0.556	0.548	0.529	0.539	0.526	0.514	0.446	0.462	0.513	0.523	0.537	0.569	0.552	0.548	0.53	0.545	0.533	0.52	0.438
330	0.416	0.445	0.488	0.504	0.532	0.54	0.549	0.545	0.559	0.549	0.551	0.526	0.43	0.456	0.49	0.506	0.507	0.461	0.53	0.548	0.548	0.528	0.545	0.511	0.443	0.498	0.494	0.523	0.536	0.548	0.556	0.548	0.529	0.539	0.526	0.513	0.446	0.462	0.513	0.523	0.537	0.569	0.552	0.547	0.53	0.545	0.532	0.519	0.438
331	0.417	0.444	0.488	0.504	0.532	0.541	0.55	0.544	0.559	0.548	0.551	0.528	0.43	0.456	0.49	0.507	0.508	0.461	0.531	0.55	0.548	0.528	0.546	0.513	0.444	0.498	0.494	0.522	0.538	0.549	0.556	0.549	0.529	0.539	0.526	0.514	0.445	0.461	0.512	0.523	0.537	0.568	0.552	0.548	0.53	0.546	0.533	0.52	0.437
332	0.415	0.444	0.488	0.504	0.531	0.541	0.549	0.545	0.56	0.549	0.55	0.526	0.43	0.456	0.491	0.506	0.507	0.46	0.53	0.55	0.548	0.527	0.545	0.511	0.443	0.497	0.493	0.522	0.537	0.549	0.556	0.549	0.529	0.54	0.526	0.513	0.446	0.462	0.513	0.522	0.536	0.569	0.553	0.548	0.53	0.545	0.532	0.519	0.438
333	0.416	0.444	0.488	0.505	0.532	0.54	0.549	0.545	0.559	0.549	0.551	0.526	0.428	0.456	0.491	0.507	0.508	0.46	0.531	0.55	0.548	0.528	0.545	0.511	0.443	0.498	0.494	0.521	0.537	0.548	0.556	0.549	0.529	0.54	0.525	0.513	0.445	0.462	0.513	0.523	0.536	0.568	0.553	0.548	0.53	0.545	0.532	0.519	0.438
334	0.414	0.444	0.487	0.504	0.532	0.54	0.55	0.544	0.559	0.548	0.551	0.527	0.429	0.455	0.49	0.506	0.507	0.461	0.531	0.549	0.548	0.528	0.545	0.511	0.442	0.497	0.493	0.521	0.535	0.548	0.555	0.548	0.528	0.539	0.526	0.513	0.445	0.461	0.512	0.523	0.536	0.568	0.552	0.548	0.53	0.544	0.532	0.518	0.437
335	0.415	0.444	0.487	0.504	0.531	0.54	0.548	0.544	0.559	0.548	0.551	0.526	0.429	0.455	0.489	0.506	0.507	0.46	0.529	0.548	0.547	0.527	0.544	0.51	0.442	0.497	0.492	0.519	0.535	0.547	0.555	0.548	0.528	0.538	0.526	0.513	0.445	0.46	0.512	0.523	0.535	0.568	0.552	0.547	0.529	0.544	0.532	0.518	0.437
336	0.414	0.442	0.486	0.505	0.53	0.54	0.548	0.544	0.559	0.548	0.55	0.525	0.428	0.455	0.488	0.505	0.506	0.46	0.53	0.549	0.547	0.526	0.545	0.51	0.442	0.496	0.492	0.52	0.536	0.547	0.554	0.548	0.528	0.539	0.525	0.512	0.443	0.46	0.511	0.522	0.535	0.568	0.551	0.547	0.529	0.544	0.531	0.518	0.436
337	0.413	0.443	0.486	0.504	0.531	0.539	0.548	0.544	0.559	0.548	0.55	0.526	0.428	0.454	0.488	0.505	0.507	0.459	0.53	0.548	0.547	0.526	0.543	0.509	0.44	0.496	0.493	0.519	0.535	0.547	0.555	0.548	0.528	0.538	0.525	0.512	0.444	0.46	0.511	0.521	0.534	0.569	0.551	0.547	0.529	0.544	0.531	0.517	0.437
338	0.414	0.442	0.486	0.503	0.531	0.54	0.548	0.544	0.559	0.548	0.55	0.526	0.429	0.455	0.489	0.504	0.506	0.46	0.53	0.549	0.548	0.527	0.544	0.511	0.442	0.496	0.492	0.519	0.536	0.548	0.555	0.548	0.528	0.539	0.525	0.513	0.444	0.46	0.511	0.522	0.536	0.569	0.552	0.547	0.529	0.545	0.531	0.519	0.436
339	0.413	0.442	0.486	0.503	0.53	0.538	0.548	0.544	0.559	0.548	0.549	0.526	0.427	0.454	0.489	0.505	0.505	0.459	0.529	0.549	0.547	0.526	0.544	0.51	0.44	0.496	0.492	0.519	0.534	0.546	0.555	0.548	0.527	0.539	0.525	0.512	0.443	0.46	0.511	0.521	0.534	0.568	0.551	0.547	0.529	0.544	0.531	0.517	0.435
340	0.412	0.441	0.485	0.504	0.53	0.539	0.548	0.544	0.559	0.548	0.551	0.527	0.427	0.454	0.488	0.504	0.506	0.46	0.529	0.548	0.548	0.528	0.545	0.51	0.44	0.495	0.491	0.519	0.535	0.547	0.554	0.547	0.529	0.538	0.526	0.512	0.443	0.459	0.511	0.522	0.535	0.568	0.551	0.547	0.53	0.544	0.532	0.518	0.435
341	0.411	0.441	0.485	0.504	0.53	0.539	0.547	0.544	0.559	0.548	0.55	0.526	0.426	0.454	0.488	0.503	0.505	0.459	0.53	0.548	0.548	0.527	0.544	0.51	0.44	0.496	0.492	0.519	0.535	0.547	0.556	0.547	0.527	0.538	0.525	0.511	0.443	0.46	0.51	0.522	0.534	0.569	0.552	0.547	0.53	0.544	0.532	0.518	0.435
342	0.412	0.441	0.486	0.504	0.53	0.539	0.549	0.544	0.559	0.547	0.55	0.525	0.427	0.453	0.487	0.504	0.506	0.46	0.53	0.55	0.548	0.527	0.545	0.511	0.44	0.495	0.49	0.518	0.535	0.547	0.555	0.547	0.528	0.538	0.524	0.512	0.443	0.459	0.51	0.521	0.535	0.569	0.552	0.547	0.529	0.544	0.532	0.517	0.434
343	0.412	0.44	0.485	0.504	0.529	0.539	0.549	0.544	0.559	0.548	0.55	0.526	0.427	0.453	0.488	0.504	0.506	0.459	0.53	0.549	0.547	0.528	0.544	0.509	0.44	0.495	0.491	0.519	0.535	0.547	0.555	0.548	0.528	0.539	0.525	0.512	0.442	0.459	0.511	0.522	0.535	0.569	0.553	0.548	0.529	0.545	0.532	0.517	0.434
344	0.411	0.44	0.484	0.504	0.53	0.54	0.548	0.544	0.559	0.548	0.55	0.526	0.426	0.453	0.488	0.503	0.506	0.46	0.53	0.549	0.547	0.528	0.545	0.509	0.439	0.495	0.491	0.52	0.535	0.547	0.554	0.548	0.528	0.539	0.524	0.511	0.442	0.459	0.51	0.522	0.534	0.568	0.552	0.547	0.529	0.544	0.532	0.517	0.434
345	0.41	0.44	0.484	0.502	0.529	0.539	0.548	0.543	0.557	0.548	0.55	0.525	0.425	0.452	0.487	0.503	0.505	0.458	0.528	0.548	0.546	0.526	0.543	0.508	0.438	0.494	0.49	0.518	0.533	0.547	0.554	0.546	0.528	0.537	0.524	0.51	0.441	0.458	0.51	0.521	0.534	0.567	0.551	0.547	0.529	0.543	0.531	0.516	0.433
346	0.41	0.44	0.484	0.503	0.529	0.54	0.548	0.544	0.559	0.548	0.55	0.526	0.425	0.452	0.487	0.504	0.506	0.46	0.53	0.55	0.549	0.528	0.544	0.51	0.439	0.495	0.492	0.519	0.534	0.547	0.555	0.549	0.528	0.539	0.525	0.511	0.441	0.459	0.51	0.521	0.536	0.569	0.552	0.547	0.53	0.545	0.532	0.516	0.433
347	0.409	0.44	0.483	0.503	0.528	0.538	0.548	0.544	0.558	0.546	0.549	0.525	0.424	0.453	0.486	0.502	0.505	0.457	0.528	0.549	0.546	0.526	0.543	0.508	0.438	0.493	0.489	0.517	0.532	0.546	0.554	0.547	0.527	0.537	0.524	0.51	0.44	0.458	0.509	0.52	0.533	0.568	0.551	0.547	0.528	0.543	0.53	0.515	0.433
348	0.408	0.44	0.483	0.503	0.529	0.539	0.548	0.543	0.559	0.548	0.55	0.524	0.424	0.452	0.486	0.503	0.506	0.458	0.529	0.549	0.547	0.527	0.543	0.507	0.438	0.494	0.49	0.518	0.533	0.546	0.555	0.547	0.529	0.538	0.525	0.51	0.44	0.458	0.509	0.52	0.534	0.568	0.551	0.547	0.529	0.543	0.53	0.515	0.433
349	0.408	0.44	0.482	0.502	0.528	0.538	0.547	0.544	0.559	0.547	0.548	0.523	0.424	0.452	0.486	0.502	0.504	0.458	0.528	0.549	0.547	0.527	0.543	0.507	0.438	0.493	0.49	0.517	0.533	0.545	0.555	0.548	0.527	0.538	0.524	0.511	0.441	0.458	0.509	0.519	0.534	0.568	0.551	0.547	0.529	0.542	0.53	0.516	0.434
350	0.408	0.439	0.483	0.502	0.529	0.538	0.547	0.544	0.559	0.547	0.549	0.523	0.423	0.451	0.486	0.503	0.506	0.458	0.529	0.548	0.547	0.526	0.543	0.508	0.436	0.493	0.489	0.516	0.533	0.545	0.554	0.547	0.528	0.537	0.524	0.509	0.439	0.457	0.508	0.519	0.534	0.567	0.551	0.546	0.529	0.543	0.531	0.515	0.432
351	0.408	0.44	0.483	0.502	0.529	0.538	0.548	0.544	0.559	0.547	0.549	0.524	0.424	0.452	0.487	0.503	0.506	0.46	0.53	0.55	0.548	0.527	0.545	0.51	0.437	0.494	0.491	0.518	0.534	0.547	0.556	0.548	0.528	0.539	0.525	0.512	0.441	0.458	0.509	0.52	0.534	0.569	0.553	0.547	0.53	0.544	0.531	0.516	0.433
352	0.407	0.438	0.482	0.501	0.529	0.538	0.547	0.544	0.559	0.548	0.549	0.524	0.422	0.45	0.485	0.503	0.504	0.457	0.528	0.547	0.546	0.526	0.543	0.507	0.435	0.492	0.488	0.516	0.532	0.545	0.554	0.547	0.527	0.536	0.524	0.509	0.439	0.456	0.508	0.519	0.532	0.566	0.551	0.547	0.528	0.543	0.529	0.514	0.431
353	0.407	0.438	0.481	0.5	0.528	0.538	0.547	0.543	0.557	0.547	0.549	0.524	0.422	0.449	0.485	0.502	0.504	0.458	0.528	0.548	0.545	0.526	0.543	0.508	0.436	0.492	0.488	0.516	0.532	0.545	0.554	0.546	0.527	0.537	0.524	0.509	0.439	0.455	0.507	0.519	0.533	0.566	0.551	0.546	0.528	0.542	0.53	0.514	0.431
354	0.406	0.438	0.482	0.501	0.529	0.537	0.547	0.543	0.558	0.548	0.548	0.523	0.422	0.45	0.486	0.503	0.505	0.459	0.529	0.549	0.547	0.526	0.543	0.509	0.436	0.493	0.489	0.517	0.533	0.546	0.555	0.547	0.528	0.538	0.524	0.51	0.44	0.457	0.509	0.52	0.533	0.567	0.552	0.547	0.53	0.543	0.53	0.515	0.433
355	0.406	0.438	0.482	0.5	0.529	0.538	0.547	0.544	0.558	0.547	0.549	0.524	0.422	0.45	0.485	0.502	0.504	0.459	0.529	0.549	0.547	0.526	0.543	0.508	0.436	0.493	0.489	0.517	0.532	0.545	0.554	0.548	0.527	0.538	0.524	0.509	0.438	0.456	0.507	0.519	0.533	0.567	0.55	0.546	0.528	0.543	0.53	0.515	0.432
356	0.406	0.437	0.482	0.5	0.528	0.538	0.547	0.544	0.558	0.547	0.548	0.524	0.422	0.45	0.484	0.501	0.504	0.457	0.528	0.548	0.546	0.527	0.543	0.508	0.436	0.491	0.488	0.516	0.531	0.546	0.554	0.546	0.527	0.537	0.523	0.509	0.439	0.455	0.507	0.519	0.532	0.568	0.55	0.546	0.528	0.543	0.53	0.515	0.431
357	0.405	0.437	0.482	0.5	0.528	0.537	0.547	0.543	0.558	0.546	0.547	0.524	0.42	0.449	0.484	0.5	0.504	0.456	0.528	0.547	0.545	0.526	0.541	0.507	0.434	0.49	0.487	0.516	0.531	0.546	0.554	0.546	0.527	0.537	0.523	0.509	0.437	0.455	0.507	0.519	0.532	0.566	0.55	0.546	0.528	0.543	0.53	0.514	0.43
358	0.405	0.436	0.481	0.5	0.528	0.538	0.547	0.543	0.558	0.547	0.548	0.524	0.42	0.448	0.483	0.501	0.504	0.458	0.528	0.548	0.545	0.525	0.542	0.507	0.434	0.49	0.487	0.517	0.531	0.546	0.554	0.546	0.527	0.537	0.524	0.509	0.436	0.454	0.506	0.519	0.532	0.566	0.55	0.546	0.528	0.542	0.529	0.514	0.43
359	0.404	0.436	0.482	0.5	0.528	0.537	0.546	0.543	0.558	0.547	0.548	0.522	0.419	0.448	0.484	0.5	0.504	0.457	0.528	0.548	0.545	0.526	0.541	0.507	0.434	0.49	0.488	0.516	0.531	0.545	0.552	0.546	0.527	0.537	0.523	0.508	0.437	0.455	0.507	0.518	0.531	0.566	0.55	0.546	0.528	0.543	0.529	0.513	0.429
360	0.404	0.436	0.481	0.501	0.528	0.537	0.546	0.543	0.558	0.547	0.548	0.522	0.419	0.448	0.484	0.502	0.504	0.457	0.528	0.549	0.547	0.526	0.542	0.506	0.435	0.491	0.488	0.517	0.531	0.545	0.554	0.547	0.527	0.537	0.523	0.508	0.437	0.455	0.508	0.518	0.532	0.566	0.55	0.547	0.529	0.543	0.529	0.514	0.429
361	0.403	0.436	0.481	0.5	0.527	0.537	0.547	0.543	0.558	0.547	0.548	0.521	0.419	0.449	0.484	0.5	0.503	0.457	0.527	0.548	0.546	0.525	0.541	0.505	0.434	0.49	0.488	0.517	0.531	0.543	0.553	0.546	0.527	0.537	0.522	0.508	0.437	0.455	0.507	0.517	0.532	0.567	0.55	0.547	0.528	0.542	0.528	0.513	0.429
362	0.403	0.435	0.48	0.5	0.527	0.537	0.547	0.543	0.558	0.547	0.548	0.522	0.418	0.448	0.483	0.501	0.504	0.458	0.528	0.547	0.547	0.525	0.542	0.507	0.433	0.491	0.488	0.516	0.53	0.544	0.553	0.547	0.528	0.536	0.522	0.507	0.436	0.454	0.507	0.518	0.532	0.567	0.55	0.546	0.529	0.543	0.529	0.513	0.429
363	0.403	0.435	0.479	0.499	0.527	0.537	0.545	0.542	0.557	0.546	0.548	0.522	0.418	0.447	0.483	0.5	0.503	0.457	0.527	0.548	0.545	0.525	0.541	0.506	0.432	0.489	0.486	0.515	0.53	0.544	0.552	0.546	0.527	0.536	0.522	0.508	0.435	0.453	0.506	0.517	0.532	0.566	0.549	0.545	0.528	0.542	0.529	0.513	0.428
364	0.402	0.434	0.478	0.498	0.527	0.537	0.546	0.542	0.557	0.546	0.547	0.522	0.417	0.447	0.483	0.499	0.503	0.456	0.527	0.547	0.545	0.524	0.542	0.506	0.432	0.489	0.486	0.516	0.53	0.544	0.552	0.546	0.526	0.536	0.522	0.507	0.435	0.453	0.506	0.517	0.531	0.567	0.549	0.546	0.527	0.542	0.529	0.513	0.427
365	0.402	0.434	0.479	0.498	0.527	0.537	0.546	0.543	0.557	0.546	0.547	0.521	0.417	0.446	0.482	0.499	0.503	0.456	0.527	0.547	0.546	0.526	0.542	0.506	0.432	0.489	0.486	0.515	0.53	0.544	0.553	0.546	0.527	0.537	0.523	0.507	0.436	0.453	0.506	0.518	0.532	0.566	0.549	0.546	0.528	0.542	0.53	0.513	0.428
366	0.402	0.433	0.479	0.498	0.528	0.538	0.545	0.542	0.558	0.547	0.547	0.522	0.417	0.446	0.482	0.5	0.503	0.456	0.527	0.548	0.547	0.527	0.542	0.505	0.431	0.489	0.486	0.515	0.529	0.545	0.553	0.547	0.527	0.536	0.522	0.506	0.434	0.453	0.506	0.517	0.532	0.566	0.55	0.547	0.528	0.542	0.529	0.512	0.426
367	0.402	0.433	0.479	0.499	0.528	0.537	0.547	0.543	0.558	0.547	0.549	0.522	0.416	0.446	0.482	0.499	0.502	0.457	0.528	0.548	0.546	0.526	0.542	0.506	0.431	0.489	0.485	0.515	0.531	0.545	0.553	0.547	0.528	0.537	0.523	0.507	0.434	0.453	0.506	0.518	0.531	0.567	0.55	0.546	0.529	0.543	0.53	0.513	0.427
368	0.401	0.433	0.478	0.498	0.526	0.536	0.545	0.542	0.557	0.546	0.547	0.521	0.417	0.446	0.482	0.498	0.502	0.457	0.527	0.548	0.546	0.525	0.541	0.505	0.431	0.489	0.485	0.514	0.53	0.544	0.553	0.546	0.526	0.536	0.523	0.508	0.434	0.452	0.505	0.517	0.531	0.566	0.55	0.546	0.528	0.542	0.53	0.513	0.427
369	0.401	0.432	0.478	0.498	0.525	0.536	0.546	0.543	0.557	0.546	0.547	0.522	0.416	0.446	0.481	0.499	0.501	0.457	0.528	0.548	0.545	0.525	0.54	0.505	0.43	0.487	0.484	0.514	0.528	0.545	0.552	0.547	0.527	0.536	0.523	0.506	0.433	0.452	0.505	0.516	0.531	0.566	0.549	0.545	0.528	0.541	0.529	0.512	0.425
370	0.4	0.432	0.478	0.499	0.526	0.536	0.546	0.542	0.558	0.546	0.547	0.521	0.415	0.446	0.481	0.499	0.501	0.456	0.526	0.547	0.545	0.526	0.54	0.504	0.43	0.488	0.485	0.514	0.529	0.543	0.552	0.547	0.527	0.536	0.522	0.505	0.433	0.452	0.505	0.517	0.53	0.565	0.55	0.546	0.529	0.542	0.528	0.511	0.425
371	0.399	0.432	0.478	0.498	0.526	0.536	0.545	0.541	0.557	0.546	0.547	0.521	0.414	0.445	0.481	0.498	0.502	0.455	0.526	0.547	0.545	0.526	0.54	0.503	0.429	0.487	0.485	0.514	0.528	0.543	0.552	0.545	0.526	0.536	0.522	0.505	0.431	0.452	0.504	0.516	0.53	0.565	0.549	0.545	0.528	0.542	0.528	0.511	0.424
372	0.4	0.433	0.478	0.497	0.526	0.535	0.546	0.543	0.557	0.546	0.546	0.522	0.414	0.446	0.481	0.497	0.501	0.456	0.527	0.547	0.545	0.524	0.54	0.504	0.429	0.487	0.484	0.513	0.529	0.543	0.552	0.546	0.527	0.536	0.522	0.506	0.432	0.452	0.504	0.515	0.531	0.566	0.549	0.546	0.528	0.542	0.528	0.511	0.424
373	0.398	0.431	0.477	0.497	0.526	0.535	0.545	0.541	0.556	0.546	0.546	0.52	0.413	0.444	0.481	0.498	0.501	0.455	0.526	0.547	0.545	0.525	0.54	0.504	0.429	0.488	0.485	0.513	0.529	0.543	0.552	0.546	0.526	0.536	0.522	0.505	0.432	0.452	0.504	0.515	0.53	0.566	0.55	0.546	0.528	0.542	0.528	0.511	0.424
374	0.398	0.432	0.477	0.497	0.527	0.536	0.546	0.542	0.557	0.545	0.546	0.52	0.414	0.444	0.48	0.498	0.502	0.456	0.526	0.547	0.545	0.524	0.54	0.505	0.428	0.487	0.483	0.513	0.53	0.543	0.552	0.545	0.526	0.536	0.522	0.506	0.431	0.45	0.504	0.515	0.53	0.566	0.549	0.545	0.527	0.541	0.528	0.511	0.423
375	0.398	0.431	0.476	0.497	0.525	0.535	0.545	0.543	0.557	0.546	0.546	0.519	0.413	0.444	0.48	0.497	0.501	0.456	0.526	0.546	0.545	0.524	0.54	0.504	0.428	0.486	0.484	0.513	0.529	0.543	0.551	0.546	0.527	0.535	0.522	0.505	0.43	0.45	0.504	0.516	0.53	0.566	0.549	0.546	0.528	0.541	0.528	0.51	0.423
376	0.398	0.43	0.476	0.496	0.525	0.536	0.544	0.542	0.557	0.545	0.546	0.52	0.412	0.443	0.48	0.497	0.502	0.456	0.527	0.547	0.544	0.525	0.541	0.505	0.428	0.487	0.483	0.514	0.53	0.544	0.552	0.546	0.527	0.536	0.522	0.507	0.431	0.451	0.504	0.516	0.531	0.567	0.549	0.546	0.528	0.542	0.529	0.511	0.423
377	0.397	0.43	0.476	0.496	0.525	0.536	0.545	0.542	0.557	0.545	0.546	0.52	0.412	0.443	0.48	0.496	0.5	0.456	0.526	0.547	0.545	0.524	0.54	0.504	0.427	0.485	0.482	0.512	0.527	0.543	0.551	0.545	0.526	0.535	0.521	0.505	0.43	0.449	0.502	0.515	0.53	0.566	0.548	0.545	0.527	0.541	0.528	0.51	0.422
378	0.396	0.429	0.477	0.496	0.525	0.535	0.545	0.542	0.557	0.545	0.546	0.519	0.412	0.444	0.48	0.497	0.5	0.455	0.527	0.547	0.545	0.525	0.541	0.503	0.428	0.485	0.483	0.513	0.527	0.543	0.552	0.546	0.526	0.535	0.521	0.506	0.431	0.45	0.503	0.515	0.53	0.565	0.549	0.546	0.528	0.541	0.527	0.51	0.423
379	0.396	0.43	0.477	0.497	0.525	0.535	0.545	0.543	0.557	0.546	0.546	0.52	0.411	0.442	0.479	0.497	0.501	0.456	0.526	0.546	0.546	0.525	0.541	0.503	0.427	0.485	0.483	0.513	0.528	0.543	0.552	0.545	0.526	0.536	0.521	0.505	0.43	0.449	0.503	0.515	0.53	0.566	0.549	0.546	0.528	0.542	0.528	0.51	0.422
380	0.396	0.429	0.476	0.496	0.525	0.535	0.545	0.542	0.557	0.547	0.546	0.52	0.411	0.442	0.479	0.498	0.501	0.457	0.527	0.547	0.546	0.525	0.541	0.504	0.426	0.486	0.484	0.513	0.528	0.543	0.551	0.546	0.527	0.536	0.521	0.505	0.428	0.449	0.503	0.514	0.53	0.566	0.549	0.545	0.528	0.541	0.528	0.509	0.422
381	0.395	0.429	0.475	0.496	0.524	0.534	0.544	0.541	0.556	0.545	0.545	0.52	0.41	0.442	0.479	0.496	0.5	0.455	0.526	0.546	0.545	0.525	0.539	0.501	0.425	0.485	0.484	0.513	0.527	0.542	0.551	0.545	0.526	0.536	0.52	0.504	0.429	0.449	0.503	0.515	0.529	0.565	0.548	0.545	0.528	0.541	0.527	0.509	0.422
382	0.394	0.428	0.475	0.496	0.524	0.533	0.544	0.541	0.556	0.545	0.545	0.52	0.41	0.442	0.478	0.495	0.5	0.453	0.526	0.546	0.544	0.523	0.54	0.501	0.424	0.484	0.482	0.512	0.526	0.541	0.551	0.544	0.526	0.533	0.52	0.503	0.428	0.448	0.501	0.513	0.528	0.564	0.548	0.545	0.527	0.539	0.526	0.508	0.42
383	0.394	0.428	0.475	0.495	0.523	0.533	0.544	0.541	0.557	0.546	0.545	0.519	0.409	0.441	0.479	0.496	0.5	0.455	0.526	0.547	0.545	0.524	0.539	0.502	0.425	0.484	0.482	0.512	0.527	0.542	0.551	0.546	0.527	0.535	0.52	0.502	0.427	0.447	0.502	0.514	0.528	0.564	0.548	0.546	0.528	0.541	0.527	0.509	0.421
384	0.394	0.428	0.474	0.494	0.523	0.534	0.543	0.541	0.557	0.544	0.545	0.519	0.409	0.441	0.478	0.494	0.498	0.453	0.526	0.547	0.544	0.523	0.539	0.502	0.426	0.484	0.482	0.512	0.527	0.542	0.551	0.546	0.526	0.534	0.521	0.504	0.428	0.448	0.501	0.514	0.528	0.564	0.548	0.545	0.528	0.541	0.526	0.509	0.42
385	0.393	0.428	0.475	0.494	0.523	0.533	0.544	0.541	0.556	0.545	0.544	0.518	0.408	0.44	0.477	0.495	0.5	0.453	0.525	0.545	0.544	0.524	0.54	0.501	0.424	0.483	0.481	0.512	0.526	0.542	0.55	0.544	0.525	0.534	0.52	0.503	0.427	0.446	0.501	0.513	0.527	0.564	0.547	0.545	0.527	0.54	0.526	0.508	0.419
386	0.393	0.427	0.473	0.494	0.524	0.534	0.545	0.542	0.556	0.545	0.546	0.519	0.408	0.441	0.477	0.495	0.5	0.455	0.527	0.548	0.545	0.524	0.54	0.502	0.425	0.484	0.481	0.512	0.528	0.543	0.552	0.546	0.527	0.535	0.521	0.504	0.428	0.448	0.501	0.514	0.529	0.565	0.549	0.545	0.528	0.541	0.527	0.509	0.42
387	0.392	0.428	0.474	0.494	0.524	0.534	0.544	0.542	0.557	0.546	0.546	0.519	0.408	0.441	0.478	0.495	0.5	0.455	0.527	0.547	0.545	0.525	0.54	0.503	0.425	0.484	0.481	0.512	0.528	0.542	0.551	0.545	0.526	0.536	0.521	0.504	0.427	0.447	0.501	0.514	0.528	0.565	0.549	0.546	0.528	0.541	0.527	0.508	0.419
388	0.392	0.427	0.474	0.492	0.523	0.534	0.543	0.54	0.556	0.545	0.544	0.517	0.407	0.441	0.477	0.495	0.498	0.454	0.526	0.546	0.544	0.524	0.539	0.501	0.423	0.483	0.481	0.511	0.526	0.541	0.551	0.545	0.526	0.535	0.52	0.503	0.427	0.446	0.501	0.512	0.527	0.565	0.548	0.544	0.527	0.54	0.526	0.508	0.419
389	0.392	0.426	0.473	0.493	0.522	0.533	0.543	0.541	0.556	0.544	0.545	0.518	0.407	0.44	0.476	0.494	0.499	0.453	0.524	0.546	0.544	0.524	0.538	0.5	0.423	0.482	0.481	0.511	0.525	0.542	0.551	0.544	0.525	0.534	0.52	0.503	0.427	0.446	0.501	0.513	0.528	0.564	0.547	0.544	0.527	0.54	0.526	0.508	0.418
390	0.391	0.426	0.473	0.492	0.523	0.533	0.544	0.541	0.556	0.546	0.545	0.518	0.407	0.441	0.477	0.496	0.5	0.455	0.526	0.546	0.546	0.525	0.54	0.502	0.423	0.483	0.481	0.511	0.526	0.542	0.552	0.545	0.526	0.535	0.521	0.503	0.426	0.446	0.501	0.514	0.528	0.565	0.548	0.545	0.528	0.54	0.527	0.508	0.418
391	0.39	0.425	0.473	0.492	0.522	0.533	0.543	0.54	0.556	0.544	0.544	0.517	0.406	0.439	0.476	0.494	0.498	0.453	0.525	0.546	0.544	0.522	0.538	0.5	0.422	0.482	0.48	0.511	0.525	0.541	0.55	0.545	0.526	0.534	0.519	0.502	0.425	0.446	0.501	0.512	0.528	0.564	0.548	0.544	0.527	0.54	0.526	0.507	0.417
392	0.389	0.425	0.472	0.493	0.522	0.533	0.543	0.541	0.556	0.545	0.545	0.518	0.406	0.439	0.476	0.494	0.498	0.454	0.525	0.546	0.544	0.524	0.538	0.501	0.422	0.483	0.479	0.51	0.524	0.542	0.551	0.545	0.525	0.534	0.52	0.502	0.425	0.445	0.5	0.513	0.528	0.564	0.548	0.545	0.528	0.54	0.527	0.507	0.417
393	0.39	0.425	0.473	0.494	0.523	0.534	0.543	0.54	0.556	0.544	0.545	0.519	0.404	0.438	0.476	0.494	0.499	0.454	0.526	0.546	0.544	0.524	0.538	0.5	0.421	0.482	0.481	0.511	0.525	0.541	0.551	0.544	0.526	0.535	0.521	0.502	0.424	0.444	0.499	0.513	0.528	0.563	0.547	0.544	0.527	0.54	0.526	0.507	0.416
394	0.389	0.425	0.471	0.493	0.523	0.533	0.543	0.54	0.557	0.545	0.544	0.519	0.405	0.439	0.475	0.494	0.498	0.456	0.526	0.546	0.545	0.524	0.54	0.5	0.421	0.482	0.48	0.511	0.525	0.542	0.551	0.545	0.527	0.535	0.521	0.502	0.424	0.445	0.499	0.512	0.529	0.564	0.548	0.545	0.528	0.541	0.527	0.506	0.417
395	0.389	0.424	0.471	0.492	0.522	0.532	0.543	0.541	0.555	0.544	0.544	0.518	0.405	0.438	0.475	0.492	0.498	0.454	0.525	0.546	0.544	0.523	0.538	0.5	0.421	0.482	0.479	0.509	0.525	0.542	0.551	0.545	0.525	0.534	0.519	0.501	0.424	0.444	0.499	0.511	0.528	0.564	0.548	0.544	0.527	0.54	0.526	0.507	0.416
396	0.389	0.422	0.47	0.493	0.523	0.532	0.543	0.541	0.555	0.544	0.544	0.517	0.404	0.437	0.474	0.492	0.497	0.454	0.525	0.545	0.543	0.523	0.538	0.501	0.42	0.48	0.478	0.508	0.524	0.541	0.55	0.544	0.524	0.533	0.519	0.501	0.423	0.443	0.498	0.511	0.527	0.563	0.547	0.544	0.526	0.539	0.525	0.506	0.415
397	0.388	0.424	0.471	0.494	0.523	0.533	0.543	0.54	0.557	0.545	0.544	0.517	0.404	0.437	0.474	0.493	0.499	0.455	0.525	0.544	0.544	0.524	0.539	0.5	0.421	0.481	0.479	0.509	0.525	0.541	0.55	0.545	0.525	0.534	0.52	0.501	0.424	0.444	0.499	0.512	0.527	0.564	0.549	0.545	0.527	0.541	0.526	0.507	0.416
398	0.387	0.423	0.471	0.493	0.522	0.531	0.543	0.541	0.554	0.544	0.543	0.516	0.403	0.437	0.474	0.492	0.497	0.453	0.525	0.545	0.543	0.523	0.539	0.499	0.42	0.48	0.479	0.509	0.524	0.54	0.55	0.545	0.525	0.534	0.52	0.501	0.422	0.444	0.498	0.511	0.526	0.563	0.548	0.545	0.526	0.54	0.525	0.505	0.415
399	0.387	0.423	0.471	0.492	0.522	0.532	0.543	0.541	0.555	0.543	0.544	0.516	0.403	0.436	0.473	0.492	0.498	0.454	0.524	0.545	0.543	0.522	0.538	0.5	0.419	0.479	0.476	0.508	0.524	0.539	0.55	0.544	0.525	0.533	0.519	0.501	0.422	0.443	0.498	0.511	0.526	0.563	0.548	0.544	0.526	0.538	0.525	0.506	0.415
400	0.386	0.422	0.471	0.493	0.522	0.532	0.543	0.541	0.555	0.544	0.543	0.516	0.402	0.437	0.474	0.493	0.5	0.454	0.525	0.547	0.544	0.524	0.539	0.5	0.42	0.48	0.479	0.509	0.526	0.541	0.55	0.546	0.526	0.534	0.521	0.501	0.423	0.444	0.498	0.512	0.526	0.564	0.549	0.545	0.527	0.54	0.526	0.507	0.415
401	0.387	0.423	0.471	0.492	0.522	0.532	0.542	0.54	0.556	0.543	0.543	0.517	0.402	0.435	0.474	0.492	0.497	0.453	0.525	0.546	0.544	0.523	0.538	0.499	0.419	0.479	0.477	0.509	0.524	0.54	0.55	0.544	0.525	0.534	0.519	0.5	0.422	0.443	0.498	0.511	0.525	0.564	0.547	0.544	0.526	0.54	0.525	0.505	0.413
402	0.386	0.421	0.471	0.491	0.522	0.532	0.543	0.54	0.555	0.543	0.544	0.516	0.402	0.436	0.474	0.492	0.497	0.452	0.524	0.546	0.544	0.523	0.539	0.5	0.418	0.479	0.477	0.508	0.524	0.541	0.549	0.545	0.525	0.534	0.52	0.501	0.422	0.443	0.498	0.511	0.525	0.564	0.548	0.544	0.527	0.54	0.526	0.506	0.414
403	0.385	0.422	0.471	0.491	0.521	0.532	0.543	0.54	0.555	0.544	0.542	0.516	0.402	0.436	0.473	0.491	0.496	0.453	0.525	0.547	0.544	0.523	0.538	0.498	0.418	0.479	0.477	0.508	0.524	0.541	0.55	0.545	0.525	0.535	0.519	0.501	0.422	0.442	0.498	0.511	0.525	0.564	0.547	0.545	0.527	0.54	0.526	0.506	0.413
404	0.384	0.421	0.47	0.491	0.521	0.532	0.542	0.541	0.555	0.544	0.543	0.516	0.4	0.434	0.473	0.492	0.496	0.452	0.523	0.545	0.543	0.522	0.538	0.498	0.416	0.478	0.476	0.507	0.522	0.54	0.548	0.543	0.524	0.533	0.518	0.5	0.42	0.441	0.497	0.51	0.524	0.563	0.546	0.544	0.526	0.539	0.525	0.505	0.412
405	0.384	0.421	0.47	0.49	0.52	0.531	0.542	0.54	0.554	0.543	0.543	0.515	0.4	0.436	0.473	0.491	0.496	0.453	0.523	0.546	0.543	0.523	0.538	0.498	0.418	0.479	0.478	0.508	0.523	0.54	0.55	0.544	0.525	0.533	0.518	0.501	0.42	0.442	0.498	0.51	0.524	0.564	0.547	0.545	0.526	0.54	0.525	0.505	0.413
406	0.383	0.421	0.47	0.491	0.521	0.532	0.542	0.541	0.555	0.544	0.542	0.514	0.399	0.434	0.473	0.49	0.495	0.453	0.523	0.545	0.542	0.522	0.537	0.497	0.416	0.478	0.476	0.507	0.522	0.539	0.549	0.543	0.524	0.533	0.517	0.499	0.419	0.441	0.497	0.509	0.524	0.563	0.546	0.544	0.526	0.539	0.525	0.503	0.411
407	0.383	0.42	0.47	0.491	0.52	0.532	0.541	0.54	0.556	0.544	0.543	0.515	0.399	0.434	0.473	0.492	0.497	0.453	0.524	0.546	0.544	0.523	0.538	0.498	0.416	0.478	0.477	0.507	0.523	0.54	0.55	0.544	0.525	0.533	0.518	0.499	0.42	0.441	0.497	0.51	0.524	0.563	0.547	0.544	0.526	0.539	0.525	0.504	0.41
408	0.382	0.419	0.469	0.49	0.52	0.531	0.54	0.54	0.555	0.543	0.543	0.514	0.399	0.434	0.472	0.491	0.496	0.452	0.524	0.545	0.544	0.523	0.538	0.497	0.415	0.478	0.476	0.507	0.523	0.54	0.55	0.545	0.526	0.534	0.518	0.499	0.42	0.441	0.496	0.51	0.524	0.563	0.547	0.544	0.527	0.539	0.525	0.504	0.411
409	0.382	0.419	0.469	0.49	0.519	0.53	0.541	0.539	0.555	0.543	0.542	0.513	0.398	0.434	0.471	0.49	0.496	0.451	0.523	0.544	0.542	0.522	0.538	0.496	0.415	0.477	0.476	0.506	0.521	0.539	0.548	0.543	0.524	0.532	0.517	0.498	0.419	0.44	0.494	0.509	0.523	0.562	0.547	0.543	0.526	0.538	0.524	0.503	0.41
410	0.382	0.419	0.468	0.489	0.519	0.531	0.541	0.54	0.555	0.543	0.542	0.514	0.398	0.433	0.472	0.489	0.496	0.451	0.524	0.546	0.543	0.522	0.536	0.498	0.415	0.476	0.476	0.507	0.521	0.539	0.549	0.544	0.525	0.533	0.518	0.498	0.418	0.439	0.495	0.509	0.524	0.563	0.547	0.543	0.527	0.539	0.524	0.503	0.41
411	0.381	0.418	0.468	0.489	0.519	0.53	0.541	0.54	0.554	0.543	0.542	0.514	0.397	0.432	0.471	0.489	0.495	0.451	0.523	0.544	0.543	0.522	0.536	0.497	0.414	0.476	0.475	0.507	0.521	0.539	0.549	0.544	0.525	0.532	0.517	0.498	0.417	0.44	0.495	0.508	0.523	0.563	0.546	0.544	0.525	0.539	0.524	0.503	0.41
412	0.38	0.419	0.468	0.489	0.519	0.53	0.541	0.54	0.555	0.543	0.542	0.514	0.397	0.432	0.472	0.489	0.496	0.452	0.524	0.546	0.543	0.523	0.537	0.497	0.414	0.477	0.476	0.506	0.522	0.538	0.549	0.544	0.525	0.533	0.517	0.498	0.417	0.44	0.496	0.508	0.524	0.563	0.546	0.544	0.526	0.539	0.524	0.503	0.409
413	0.38	0.418	0.467	0.489	0.518	0.53	0.541	0.54	0.555	0.542	0.542	0.514	0.397	0.432	0.471	0.489	0.495	0.451	0.524	0.546	0.543	0.522	0.536	0.496	0.413	0.477	0.475	0.506	0.521	0.539	0.549	0.544	0.524	0.532	0.518	0.498	0.417	0.439	0.495	0.508	0.524	0.563	0.547	0.544	0.526	0.539	0.524	0.503	0.409
414	0.38	0.417	0.467	0.489	0.519	0.53	0.541	0.54	0.555	0.543	0.542	0.514	0.396	0.432	0.471	0.489	0.495	0.451	0.523	0.544	0.543	0.522	0.535	0.496	0.413	0.476	0.475	0.506	0.521	0.539	0.549	0.544	0.525	0.532	0.518	0.497	0.417	0.439	0.495	0.509	0.524	0.562	0.546	0.544	0.526	0.538	0.523	0.502	0.408
415	0.379	0.416	0.466	0.488	0.519	0.529	0.54	0.54	0.554	0.542	0.542	0.514	0.395	0.432	0.47	0.488	0.496	0.451	0.523	0.544	0.542	0.522	0.535	0.495	0.412	0.476	0.474	0.505	0.521	0.539	0.549	0.544	0.525	0.532	0.518	0.497	0.416	0.439	0.493	0.508	0.523	0.562	0.546	0.543	0.526	0.538	0.524	0.502	0.408
416	0.378	0.417	0.467	0.488	0.519	0.53	0.541	0.54	0.555	0.542	0.542	0.514	0.395	0.431	0.47	0.487	0.494	0.451	0.522	0.544	0.543	0.521	0.535	0.496	0.413	0.475	0.474	0.506	0.521	0.539	0.549	0.544	0.523	0.532	0.518	0.497	0.416	0.438	0.494	0.508	0.524	0.563	0.547	0.543	0.526	0.538	0.524	0.503	0.408
417	0.378	0.416	0.466	0.489	0.519	0.531	0.541	0.54	0.555	0.543	0.542	0.515	0.396	0.431	0.47	0.489	0.497	0.452	0.524	0.546	0.544	0.523	0.536	0.497	0.413	0.476	0.474	0.506	0.523	0.539	0.549	0.545	0.525	0.533	0.518	0.498	0.416	0.439	0.494	0.508	0.525	0.563	0.547	0.543	0.526	0.538	0.524	0.503	0.408
418	0.378	0.416	0.466	0.488	0.518	0.531	0.541	0.539	0.555	0.542	0.542	0.513	0.394	0.43	0.469	0.487	0.496	0.452	0.523	0.545	0.542	0.523	0.535	0.496	0.412	0.475	0.474	0.505	0.521	0.539	0.549	0.543	0.523	0.533	0.518	0.497	0.415	0.438	0.494	0.507	0.524	0.563	0.546	0.543	0.525	0.539	0.523	0.502	0.407
419	0.377	0.415	0.466	0.488	0.518	0.53	0.54	0.54	0.554	0.543	0.542	0.513	0.394	0.43	0.469	0.487	0.496	0.451	0.523	0.544	0.543	0.523	0.537	0.495	0.412	0.474	0.474	0.505	0.52	0.538	0.548	0.544	0.524	0.533	0.518	0.496	0.415	0.438	0.494	0.507	0.524	0.563	0.546	0.544	0.526	0.539	0.524	0.503	0.406
420	0.376	0.415	0.466	0.487	0.517	0.529	0.539	0.539	0.554	0.542	0.541	0.512	0.393	0.43	0.469	0.488	0.494	0.449	0.523	0.546	0.543	0.522	0.535	0.494	0.411	0.474	0.474	0.504	0.519	0.538	0.549	0.544	0.525	0.532	0.517	0.496	0.415	0.437	0.493	0.506	0.523	0.562	0.546	0.543	0.525	0.538	0.522	0.501	0.405
421	0.376	0.415	0.466	0.488	0.518	0.53	0.541	0.541	0.555	0.543	0.542	0.513	0.394	0.43	0.469	0.489	0.495	0.451	0.523	0.545	0.544	0.522	0.537	0.496	0.411	0.474	0.474	0.505	0.52	0.539	0.549	0.545	0.525	0.532	0.518	0.497	0.415	0.436	0.493	0.507	0.524	0.563	0.547	0.544	0.526	0.538	0.523	0.502	0.406
422	0.375	0.415	0.465	0.487	0.518	0.529	0.54	0.54	0.554	0.543	0.542	0.512	0.393	0.429	0.468	0.488	0.495	0.451	0.523	0.546	0.543	0.522	0.536	0.497	0.411	0.475	0.473	0.505	0.521	0.538	0.549	0.544	0.524	0.533	0.518	0.497	0.414	0.436	0.493	0.507	0.523	0.563	0.546	0.544	0.526	0.538	0.523	0.502	0.406
423	0.375	0.414	0.465	0.487	0.518	0.529	0.539	0.539	0.554	0.542	0.541	0.512	0.392	0.429	0.468	0.486	0.494	0.45	0.521	0.545	0.541	0.521	0.535	0.494	0.409	0.472	0.471	0.503	0.519	0.537	0.547	0.542	0.524	0.531	0.517	0.496	0.413	0.436	0.491	0.506	0.523	0.562	0.545	0.543	0.525	0.537	0.523	0.501	0.404
424	0.374	0.414	0.465	0.487	0.518	0.529	0.54	0.54	0.554	0.543	0.542	0.513	0.392	0.429	0.468	0.488	0.495	0.451	0.522	0.546	0.544	0.522	0.536	0.495	0.409	0.472	0.473	0.505	0.52	0.537	0.548	0.543	0.525	0.533	0.518	0.497	0.412	0.436	0.493	0.507	0.523	0.562	0.546	0.543	0.526	0.539	0.523	0.502	0.404
425	0.374	0.414	0.464	0.487	0.518	0.53	0.54	0.539	0.555	0.542	0.542	0.512	0.391	0.428	0.467	0.487	0.495	0.45	0.521	0.545	0.543	0.522	0.536	0.495	0.409	0.472	0.472	0.504	0.52	0.538	0.548	0.543	0.524	0.533	0.517	0.496	0.412	0.436	0.492	0.507	0.523	0.562	0.545	0.544	0.526	0.538	0.523	0.5	0.403
426	0.374	0.413	0.464	0.487	0.518	0.53	0.541	0.539	0.555	0.542	0.542	0.512	0.391	0.428	0.468	0.486	0.495	0.451	0.522	0.546	0.543	0.523	0.535	0.494	0.409	0.472	0.472	0.503	0.519	0.537	0.548	0.542	0.525	0.533	0.517	0.496	0.411	0.435	0.492	0.506	0.523	0.561	0.546	0.543	0.525	0.538	0.523	0.5	0.403
427	0.372	0.412	0.463	0.485	0.518	0.528	0.539	0.539	0.553	0.542	0.54	0.512	0.389	0.427	0.467	0.485	0.492	0.451	0.521	0.543	0.542	0.522	0.536	0.494	0.408	0.471	0.472	0.503	0.518	0.538	0.547	0.544	0.523	0.532	0.516	0.495	0.411	0.435	0.492	0.506	0.523	0.561	0.545	0.543	0.525	0.539	0.522	0.5	0.402
428	0.372	0.413	0.463	0.485	0.517	0.528	0.538	0.539	0.554	0.541	0.54	0.511	0.39	0.427	0.467	0.484	0.492	0.449	0.521	0.542	0.542	0.52	0.534	0.492	0.407	0.47	0.471	0.502	0.517	0.537	0.547	0.542	0.523	0.531	0.515	0.494	0.411	0.434	0.491	0.505	0.522	0.56	0.544	0.542	0.524	0.538	0.521	0.499	0.402
429	0.371	0.411	0.463	0.485	0.518	0.528	0.539	0.538	0.554	0.542	0.541	0.512	0.389	0.427	0.467	0.485	0.493	0.45	0.522	0.543	0.542	0.521	0.536	0.494	0.407	0.471	0.471	0.503	0.517	0.537	0.547	0.542	0.523	0.532	0.516	0.494	0.41	0.434	0.491	0.506	0.522	0.561	0.545	0.542	0.525	0.538	0.523	0.5	0.402
430	0.371	0.412	0.464	0.484	0.518	0.53	0.54	0.54	0.554	0.543	0.54	0.512	0.389	0.427	0.467	0.485	0.493	0.45	0.523	0.545	0.544	0.522	0.536	0.495	0.407	0.472	0.471	0.502	0.518	0.538	0.549	0.544	0.525	0.532	0.516	0.495	0.411	0.434	0.492	0.505	0.522	0.562	0.546	0.543	0.526	0.538	0.522	0.5	0.402
431	0.371	0.411	0.463	0.484	0.517	0.528	0.539	0.538	0.554	0.542	0.54	0.511	0.388	0.427	0.466	0.484	0.492	0.45	0.521	0.544	0.542	0.521	0.534	0.492	0.407	0.471	0.47	0.502	0.517	0.536	0.547	0.542	0.522	0.53	0.516	0.493	0.41	0.433	0.49	0.504	0.521	0.561	0.545	0.542	0.525	0.537	0.521	0.499	0.401
432	0.37	0.411	0.463	0.485	0.516	0.529	0.539	0.539	0.555	0.541	0.54	0.511	0.388	0.427	0.466	0.486	0.492	0.45	0.522	0.545	0.544	0.521	0.536	0.495	0.407	0.471	0.471	0.502	0.518	0.538	0.549	0.544	0.524	0.532	0.516	0.494	0.41	0.434	0.491	0.506	0.522	0.562	0.546	0.543	0.526	0.538	0.522	0.5	0.402
433	0.369	0.41	0.462	0.484	0.515	0.528	0.538	0.538	0.554	0.541	0.54	0.509	0.386	0.426	0.466	0.484	0.492	0.449	0.521	0.544	0.542	0.521	0.534	0.492	0.405	0.47	0.469	0.502	0.517	0.536	0.547	0.542	0.523	0.531	0.515	0.492	0.409	0.432	0.49	0.504	0.521	0.561	0.544	0.542	0.525	0.537	0.521	0.498	0.4
434	0.368	0.41	0.462	0.483	0.515	0.528	0.537	0.537	0.553	0.542	0.54	0.509	0.386	0.425	0.465	0.484	0.492	0.449	0.521	0.543	0.542	0.521	0.535	0.492	0.404	0.469	0.469	0.502	0.517	0.536	0.547	0.542	0.523	0.531	0.515	0.493	0.408	0.432	0.49	0.504	0.521	0.561	0.544	0.543	0.525	0.537	0.522	0.498	0.4
435	0.369	0.41	0.461	0.484	0.515	0.528	0.538	0.538	0.554	0.542	0.54	0.509	0.386	0.425	0.465	0.485	0.493	0.45	0.521	0.544	0.542	0.521	0.535	0.493	0.405	0.469	0.47	0.502	0.518	0.537	0.546	0.543	0.525	0.532	0.517	0.494	0.408	0.433	0.49	0.505	0.522	0.562	0.544	0.543	0.525	0.538	0.522	0.499	0.4
436	0.368	0.409	0.461	0.482	0.515	0.528	0.538	0.538	0.552	0.541	0.54	0.51	0.386	0.424	0.464	0.483	0.491	0.45	0.521	0.542	0.541	0.52	0.534	0.492	0.404	0.468	0.468	0.501	0.517	0.535	0.547	0.541	0.521	0.531	0.515	0.493	0.407	0.431	0.489	0.503	0.52	0.561	0.544	0.542	0.524	0.537	0.521	0.498	0.399
437	0.367	0.408	0.46	0.482	0.515	0.527	0.537	0.538	0.553	0.541	0.54	0.51	0.384	0.424	0.464	0.483	0.491	0.449	0.521	0.543	0.541	0.52	0.534	0.492	0.404	0.469	0.469	0.501	0.516	0.535	0.547	0.542	0.523	0.531	0.516	0.493	0.407	0.431	0.489	0.504	0.52	0.561	0.545	0.542	0.524	0.537	0.521	0.498	0.399
438	0.366	0.408	0.46	0.483	0.515	0.527	0.538	0.538	0.553	0.541	0.54	0.509	0.384	0.423	0.464	0.483	0.49	0.449	0.52	0.543	0.542	0.52	0.534	0.492	0.403	0.468	0.468	0.502	0.516	0.535	0.546	0.541	0.523	0.531	0.516	0.493	0.406	0.43	0.489	0.503	0.521	0.561	0.545	0.543	0.524	0.537	0.522	0.498	0.399
439	0.366	0.408	0.46	0.483	0.514	0.527	0.538	0.538	0.553	0.541	0.539	0.509	0.384	0.423	0.464	0.482	0.492	0.449	0.521	0.544	0.541	0.52	0.532	0.492	0.403	0.468	0.468	0.5	0.516	0.535	0.547	0.543	0.522	0.531	0.514	0.492	0.406	0.43	0.489	0.503	0.52	0.561	0.544	0.542	0.525	0.536	0.521	0.498	0.398
440	0.365	0.407	0.46	0.483	0.515	0.527	0.537	0.538	0.555	0.541	0.54	0.509	0.384	0.423	0.464	0.483	0.491	0.448	0.52	0.543	0.541	0.521	0.534	0.491	0.402	0.467	0.467	0.501	0.516	0.535	0.546	0.542	0.522	0.531	0.516	0.492	0.405	0.43	0.489	0.503	0.521	0.561	0.544	0.542	0.525	0.537	0.521	0.497	0.397
441	0.365	0.408	0.459	0.484	0.515	0.527	0.537	0.538	0.554	0.542	0.54	0.51	0.384	0.424	0.464	0.484	0.492	0.449	0.522	0.544	0.542	0.521	0.535	0.493	0.403	0.469	0.468	0.501	0.516	0.536	0.548	0.543	0.523	0.532	0.515	0.493	0.406	0.43	0.49	0.504	0.521	0.561	0.545	0.543	0.526	0.537	0.522	0.498	0.397
442	0.363	0.406	0.459	0.483	0.514	0.526	0.537	0.537	0.554	0.54	0.539	0.508	0.382	0.422	0.463	0.482	0.491	0.448	0.521	0.543	0.542	0.52	0.534	0.491	0.401	0.467	0.467	0.501	0.516	0.535	0.547	0.542	0.523	0.531	0.516	0.492	0.404	0.43	0.488	0.503	0.52	0.56	0.544	0.543	0.525	0.536	0.521	0.496	0.395
443	0.364	0.408	0.46	0.482	0.514	0.528	0.537	0.539	0.554	0.542	0.539	0.509	0.382	0.422	0.463	0.483	0.489	0.449	0.522	0.544	0.542	0.521	0.534	0.491	0.402	0.468	0.468	0.5	0.515	0.537	0.547	0.543	0.524	0.531	0.515	0.492	0.405	0.43	0.488	0.503	0.52	0.561	0.545	0.543	0.526	0.537	0.521	0.498	0.396
444	0.363	0.406	0.459	0.482	0.515	0.527	0.537	0.537	0.553	0.541	0.539	0.509	0.382	0.421	0.463	0.482	0.49	0.448	0.521	0.543	0.54	0.52	0.534	0.491	0.401	0.466	0.467	0.5	0.515	0.536	0.547	0.542	0.522	0.53	0.514	0.492	0.404	0.429	0.488	0.503	0.52	0.56	0.544	0.542	0.524	0.536	0.52	0.496	0.395
445	0.362	0.405	0.458	0.481	0.515	0.527	0.536	0.537	0.554	0.541	0.538	0.508	0.381	0.421	0.462	0.482	0.49	0.447	0.52	0.543	0.54	0.52	0.533	0.49	0.399	0.465	0.465	0.499	0.515	0.535	0.546	0.541	0.522	0.531	0.514	0.49	0.404	0.428	0.486	0.503	0.519	0.559	0.543	0.542	0.525	0.536	0.52	0.495	0.394
446	0.363	0.405	0.458	0.482	0.514	0.528	0.538	0.539	0.553	0.541	0.539	0.509	0.381	0.421	0.462	0.482	0.49	0.449	0.522	0.544	0.542	0.521	0.535	0.491	0.4	0.466	0.467	0.5	0.517	0.536	0.547	0.543	0.523	0.531	0.516	0.492	0.404	0.428	0.487	0.503	0.519	0.561	0.545	0.543	0.524	0.537	0.521	0.497	0.395
447	0.362	0.405	0.458	0.481	0.513	0.527	0.536	0.538	0.553	0.54	0.539	0.508	0.38	0.421	0.461	0.48	0.488	0.447	0.52	0.542	0.54	0.52	0.533	0.49	0.399	0.465	0.466	0.498	0.515	0.535	0.546	0.541	0.523	0.53	0.514	0.49	0.403	0.428	0.486	0.502	0.519	0.559	0.544	0.542	0.524	0.535	0.519	0.496	0.394
448	0.362	0.405	0.458	0.482	0.515	0.528	0.538	0.538	0.554	0.541	0.539	0.509	0.38	0.421	0.462	0.482	0.492	0.449	0.521	0.545	0.542	0.521	0.534	0.491	0.4	0.467	0.466	0.5	0.516	0.536	0.547	0.543	0.523	0.531	0.515	0.491	0.403	0.428	0.487	0.502	0.52	0.561	0.545	0.543	0.525	0.537	0.521	0.496	0.394
449	0.361	0.403	0.457	0.481	0.513	0.526	0.536	0.538	0.553	0.541	0.539	0.508	0.38	0.42	0.461	0.481	0.488	0.449	0.52	0.543	0.541	0.52	0.534	0.49	0.399	0.466	0.466	0.498	0.515	0.535	0.546	0.542	0.522	0.531	0.515	0.49	0.403	0.427	0.487	0.502	0.519	0.561	0.544	0.543	0.524	0.535	0.52	0.495	0.393
450	0.36	0.404	0.457	0.481	0.513	0.526	0.537	0.538	0.553	0.54	0.537	0.507	0.379	0.42	0.461	0.481	0.49	0.448	0.52	0.543	0.541	0.52	0.532	0.489	0.399	0.465	0.466	0.499	0.515	0.534	0.545	0.542	0.522	0.531	0.514	0.49	0.402	0.427	0.486	0.502	0.518	0.56	0.544	0.542	0.524	0.536	0.52	0.495	0.392
451	0.359	0.403	0.455	0.48	0.513	0.527	0.536	0.538	0.552	0.54	0.538	0.508	0.377	0.419	0.46	0.481	0.49	0.448	0.519	0.543	0.541	0.52	0.534	0.489	0.397	0.464	0.465	0.499	0.514	0.534	0.545	0.542	0.523	0.531	0.514	0.49	0.401	0.426	0.486	0.502	0.519	0.56	0.543	0.542	0.524	0.536	0.521	0.495	0.392
452	0.359	0.402	0.455	0.48	0.512	0.526	0.536	0.537	0.552	0.54	0.538	0.507	0.377	0.419	0.46	0.48	0.488	0.447	0.519	0.542	0.541	0.519	0.532	0.49	0.397	0.463	0.465	0.498	0.513	0.534	0.545	0.541	0.521	0.529	0.514	0.49	0.4	0.426	0.485	0.501	0.518	0.56	0.543	0.541	0.523	0.535	0.52	0.494	0.391
453	0.359	0.403	0.455	0.48	0.513	0.527	0.537	0.538	0.553	0.541	0.538	0.508	0.377	0.418	0.46	0.48	0.49	0.448	0.52	0.544	0.541	0.52	0.533	0.49	0.397	0.464	0.464	0.498	0.514	0.535	0.546	0.541	0.522	0.53	0.513	0.49	0.4	0.426	0.485	0.501	0.519	0.561	0.543	0.542	0.524	0.536	0.52	0.495	0.391
454	0.357	0.402	0.454	0.48	0.512	0.525	0.536	0.537	0.553	0.54	0.537	0.507	0.376	0.418	0.46	0.48	0.488	0.448	0.519	0.543	0.541	0.52	0.533	0.49	0.396	0.463	0.464	0.498	0.513	0.535	0.545	0.541	0.522	0.53	0.513	0.489	0.4	0.425	0.485	0.501	0.518	0.56	0.543	0.542	0.524	0.535	0.52	0.494	0.391
455	0.357	0.402	0.454	0.479	0.512	0.526	0.535	0.537	0.553	0.541	0.538	0.506	0.376	0.417	0.459	0.479	0.49	0.448	0.52	0.543	0.541	0.519	0.532	0.488	0.396	0.462	0.463	0.497	0.513	0.535	0.545	0.542	0.523	0.53	0.513	0.49	0.398	0.425	0.484	0.499	0.518	0.559	0.543	0.542	0.523	0.535	0.519	0.494	0.39
456	0.357	0.401	0.454	0.48	0.511	0.526	0.536	0.537	0.553	0.54	0.538	0.507	0.375	0.418	0.459	0.48	0.49	0.448	0.521	0.544	0.541	0.519	0.533	0.489	0.395	0.462	0.464	0.497	0.514	0.535	0.546	0.543	0.523	0.529	0.514	0.489	0.399	0.424	0.484	0.5	0.518	0.56	0.544	0.542	0.524	0.536	0.52	0.494	0.391
457	0.357	0.401	0.454	0.479	0.512	0.526	0.536	0.538	0.552	0.54	0.538	0.506	0.375	0.417	0.459	0.479	0.488	0.448	0.52	0.544	0.542	0.519	0.533	0.489	0.396	0.463	0.464	0.497	0.514	0.535	0.546	0.543	0.523	0.53	0.513	0.489	0.399	0.425	0.485	0.501	0.519	0.56	0.543	0.543	0.524	0.536	0.52	0.494	0.39
458	0.355	0.4	0.453	0.479	0.512	0.525	0.535	0.537	0.552	0.54	0.537	0.507	0.374	0.416	0.458	0.478	0.488	0.447	0.519	0.542	0.54	0.519	0.531	0.487	0.394	0.462	0.462	0.496	0.512	0.534	0.545	0.54	0.521	0.528	0.513	0.487	0.397	0.424	0.483	0.499	0.517	0.558	0.543	0.541	0.523	0.534	0.518	0.492	0.388
459	0.355	0.4	0.453	0.479	0.512	0.525	0.535	0.538	0.554	0.54	0.538	0.506	0.374	0.417	0.46	0.479	0.488	0.447	0.52	0.544	0.542	0.52	0.533	0.488	0.394	0.462	0.464	0.497	0.514	0.534	0.546	0.542	0.524	0.53	0.513	0.489	0.398	0.424	0.484	0.5	0.518	0.56	0.544	0.542	0.525	0.536	0.519	0.494	0.389
460	0.354	0.4	0.453	0.478	0.512	0.524	0.535	0.537	0.553	0.54	0.538	0.505	0.373	0.415	0.459	0.478	0.488	0.446	0.519	0.543	0.54	0.519	0.532	0.486	0.393	0.461	0.462	0.496	0.513	0.533	0.545	0.541	0.522	0.529	0.512	0.488	0.396	0.423	0.483	0.499	0.517	0.559	0.543	0.541	0.523	0.535	0.518	0.492	0.388
461	0.354	0.399	0.453	0.477	0.511	0.525	0.535	0.537	0.552	0.54	0.537	0.505	0.373	0.415	0.458	0.479	0.487	0.447	0.519	0.543	0.54	0.519	0.532	0.486	0.393	0.461	0.462	0.495	0.512	0.533	0.545	0.541	0.522	0.529	0.512	0.488	0.396	0.422	0.483	0.499	0.516	0.559	0.543	0.541	0.523	0.534	0.518	0.493	0.388
462	0.353	0.398	0.453	0.477	0.511	0.525	0.534	0.536	0.552	0.54	0.537	0.505	0.372	0.415	0.458	0.478	0.487	0.446	0.519	0.543	0.54	0.519	0.532	0.486	0.392	0.461	0.462	0.495	0.512	0.533	0.545	0.541	0.522	0.529	0.512	0.487	0.396	0.422	0.483	0.499	0.516	0.558	0.542	0.542	0.524	0.535	0.518	0.492	0.388
463	0.352	0.399	0.452	0.478	0.511	0.525	0.535	0.538	0.551	0.54	0.537	0.504	0.372	0.414	0.456	0.477	0.486	0.447	0.518	0.542	0.54	0.518	0.531	0.486	0.392	0.46	0.461	0.495	0.512	0.533	0.545	0.54	0.521	0.528	0.512	0.487	0.395	0.421	0.482	0.498	0.516	0.559	0.542	0.541	0.523	0.534	0.519	0.492	0.387
464	0.352	0.399	0.452	0.477	0.511	0.525	0.535	0.538	0.552	0.54	0.538	0.505	0.371	0.415	0.458	0.478	0.488	0.447	0.52	0.545	0.542	0.52	0.532	0.487	0.392	0.462	0.463	0.497	0.512	0.534	0.545	0.542	0.523	0.529	0.513	0.487	0.395	0.423	0.483	0.499	0.517	0.559	0.543	0.543	0.524	0.535	0.519	0.492	0.387
465	0.351	0.397	0.451	0.478	0.511	0.525	0.535	0.538	0.552	0.54	0.537	0.504	0.37	0.414	0.457	0.477	0.487	0.446	0.518	0.542	0.539	0.519	0.532	0.486	0.39	0.461	0.462	0.496	0.512	0.533	0.544	0.541	0.522	0.529	0.513	0.486	0.395	0.421	0.482	0.499	0.516	0.558	0.542	0.542	0.524	0.535	0.519	0.492	0.386
466	0.351	0.397	0.449	0.478	0.511	0.525	0.534	0.536	0.551	0.54	0.537	0.505	0.37	0.414	0.456	0.477	0.487	0.447	0.519	0.542	0.541	0.519	0.532	0.487	0.391	0.46	0.461	0.496	0.512	0.534	0.544	0.54	0.522	0.529	0.513	0.486	0.394	0.421	0.481	0.498	0.516	0.559	0.543	0.54	0.523	0.534	0.519	0.492	0.385
467	0.351	0.396	0.45	0.477	0.51	0.525	0.535	0.537	0.551	0.54	0.537	0.505	0.37	0.414	0.455	0.476	0.488	0.447	0.519	0.544	0.54	0.519	0.531	0.486	0.39	0.459	0.461	0.495	0.512	0.533	0.544	0.541	0.522	0.529	0.513	0.487	0.394	0.42	0.481	0.498	0.517	0.559	0.543	0.541	0.523	0.535	0.52	0.493	0.385
468	0.35	0.396	0.45	0.477	0.51	0.524	0.535	0.537	0.552	0.54	0.537	0.505	0.37	0.413	0.456	0.476	0.486	0.446	0.52	0.543	0.541	0.519	0.532	0.486	0.39	0.46	0.461	0.495	0.511	0.533	0.545	0.542	0.522	0.529	0.512	0.487	0.393	0.42	0.482	0.498	0.516	0.56	0.542	0.542	0.524	0.535	0.519	0.492	0.385
469	0.349	0.396	0.449	0.476	0.509	0.524	0.534	0.537	0.552	0.54	0.536	0.505	0.369	0.413	0.455	0.476	0.486	0.446	0.519	0.543	0.541	0.519	0.53	0.486	0.39	0.46	0.461	0.494	0.512	0.533	0.545	0.541	0.522	0.529	0.512	0.486	0.393	0.42	0.48	0.497	0.515	0.559	0.543	0.541	0.523	0.534	0.518	0.491	0.384
470	0.349	0.396	0.449	0.477	0.51	0.525	0.534	0.537	0.552	0.54	0.537	0.505	0.369	0.412	0.455	0.476	0.487	0.447	0.519	0.542	0.54	0.519	0.532	0.487	0.389	0.459	0.46	0.494	0.512	0.533	0.545	0.541	0.523	0.53	0.512	0.486	0.393	0.419	0.481	0.498	0.517	0.56	0.543	0.541	0.524	0.536	0.519	0.492	0.384
471	0.348	0.394	0.448	0.476	0.509	0.524	0.534	0.537	0.551	0.54	0.537	0.505	0.367	0.412	0.454	0.475	0.487	0.445	0.519	0.543	0.541	0.519	0.531	0.486	0.388	0.458	0.46	0.494	0.512	0.533	0.544	0.541	0.522	0.529	0.512	0.485	0.391	0.419	0.48	0.497	0.516	0.558	0.542	0.541	0.523	0.534	0.517	0.49	0.382
472	0.347	0.394	0.448	0.476	0.509	0.523	0.534	0.536	0.551	0.539	0.536	0.504	0.366	0.411	0.453	0.474	0.485	0.445	0.517	0.541	0.539	0.517	0.53	0.484	0.387	0.457	0.458	0.493	0.51	0.532	0.544	0.539	0.521	0.528	0.511	0.485	0.391	0.418	0.479	0.497	0.515	0.558	0.542	0.54	0.522	0.534	0.517	0.49	0.382
473	0.346	0.394	0.449	0.476	0.51	0.524	0.534	0.537	0.552	0.54	0.536	0.503	0.366	0.412	0.454	0.475	0.486	0.445	0.518	0.542	0.541	0.519	0.531	0.485	0.387	0.458	0.459	0.493	0.511	0.532	0.544	0.541	0.521	0.529	0.512	0.486	0.392	0.417	0.48	0.497	0.516	0.559	0.541	0.541	0.523	0.535	0.518	0.49	0.382
474	0.346	0.393	0.447	0.475	0.51	0.523	0.534	0.535	0.551	0.54	0.536	0.503	0.365	0.411	0.453	0.474	0.485	0.444	0.517	0.541	0.539	0.518	0.53	0.484	0.386	0.456	0.457	0.493	0.511	0.532	0.544	0.539	0.521	0.528	0.511	0.485	0.39	0.417	0.479	0.495	0.515	0.557	0.542	0.541	0.522	0.534	0.517	0.49	0.381
475	0.346	0.394	0.448	0.475	0.509	0.522	0.533	0.536	0.552	0.539	0.536	0.503	0.365	0.411	0.453	0.474	0.485	0.444	0.518	0.542	0.539	0.518	0.531	0.485	0.387	0.456	0.457	0.493	0.511	0.532	0.544	0.54	0.521	0.529	0.512	0.485	0.391	0.417	0.479	0.496	0.516	0.557	0.542	0.541	0.523	0.534	0.517	0.49	0.381
476	0.345	0.392	0.447	0.474	0.508	0.523	0.533	0.536	0.552	0.539	0.535	0.502	0.364	0.411	0.453	0.474	0.484	0.445	0.518	0.543	0.54	0.519	0.53	0.484	0.386	0.457	0.458	0.493	0.511	0.531	0.545	0.541	0.521	0.528	0.512	0.485	0.39	0.417	0.48	0.495	0.514	0.558	0.542	0.542	0.523	0.534	0.517	0.49	0.381
477	0.344	0.392	0.447	0.473	0.508	0.523	0.533	0.536	0.551	0.538	0.536	0.501	0.363	0.409	0.452	0.473	0.483	0.444	0.518	0.541	0.538	0.518	0.53	0.483	0.385	0.454	0.457	0.49	0.509	0.53	0.543	0.54	0.52	0.527	0.511	0.484	0.389	0.416	0.478	0.495	0.514	0.557	0.542	0.54	0.523	0.534	0.516	0.489	0.379
478	0.344	0.392	0.446	0.473	0.508	0.522	0.532	0.537	0.552	0.539	0.535	0.502	0.363	0.41	0.453	0.474	0.484	0.445	0.518	0.542	0.54	0.518	0.531	0.484	0.386	0.454	0.457	0.493	0.51	0.532	0.544	0.541	0.521	0.529	0.512	0.484	0.389	0.416	0.479	0.496	0.515	0.559	0.543	0.541	0.523	0.534	0.517	0.489	0.379
479	0.342	0.391	0.447	0.473	0.507	0.522	0.532	0.535	0.551	0.538	0.535	0.501	0.362	0.408	0.452	0.472	0.483	0.444	0.517	0.541	0.539	0.518	0.53	0.483	0.383	0.453	0.456	0.491	0.509	0.531	0.543	0.539	0.52	0.527	0.511	0.483	0.388	0.415	0.478	0.495	0.513	0.557	0.541	0.541	0.521	0.534	0.516	0.487	0.378
480	0.342	0.391	0.446	0.473	0.507	0.522	0.532	0.536	0.551	0.539	0.535	0.501	0.362	0.408	0.453	0.473	0.484	0.445	0.517	0.542	0.539	0.518	0.529	0.482	0.384	0.454	0.456	0.491	0.508	0.531	0.543	0.54	0.521	0.527	0.511	0.483	0.387	0.415	0.478	0.495	0.513	0.558	0.542	0.541	0.522	0.534	0.517	0.487	0.379
481	0.342	0.39	0.446	0.473	0.508	0.522	0.532	0.537	0.551	0.538	0.534	0.502	0.362	0.408	0.452	0.472	0.485	0.445	0.519	0.543	0.54	0.518	0.53	0.484	0.384	0.454	0.456	0.492	0.51	0.532	0.544	0.541	0.522	0.528	0.511	0.484	0.388	0.415	0.478	0.495	0.514	0.559	0.541	0.541	0.523	0.534	0.517	0.488	0.379
482	0.341	0.39	0.446	0.474	0.507	0.522	0.532	0.536	0.551	0.538	0.535	0.501	0.361	0.407	0.451	0.472	0.483	0.443	0.516	0.541	0.539	0.517	0.529	0.481	0.382	0.451	0.455	0.491	0.507	0.53	0.543	0.54	0.52	0.527	0.509	0.482	0.386	0.414	0.476	0.493	0.513	0.557	0.541	0.54	0.521	0.533	0.517	0.486	0.377
483	0.339	0.39	0.446	0.473	0.507	0.521	0.532	0.536	0.552	0.539	0.535	0.501	0.36	0.407	0.451	0.473	0.482	0.444	0.517	0.542	0.539	0.517	0.53	0.482	0.382	0.452	0.456	0.491	0.508	0.53	0.544	0.54	0.521	0.527	0.509	0.482	0.386	0.414	0.477	0.494	0.513	0.557	0.541	0.541	0.523	0.533	0.516	0.487	0.377
484	0.339	0.388	0.445	0.472	0.507	0.522	0.531	0.536	0.549	0.538	0.535	0.502	0.359	0.406	0.45	0.472	0.483	0.443	0.516	0.541	0.538	0.518	0.53	0.481	0.381	0.451	0.456	0.491	0.509	0.53	0.543	0.54	0.521	0.528	0.51	0.482	0.386	0.412	0.477	0.494	0.513	0.557	0.541	0.541	0.523	0.534	0.517	0.487	0.376
485	0.339	0.389	0.445	0.473	0.506	0.522	0.532	0.535	0.551	0.538	0.534	0.501	0.359	0.406	0.451	0.471	0.483	0.444	0.515	0.54	0.539	0.517	0.529	0.481	0.381	0.451	0.455	0.49	0.508	0.53	0.542	0.539	0.52	0.527	0.509	0.482	0.384	0.413	0.476	0.494	0.513	0.557	0.541	0.54	0.521	0.533	0.516	0.486	0.376
486	0.339	0.387	0.443	0.472	0.506	0.522	0.532	0.535	0.55	0.537	0.534	0.501	0.359	0.406	0.45	0.472	0.482	0.444	0.517	0.542	0.538	0.517	0.53	0.482	0.382	0.451	0.455	0.489	0.508	0.531	0.544	0.54	0.521	0.527	0.51	0.482	0.385	0.413	0.476	0.494	0.513	0.557	0.542	0.54	0.522	0.534	0.516	0.486	0.375
487	0.337	0.387	0.444	0.472	0.506	0.523	0.532	0.536	0.551	0.538	0.534	0.501	0.358	0.406	0.45	0.471	0.481	0.444	0.516	0.541	0.538	0.517	0.528	0.48	0.38	0.45	0.454	0.49	0.508	0.53	0.542	0.539	0.52	0.527	0.51	0.481	0.384	0.412	0.476	0.493	0.512	0.557	0.541	0.54	0.522	0.533	0.515	0.486	0.374
488	0.337	0.387	0.444	0.472	0.506	0.522	0.532	0.536	0.551	0.538	0.534	0.501	0.357	0.406	0.45	0.471	0.482	0.443	0.518	0.541	0.539	0.517	0.53	0.481	0.379	0.451	0.454	0.49	0.508	0.531	0.542	0.54	0.522	0.527	0.51	0.482	0.383	0.412	0.476	0.494	0.513	0.557	0.541	0.54	0.522	0.533	0.516	0.486	0.374
489	0.336	0.387	0.444	0.471	0.506	0.521	0.532	0.536	0.552	0.539	0.533	0.501	0.357	0.405	0.449	0.47	0.482	0.444	0.517	0.541	0.539	0.517	0.528	0.481	0.379	0.451	0.454	0.489	0.506	0.531	0.542	0.54	0.521	0.527	0.509	0.481	0.384	0.412	0.476	0.493	0.512	0.557	0.541	0.541	0.523	0.534	0.516	0.486	0.374
490	0.335	0.386	0.444	0.471	0.507	0.523	0.532	0.536	0.551	0.539	0.535	0.501	0.356	0.404	0.45	0.472	0.483	0.444	0.518	0.542	0.54	0.517	0.53	0.481	0.379	0.451	0.453	0.49	0.507	0.531	0.543	0.54	0.521	0.527	0.509	0.481	0.383	0.412	0.475	0.493	0.512	0.557	0.541	0.541	0.523	0.533	0.515	0.485	0.373
491	0.335	0.386	0.443	0.471	0.506	0.521	0.533	0.536	0.55	0.537	0.534	0.5	0.357	0.404	0.449	0.47	0.482	0.444	0.518	0.542	0.54	0.518	0.529	0.482	0.379	0.45	0.454	0.49	0.507	0.531	0.543	0.54	0.522	0.528	0.509	0.481	0.382	0.412	0.475	0.493	0.512	0.557	0.541	0.541	0.523	0.533	0.515	0.486	0.372
492	0.334	0.385	0.443	0.47	0.506	0.521	0.531	0.535	0.552	0.538	0.534	0.5	0.355	0.404	0.449	0.47	0.48	0.443	0.517	0.541	0.538	0.517	0.528	0.48	0.378	0.449	0.453	0.489	0.506	0.531	0.542	0.54	0.521	0.527	0.509	0.48	0.383	0.412	0.475	0.493	0.512	0.557	0.541	0.54	0.522	0.533	0.516	0.485	0.372
493	0.333	0.385	0.442	0.47	0.505	0.522	0.532	0.535	0.551	0.538	0.534	0.5	0.355	0.403	0.449	0.47	0.481	0.444	0.516	0.542	0.539	0.517	0.528	0.48	0.377	0.449	0.453	0.489	0.506	0.53	0.542	0.54	0.521	0.527	0.509	0.48	0.381	0.412	0.474	0.492	0.512	0.557	0.541	0.54	0.522	0.533	0.515	0.485	0.37
494	0.333	0.385	0.442	0.47	0.505	0.521	0.531	0.535	0.551	0.537	0.534	0.5	0.354	0.403	0.448	0.47	0.482	0.443	0.516	0.541	0.538	0.517	0.528	0.48	0.377	0.449	0.452	0.489	0.506	0.529	0.543	0.54	0.521	0.527	0.509	0.48	0.38	0.412	0.475	0.492	0.512	0.557	0.541	0.54	0.522	0.533	0.516	0.485	0.371
495	0.332	0.383	0.441	0.469	0.505	0.521	0.531	0.535	0.55	0.538	0.534	0.499	0.353	0.402	0.447	0.47	0.481	0.442	0.516	0.541	0.539	0.517	0.53	0.48	0.376	0.447	0.452	0.489	0.506	0.53	0.542	0.539	0.521	0.527	0.509	0.48	0.38	0.41	0.474	0.492	0.512	0.557	0.54	0.54	0.522	0.533	0.516	0.485	0.37
496	0.332	0.384	0.442	0.47	0.505	0.521	0.531	0.536	0.55	0.538	0.534	0.499	0.353	0.402	0.448	0.47	0.48	0.444	0.516	0.542	0.54	0.517	0.529	0.479	0.375	0.448	0.452	0.489	0.507	0.529	0.543	0.54	0.521	0.527	0.509	0.48	0.38	0.41	0.474	0.492	0.512	0.557	0.54	0.54	0.522	0.533	0.516	0.484	0.37
497	0.331	0.384	0.442	0.469	0.505	0.521	0.532	0.536	0.551	0.538	0.534	0.499	0.353	0.402	0.447	0.471	0.481	0.442	0.517	0.542	0.54	0.518	0.529	0.48	0.375	0.448	0.452	0.489	0.507	0.529	0.543	0.54	0.521	0.528	0.509	0.48	0.379	0.41	0.474	0.492	0.512	0.557	0.54	0.54	0.523	0.533	0.516	0.485	0.37
498	0.33	0.383	0.442	0.47	0.505	0.521	0.531	0.536	0.55	0.538	0.534	0.498	0.351	0.401	0.447	0.47	0.482	0.442	0.518	0.542	0.539	0.517	0.529	0.48	0.375	0.447	0.451	0.49	0.507	0.529	0.542	0.541	0.522	0.528	0.509	0.48	0.378	0.409	0.473	0.492	0.511	0.556	0.54	0.54	0.522	0.533	0.515	0.484	0.369
499	0.329	0.382	0.441	0.468	0.505	0.52	0.531	0.535	0.55	0.538	0.534	0.497	0.35	0.4	0.447	0.469	0.48	0.441	0.516	0.54	0.538	0.516	0.527	0.478	0.374	0.446	0.451	0.487	0.505	0.529	0.542	0.539	0.521	0.527	0.508	0.479	0.378	0.408	0.473	0.49	0.51	0.556	0.539	0.54	0.522	0.533	0.514	0.483	0.369
500	0.329	0.382	0.442	0.468	0.505	0.521	0.531	0.537	0.55	0.538	0.533	0.499	0.351	0.4	0.446	0.469	0.481	0.443	0.518	0.542	0.54	0.518	0.528	0.479	0.375	0.448	0.451	0.489	0.506	0.529	0.543	0.54	0.521	0.528	0.509	0.479	0.379	0.409	0.473	0.491	0.511	0.557	0.541	0.54	0.523	0.533	0.515	0.485	0.369
501	0.328	0.381	0.441	0.467	0.505	0.521	0.531	0.536	0.55	0.538	0.533	0.497	0.349	0.399	0.446	0.468	0.48	0.441	0.517	0.541	0.538	0.516	0.529	0.478	0.372	0.446	0.45	0.488	0.505	0.529	0.542	0.539	0.521	0.527	0.509	0.479	0.377	0.408	0.472	0.49	0.51	0.556	0.539	0.539	0.522	0.532	0.514	0.483	0.367
502	0.328	0.381	0.44	0.467	0.504	0.52	0.531	0.535	0.551	0.538	0.533	0.497	0.349	0.4	0.445	0.468	0.48	0.441	0.516	0.54	0.539	0.517	0.528	0.478	0.372	0.445	0.45	0.486	0.505	0.529	0.542	0.539	0.52	0.526	0.509	0.478	0.377	0.408	0.471	0.491	0.511	0.555	0.54	0.54	0.521	0.532	0.514	0.483	0.367
503	0.326	0.379	0.44	0.467	0.504	0.519	0.53	0.534	0.549	0.537	0.533	0.496	0.347	0.399	0.445	0.467	0.48	0.441	0.516	0.541	0.537	0.516	0.528	0.477	0.372	0.445	0.45	0.487	0.505	0.529	0.542	0.54	0.521	0.527	0.509	0.478	0.376	0.407	0.471	0.49	0.51	0.555	0.54	0.54	0.522	0.532	0.514	0.482	0.366
504	0.326	0.38	0.441	0.468	0.503	0.52	0.53	0.535	0.55	0.537	0.533	0.497	0.347	0.399	0.445	0.467	0.48	0.441	0.516	0.541	0.538	0.516	0.528	0.478	0.372	0.446	0.449	0.487	0.504	0.529	0.542	0.539	0.52	0.526	0.508	0.478	0.375	0.407	0.471	0.49	0.511	0.555	0.54	0.54	0.522	0.533	0.514	0.482	0.366
505	0.325	0.379	0.439	0.466	0.503	0.52	0.53	0.535	0.549	0.537	0.533	0.497	0.348	0.398	0.444	0.466	0.478	0.442	0.516	0.541	0.538	0.516	0.528	0.476	0.372	0.445	0.449	0.486	0.504	0.528	0.542	0.539	0.52	0.526	0.508	0.478	0.375	0.407	0.471	0.489	0.509	0.555	0.54	0.54	0.522	0.532	0.514	0.482	0.366
506	0.324	0.378	0.439	0.467	0.504	0.52	0.53	0.535	0.551	0.538	0.533	0.498	0.346	0.398	0.444	0.467	0.48	0.441	0.515	0.541	0.539	0.517	0.528	0.477	0.371	0.445	0.449	0.487	0.505	0.528	0.542	0.538	0.521	0.526	0.509	0.478	0.374	0.406	0.47	0.49	0.51	0.555	0.539	0.54	0.522	0.532	0.514	0.482	0.365
507	0.324	0.378	0.439	0.467	0.503	0.519	0.53	0.534	0.55	0.537	0.533	0.497	0.346	0.397	0.444	0.466	0.48	0.442	0.515	0.54	0.538	0.516	0.526	0.475	0.37	0.445	0.448	0.486	0.504	0.528	0.541	0.537	0.52	0.527	0.507	0.477	0.374	0.406	0.471	0.489	0.509	0.555	0.538	0.54	0.521	0.531	0.513	0.48	0.364
508	0.323	0.377	0.439	0.467	0.503	0.519	0.529	0.535	0.55	0.537	0.532	0.496	0.345	0.397	0.444	0.466	0.479	0.441	0.514	0.541	0.538	0.516	0.527	0.476	0.37	0.444	0.448	0.486	0.504	0.528	0.541	0.539	0.521	0.527	0.508	0.476	0.374	0.406	0.47	0.489	0.509	0.555	0.54	0.54	0.522	0.532	0.513	0.481	0.364
509	0.323	0.377	0.438	0.466	0.503	0.52	0.529	0.534	0.55	0.537	0.532	0.497	0.345	0.396	0.443	0.465	0.478	0.441	0.515	0.539	0.538	0.516	0.526	0.476	0.368	0.444	0.447	0.485	0.503	0.528	0.539	0.539	0.52	0.526	0.507	0.476	0.373	0.405	0.469	0.489	0.509	0.555	0.539	0.539	0.521	0.531	0.512	0.481	0.363
510	0.322	0.376	0.437	0.466	0.503	0.519	0.529	0.534	0.549	0.536	0.532	0.496	0.344	0.396	0.442	0.465	0.48	0.441	0.514	0.54	0.538	0.516	0.527	0.476	0.368	0.443	0.448	0.484	0.503	0.528	0.54	0.539	0.52	0.526	0.507	0.476	0.373	0.404	0.469	0.489	0.508	0.555	0.539	0.539	0.521	0.532	0.512	0.48	0.362
511	0.322	0.377	0.437	0.465	0.503	0.519	0.53	0.534	0.55	0.536	0.532	0.496	0.343	0.396	0.442	0.465	0.479	0.44	0.515	0.541	0.538	0.516	0.526	0.476	0.368	0.444	0.447	0.485	0.503	0.528	0.541	0.538	0.52	0.526	0.507	0.476	0.372	0.405	0.469	0.488	0.509	0.555	0.54	0.54	0.522	0.531	0.512	0.481	0.363
512	0.321	0.375	0.437	0.465	0.502	0.518	0.529	0.535	0.55	0.537	0.532	0.496	0.343	0.395	0.443	0.465	0.478	0.441	0.514	0.541	0.539	0.517	0.527	0.476	0.367	0.443	0.447	0.485	0.504	0.528	0.54	0.538	0.52	0.526	0.508	0.475	0.372	0.404	0.469	0.489	0.509	0.555	0.539	0.539	0.522	0.532	0.512	0.48	0.361
513	0.319	0.375	0.435	0.464	0.502	0.518	0.528	0.533	0.549	0.537	0.532	0.495	0.342	0.393	0.441	0.464	0.478	0.441	0.514	0.541	0.538	0.515	0.526	0.475	0.367	0.443	0.445	0.485	0.504	0.527	0.54	0.538	0.52	0.526	0.507	0.475	0.371	0.403	0.469	0.488	0.509	0.555	0.54	0.539	0.521	0.531	0.513	0.479	0.361
514	0.319	0.375	0.437	0.464	0.501	0.518	0.53	0.534	0.55	0.537	0.532	0.494	0.341	0.395	0.442	0.465	0.478	0.44	0.516	0.54	0.539	0.516	0.526	0.475	0.366	0.443	0.446	0.484	0.503	0.528	0.54	0.538	0.52	0.526	0.507	0.474	0.37	0.404	0.469	0.488	0.508	0.555	0.54	0.54	0.521	0.531	0.513	0.479	0.36
515	0.318	0.374	0.435	0.463	0.501	0.518	0.528	0.534	0.549	0.536	0.532	0.495	0.341	0.394	0.442	0.464	0.478	0.441	0.515	0.539	0.538	0.516	0.526	0.474	0.366	0.442	0.445	0.484	0.503	0.526	0.54	0.538	0.521	0.525	0.507	0.474	0.37	0.403	0.468	0.488	0.507	0.555	0.539	0.539	0.521	0.532	0.512	0.479	0.36
516	0.318	0.374	0.434	0.463	0.5	0.519	0.528	0.534	0.549	0.536	0.531	0.494	0.34	0.393	0.44	0.462	0.477	0.44	0.515	0.539	0.537	0.515	0.525	0.473	0.365	0.442	0.444	0.483	0.502	0.527	0.54	0.537	0.519	0.525	0.506	0.475	0.368	0.402	0.467	0.487	0.507	0.555	0.539	0.538	0.521	0.531	0.512	0.479	0.359
517	0.316	0.373	0.435	0.464	0.501	0.518	0.528	0.534	0.549	0.535	0.531	0.493	0.339	0.392	0.441	0.464	0.477	0.44	0.515	0.54	0.537	0.515	0.525	0.473	0.364	0.441	0.445	0.482	0.501	0.527	0.54	0.538	0.519	0.525	0.506	0.474	0.369	0.401	0.467	0.486	0.507	0.554	0.539	0.539	0.521	0.53	0.512	0.477	0.358
518	0.316	0.372	0.434	0.463	0.5	0.519	0.528	0.534	0.549	0.536	0.531	0.494	0.339	0.392	0.441	0.463	0.477	0.441	0.515	0.54	0.539	0.515	0.526	0.474	0.364	0.442	0.446	0.483	0.503	0.527	0.541	0.538	0.52	0.525	0.507	0.474	0.368	0.402	0.468	0.487	0.508	0.555	0.539	0.539	0.521	0.531	0.513	0.478	0.358
519	0.315	0.372	0.433	0.463	0.501	0.519	0.529	0.534	0.549	0.536	0.532	0.494	0.338	0.392	0.44	0.463	0.477	0.441	0.515	0.54	0.538	0.515	0.527	0.474	0.363	0.44	0.444	0.483	0.503	0.527	0.54	0.539	0.52	0.525	0.508	0.474	0.367	0.401	0.467	0.486	0.507	0.556	0.539	0.539	0.521	0.531	0.512	0.479	0.358
520	0.315	0.372	0.433	0.463	0.5	0.518	0.529	0.535	0.55	0.536	0.53	0.494	0.338	0.392	0.44	0.461	0.478	0.441	0.515	0.541	0.539	0.516	0.526	0.472	0.363	0.441	0.445	0.483	0.502	0.527	0.54	0.538	0.52	0.526	0.506	0.474	0.367	0.401	0.466	0.485	0.507	0.555	0.539	0.54	0.521	0.531	0.512	0.478	0.358
521	0.314	0.371	0.433	0.463	0.501	0.519	0.528	0.534	0.548	0.537	0.531	0.494	0.337	0.39	0.439	0.461	0.477	0.44	0.515	0.54	0.537	0.515	0.526	0.473	0.362	0.439	0.443	0.483	0.502	0.527	0.54	0.537	0.52	0.526	0.506	0.473	0.366	0.4	0.466	0.485	0.507	0.554	0.538	0.539	0.521	0.531	0.512	0.477	0.356
522	0.312	0.371	0.433	0.463	0.501	0.519	0.528	0.535	0.549	0.537	0.531	0.494	0.337	0.391	0.44	0.464	0.477	0.44	0.515	0.541	0.537	0.515	0.527	0.473	0.361	0.44	0.445	0.482	0.503	0.527	0.541	0.539	0.521	0.526	0.506	0.474	0.366	0.4	0.466	0.486	0.507	0.554	0.539	0.54	0.522	0.531	0.512	0.477	0.356
523	0.312	0.371	0.432	0.462	0.5	0.518	0.528	0.534	0.548	0.536	0.53	0.493	0.335	0.39	0.439	0.461	0.476	0.438	0.514	0.541	0.538	0.515	0.525	0.472	0.36	0.439	0.443	0.482	0.501	0.526	0.54	0.538	0.52	0.525	0.506	0.473	0.364	0.399	0.466	0.484	0.506	0.553	0.538	0.539	0.52	0.53	0.511	0.476	0.354
524	0.312	0.371	0.433	0.463	0.501	0.518	0.529	0.534	0.55	0.537	0.532	0.493	0.335	0.391	0.44	0.462	0.477	0.44	0.515	0.541	0.539	0.516	0.526	0.473	0.36	0.439	0.445	0.483	0.502	0.527	0.54	0.539	0.52	0.527	0.506	0.473	0.365	0.4	0.466	0.486	0.507	0.555	0.539	0.54	0.522	0.532	0.512	0.477	0.356
525	0.311	0.369	0.43	0.462	0.499	0.516	0.527	0.533	0.548	0.535	0.53	0.493	0.334	0.389	0.437	0.461	0.475	0.438	0.513	0.539	0.538	0.515	0.524	0.471	0.359	0.437	0.442	0.482	0.501	0.525	0.539	0.537	0.519	0.524	0.505	0.472	0.363	0.398	0.465	0.485	0.506	0.553	0.538	0.538	0.52	0.53	0.511	0.476	0.353
526	0.311	0.369	0.431	0.463	0.5	0.518	0.529	0.534	0.55	0.537	0.531	0.493	0.334	0.389	0.438	0.461	0.476	0.439	0.515	0.54	0.538	0.515	0.525	0.472	0.36	0.438	0.443	0.482	0.502	0.526	0.539	0.538	0.52	0.525	0.506	0.472	0.364	0.398	0.465	0.484	0.507	0.554	0.538	0.539	0.521	0.531	0.511	0.476	0.354
527	0.31	0.369	0.431	0.461	0.5	0.517	0.528	0.534	0.548	0.536	0.531	0.493	0.333	0.39	0.438	0.46	0.475	0.438	0.515	0.541	0.538	0.516	0.525	0.472	0.359	0.438	0.443	0.482	0.501	0.526	0.54	0.539	0.521	0.526	0.505	0.472	0.363	0.399	0.466	0.485	0.507	0.555	0.539	0.54	0.522	0.531	0.511	0.477	0.354
528	0.309	0.368	0.431	0.462	0.499	0.517	0.527	0.533	0.549	0.536	0.53	0.492	0.332	0.388	0.437	0.459	0.474	0.438	0.513	0.539	0.538	0.514	0.523	0.471	0.357	0.437	0.441	0.48	0.499	0.525	0.539	0.537	0.519	0.525	0.504	0.47	0.362	0.397	0.464	0.484	0.504	0.554	0.538	0.538	0.52	0.529	0.51	0.474	0.352
529	0.308	0.367	0.429	0.46	0.499	0.517	0.528	0.533	0.549	0.536	0.53	0.493	0.332	0.388	0.436	0.459	0.476	0.438	0.514	0.539	0.536	0.514	0.525	0.471	0.357	0.436	0.441	0.479	0.501	0.526	0.539	0.538	0.519	0.525	0.505	0.471	0.362	0.397	0.465	0.483	0.506	0.554	0.538	0.538	0.52	0.53	0.511	0.475	0.352
530	0.308	0.366	0.429	0.46	0.498	0.517	0.527	0.533	0.549	0.535	0.529	0.492	0.33	0.387	0.435	0.458	0.475	0.438	0.513	0.539	0.536	0.514	0.524	0.471	0.358	0.436	0.44	0.479	0.5	0.526	0.54	0.538	0.519	0.524	0.506	0.471	0.361	0.397	0.463	0.483	0.506	0.554	0.538	0.538	0.52	0.53	0.511	0.475	0.351
531	0.306	0.367	0.43	0.461	0.499	0.516	0.528	0.534	0.549	0.536	0.53	0.491	0.33	0.388	0.436	0.459	0.474	0.439	0.514	0.54	0.537	0.515	0.524	0.47	0.356	0.436	0.441	0.479	0.499	0.525	0.539	0.538	0.519	0.526	0.505	0.471	0.361	0.397	0.463	0.483	0.504	0.554	0.538	0.539	0.521	0.53	0.51	0.474	0.351
532	0.305	0.365	0.428	0.46	0.498	0.516	0.526	0.533	0.548	0.535	0.529	0.491	0.329	0.386	0.435	0.459	0.475	0.438	0.513	0.539	0.537	0.514	0.524	0.47	0.355	0.435	0.44	0.479	0.499	0.526	0.538	0.538	0.519	0.525	0.506	0.47	0.36	0.396	0.463	0.483	0.505	0.554	0.537	0.538	0.52	0.53	0.51	0.474	0.349
533	0.305	0.365	0.428	0.46	0.498	0.516	0.527	0.532	0.548	0.535	0.53	0.49	0.328	0.386	0.434	0.458	0.473	0.438	0.512	0.537	0.536	0.514	0.524	0.469	0.355	0.433	0.439	0.479	0.498	0.525	0.539	0.536	0.518	0.524	0.505	0.469	0.359	0.395	0.462	0.483	0.504	0.553	0.537	0.538	0.52	0.53	0.51	0.473	0.349
534	0.304	0.364	0.428	0.459	0.497	0.517	0.528	0.533	0.548	0.536	0.53	0.491	0.328	0.385	0.435	0.459	0.474	0.439	0.514	0.538	0.537	0.515	0.524	0.469	0.354	0.434	0.44	0.479	0.499	0.525	0.539	0.536	0.52	0.524	0.505	0.47	0.358	0.395	0.463	0.483	0.505	0.553	0.537	0.538	0.521	0.53	0.51	0.473	0.348
535	0.303	0.364	0.428	0.458	0.497	0.516	0.527	0.533	0.548	0.535	0.529	0.49	0.327	0.385	0.434	0.457	0.474	0.437	0.513	0.539	0.536	0.514	0.524	0.469	0.354	0.434	0.439	0.478	0.499	0.525	0.54	0.538	0.519	0.525	0.504	0.469	0.358	0.395	0.463	0.482	0.505	0.554	0.538	0.539	0.519	0.53	0.51	0.474	0.348
536	0.303	0.364	0.428	0.459	0.498	0.516	0.527	0.533	0.549	0.535	0.529	0.49	0.327	0.385	0.434	0.458	0.474	0.438	0.513	0.539	0.536	0.514	0.524	0.469	0.353	0.433	0.439	0.479	0.499	0.524	0.539	0.537	0.518	0.523	0.504	0.47	0.358	0.394	0.461	0.481	0.504	0.553	0.537	0.538	0.52	0.529	0.509	0.472	0.348
537	0.302	0.363	0.427	0.459	0.498	0.516	0.528	0.532	0.548	0.536	0.529	0.49	0.326	0.384	0.434	0.459	0.475	0.439	0.514	0.539	0.537	0.515	0.524	0.469	0.352	0.433	0.438	0.48	0.5	0.525	0.539	0.538	0.519	0.524	0.504	0.469	0.357	0.394	0.462	0.482	0.505	0.554	0.538	0.539	0.521	0.53	0.511	0.473	0.347
538	0.301	0.363	0.428	0.458	0.497	0.516	0.527	0.533	0.548	0.535	0.529	0.489	0.325	0.383	0.433	0.457	0.473	0.438	0.513	0.539	0.536	0.514	0.523	0.469	0.352	0.432	0.438	0.478	0.498	0.524	0.539	0.538	0.519	0.524	0.503	0.469	0.357	0.393	0.461	0.482	0.504	0.554	0.537	0.539	0.52	0.53	0.51	0.473	0.347
539	0.3	0.362	0.427	0.458	0.497	0.515	0.526	0.533	0.548	0.535	0.529	0.489	0.325	0.382	0.433	0.457	0.474	0.438	0.512	0.538	0.536	0.514	0.523	0.468	0.351	0.431	0.437	0.479	0.499	0.524	0.537	0.536	0.518	0.523	0.503	0.468	0.356	0.392	0.461	0.481	0.503	0.553	0.536	0.538	0.52	0.529	0.509	0.472	0.345
540	0.299	0.361	0.426	0.458	0.497	0.515	0.526	0.533	0.548	0.534	0.528	0.489	0.324	0.382	0.432	0.457	0.475	0.438	0.514	0.539	0.537	0.515	0.524	0.468	0.351	0.432	0.437	0.478	0.499	0.525	0.539	0.537	0.519	0.525	0.503	0.469	0.355	0.392	0.461	0.482	0.504	0.553	0.538	0.539	0.521	0.529	0.51	0.473	0.345
541	0.299	0.361	0.426	0.457	0.495	0.515	0.526	0.534	0.548	0.535	0.529	0.489	0.323	0.383	0.433	0.457	0.472	0.437	0.513	0.538	0.536	0.513	0.522	0.468	0.35	0.431	0.437	0.477	0.496	0.524	0.538	0.537	0.519	0.523	0.502	0.468	0.355	0.392	0.461	0.481	0.502	0.553	0.537	0.538	0.52	0.529	0.508	0.472	0.344
542	0.298	0.36	0.425	0.457	0.496	0.515	0.525	0.532	0.548	0.535	0.529	0.489	0.322	0.381	0.432	0.456	0.473	0.437	0.512	0.539	0.537	0.514	0.523	0.468	0.35	0.43	0.436	0.477	0.498	0.525	0.537	0.536	0.519	0.524	0.503	0.468	0.354	0.391	0.46	0.48	0.503	0.553	0.536	0.538	0.52	0.529	0.509	0.472	0.343
543	0.296	0.36	0.425	0.458	0.497	0.515	0.526	0.534	0.549	0.536	0.529	0.489	0.321	0.381	0.432	0.456	0.473	0.438	0.513	0.539	0.537	0.513	0.524	0.468	0.349	0.431	0.436	0.477	0.498	0.525	0.538	0.537	0.519	0.524	0.503	0.468	0.354	0.391	0.46	0.481	0.504	0.553	0.537	0.538	0.52	0.529	0.51	0.472	0.344
544	0.296	0.359	0.425	0.456	0.496	0.515	0.526	0.533	0.547	0.535	0.528	0.489	0.321	0.381	0.431	0.456	0.471	0.437	0.512	0.539	0.535	0.514	0.522	0.467	0.348	0.43	0.436	0.476	0.496	0.523	0.538	0.536	0.518	0.523	0.502	0.467	0.353	0.39	0.459	0.479	0.502	0.553	0.536	0.537	0.52	0.528	0.508	0.471	0.342
545	0.296	0.359	0.424	0.455	0.495	0.514	0.526	0.533	0.548	0.535	0.528	0.487	0.32	0.38	0.431	0.454	0.47	0.436	0.513	0.539	0.536	0.513	0.521	0.467	0.348	0.429	0.435	0.475	0.495	0.524	0.538	0.536	0.519	0.524	0.502	0.467	0.352	0.389	0.459	0.48	0.502	0.553	0.536	0.538	0.52	0.529	0.509	0.471	0.342
546	0.294	0.358	0.424	0.456	0.497	0.515	0.526	0.533	0.548	0.535	0.527	0.488	0.319	0.38	0.43	0.455	0.472	0.436	0.512	0.539	0.537	0.514	0.521	0.467	0.347	0.43	0.436	0.476	0.496	0.523	0.538	0.537	0.519	0.524	0.503	0.466	0.352	0.389	0.459	0.48	0.502	0.552	0.537	0.538	0.521	0.529	0.508	0.471	0.34
547	0.293	0.357	0.424	0.456	0.495	0.514	0.527	0.533	0.548	0.536	0.528	0.488	0.318	0.379	0.431	0.456	0.471	0.437	0.512	0.54	0.537	0.515	0.523	0.467	0.347	0.429	0.435	0.477	0.496	0.524	0.538	0.537	0.519	0.524	0.503	0.467	0.351	0.389	0.459	0.479	0.503	0.552	0.537	0.538	0.52	0.529	0.508	0.47	0.34
548	0.293	0.357	0.423	0.455	0.495	0.514	0.526	0.532	0.547	0.535	0.528	0.486	0.317	0.379	0.429	0.454	0.471	0.436	0.512	0.538	0.536	0.513	0.522	0.466	0.345	0.428	0.435	0.476	0.496	0.523	0.537	0.537	0.518	0.524	0.503	0.466	0.35	0.388	0.458	0.479	0.501	0.552	0.535	0.537	0.519	0.529	0.508	0.469	0.339
549	0.293	0.357	0.422	0.454	0.495	0.515	0.526	0.533	0.547	0.535	0.527	0.487	0.318	0.379	0.43	0.453	0.471	0.437	0.512	0.538	0.536	0.515	0.522	0.466	0.346	0.428	0.435	0.475	0.497	0.523	0.538	0.537	0.519	0.524	0.503	0.466	0.35	0.388	0.458	0.478	0.502	0.552	0.537	0.538	0.52	0.529	0.509	0.47	0.34
550	0.291	0.355	0.422	0.455	0.494	0.515	0.524	0.532	0.547	0.534	0.527	0.486	0.315	0.377	0.429	0.453	0.47	0.436	0.51	0.538	0.535	0.514	0.522	0.464	0.344	0.426	0.434	0.475	0.495	0.522	0.537	0.536	0.518	0.523	0.502	0.465	0.348	0.386	0.457	0.478	0.501	0.551	0.535	0.537	0.519	0.528	0.507	0.468	0.338
551	0.291	0.355	0.422	0.453	0.494	0.516	0.526	0.533	0.547	0.534	0.528	0.487	0.316	0.377	0.429	0.453	0.471	0.436	0.511	0.538	0.536	0.514	0.522	0.466	0.344	0.427	0.434	0.475	0.497	0.522	0.538	0.536	0.518	0.523	0.503	0.466	0.349	0.386	0.457	0.478	0.502	0.552	0.537	0.537	0.519	0.529	0.508	0.469	0.338
552	0.29	0.354	0.421	0.454	0.494	0.514	0.525	0.532	0.547	0.534	0.527	0.486	0.315	0.377	0.428	0.452	0.471	0.435	0.512	0.538	0.536	0.513	0.521	0.465	0.343	0.425	0.433	0.474	0.495	0.522	0.537	0.536	0.517	0.523	0.502	0.466	0.348	0.386	0.457	0.478	0.501	0.552	0.536	0.537	0.519	0.528	0.507	0.469	0.337
553	0.29	0.354	0.421	0.454	0.494	0.514	0.526	0.531	0.547	0.535	0.527	0.487	0.314	0.376	0.428	0.452	0.471	0.436	0.512	0.538	0.536	0.513	0.521	0.465	0.343	0.425	0.432	0.474	0.495	0.522	0.537	0.535	0.517	0.523	0.502	0.464	0.346	0.386	0.457	0.477	0.501	0.552	0.536	0.537	0.519	0.529	0.507	0.468	0.337
554	0.288	0.353	0.42	0.453	0.493	0.513	0.526	0.532	0.547	0.535	0.528	0.487	0.314	0.376	0.427	0.452	0.471	0.436	0.512	0.537	0.535	0.513	0.523	0.466	0.343	0.426	0.432	0.474	0.495	0.523	0.538	0.536	0.517	0.523	0.502	0.466	0.347	0.385	0.456	0.477	0.502	0.552	0.537	0.538	0.519	0.528	0.509	0.469	0.336
555	0.287	0.353	0.42	0.453	0.493	0.514	0.526	0.532	0.548	0.534	0.527	0.485	0.312	0.375	0.428	0.452	0.47	0.436	0.512	0.538	0.536	0.512	0.521	0.464	0.341	0.425	0.432	0.475	0.494	0.521	0.537	0.536	0.518	0.522	0.501	0.464	0.346	0.385	0.457	0.478	0.5	0.551	0.535	0.537	0.519	0.528	0.507	0.467	0.335
556	0.287	0.352	0.42	0.454	0.494	0.513	0.526	0.533	0.548	0.535	0.529	0.486	0.313	0.375	0.427	0.453	0.471	0.436	0.513	0.539	0.536	0.512	0.522	0.465	0.341	0.425	0.432	0.474	0.495	0.523	0.537	0.537	0.518	0.524	0.502	0.465	0.346	0.384	0.456	0.478	0.501	0.553	0.536	0.538	0.52	0.528	0.508	0.468	0.335
557	0.285	0.352	0.42	0.453	0.493	0.513	0.525	0.532	0.547	0.534	0.527	0.485	0.311	0.374	0.427	0.452	0.471	0.435	0.512	0.539	0.537	0.513	0.521	0.465	0.341	0.425	0.433	0.474	0.496	0.522	0.538	0.537	0.518	0.523	0.502	0.464	0.345	0.385	0.456	0.477	0.501	0.552	0.536	0.538	0.521	0.528	0.507	0.468	0.335
558	0.285	0.351	0.418	0.452	0.493	0.513	0.525	0.531	0.547	0.534	0.527	0.484	0.31	0.373	0.426	0.451	0.469	0.434	0.511	0.536	0.535	0.513	0.521	0.463	0.339	0.422	0.43	0.473	0.494	0.521	0.536	0.535	0.517	0.522	0.502	0.464	0.343	0.383	0.454	0.476	0.5	0.551	0.535	0.536	0.519	0.527	0.507	0.467	0.333
559	0.284	0.351	0.419	0.452	0.493	0.512	0.525	0.533	0.548	0.535	0.528	0.484	0.31	0.373	0.426	0.451	0.47	0.436	0.512	0.539	0.537	0.514	0.523	0.464	0.34	0.424	0.432	0.474	0.496	0.522	0.538	0.537	0.518	0.523	0.502	0.465	0.344	0.384	0.455	0.477	0.501	0.552	0.536	0.538	0.52	0.529	0.508	0.467	0.334
560	0.283	0.35	0.417	0.452	0.492	0.512	0.525	0.531	0.547	0.533	0.527	0.484	0.309	0.372	0.424	0.45	0.468	0.435	0.51	0.536	0.535	0.512	0.521	0.462	0.338	0.423	0.429	0.472	0.494	0.522	0.536	0.534	0.516	0.523	0.501	0.464	0.343	0.383	0.454	0.475	0.5	0.551	0.535	0.537	0.519	0.528	0.507	0.466	0.332
561	0.283	0.35	0.418	0.452	0.493	0.515	0.526	0.532	0.548	0.535	0.528	0.486	0.31	0.373	0.426	0.451	0.469	0.436	0.512	0.539	0.535	0.513	0.522	0.463	0.338	0.423	0.43	0.472	0.495	0.522	0.537	0.536	0.518	0.524	0.502	0.464	0.343	0.382	0.454	0.476	0.5	0.552	0.536	0.538	0.52	0.528	0.508	0.467	0.332
562	0.281	0.349	0.417	0.452	0.491	0.513	0.525	0.531	0.547	0.534	0.526	0.485	0.307	0.372	0.425	0.45	0.467	0.435	0.51	0.537	0.535	0.513	0.521	0.463	0.337	0.423	0.43	0.472	0.493	0.522	0.537	0.536	0.518	0.523	0.501	0.463	0.342	0.383	0.454	0.475	0.499	0.551	0.536	0.537	0.52	0.528	0.507	0.466	0.331
563	0.28	0.349	0.418	0.451	0.491	0.513	0.525	0.532	0.548	0.533	0.527	0.485	0.306	0.372	0.424	0.449	0.467	0.434	0.51	0.537	0.533	0.512	0.519	0.462	0.336	0.421	0.429	0.471	0.493	0.521	0.536	0.536	0.516	0.522	0.5	0.461	0.341	0.381	0.453	0.475	0.499	0.551	0.536	0.537	0.518	0.527	0.506	0.466	0.33
564	0.279	0.348	0.417	0.45	0.492	0.513	0.525	0.532	0.547	0.532	0.526	0.485	0.306	0.371	0.424	0.449	0.468	0.435	0.51	0.538	0.535	0.512	0.521	0.462	0.335	0.421	0.429	0.471	0.494	0.521	0.537	0.537	0.517	0.522	0.501	0.462	0.341	0.382	0.453	0.475	0.499	0.551	0.536	0.537	0.519	0.527	0.506	0.465	0.33
565	0.279	0.348	0.416	0.451	0.491	0.512	0.525	0.532	0.547	0.534	0.525	0.484	0.305	0.371	0.424	0.449	0.467	0.434	0.511	0.538	0.536	0.513	0.519	0.462	0.336	0.421	0.429	0.471	0.494	0.521	0.537	0.536	0.517	0.523	0.5	0.462	0.341	0.381	0.453	0.475	0.5	0.551	0.536	0.538	0.519	0.528	0.506	0.466	0.33
566	0.279	0.347	0.416	0.451	0.492	0.513	0.525	0.532	0.547	0.534	0.527	0.484	0.305	0.371	0.424	0.449	0.469	0.434	0.511	0.539	0.536	0.514	0.519	0.462	0.335	0.42	0.429	0.471	0.493	0.522	0.537	0.536	0.518	0.523	0.501	0.461	0.339	0.381	0.453	0.475	0.499	0.551	0.535	0.537	0.519	0.528	0.506	0.466	0.328
567	0.276	0.345	0.415	0.45	0.491	0.511	0.524	0.53	0.546	0.533	0.526	0.483	0.302	0.369	0.423	0.448	0.467	0.434	0.51	0.537	0.535	0.511	0.52	0.46	0.333	0.42	0.427	0.47	0.493	0.521	0.537	0.536	0.518	0.522	0.5	0.461	0.338	0.38	0.452	0.474	0.499	0.551	0.535	0.537	0.519	0.528	0.506	0.465	0.328
568	0.276	0.346	0.415	0.451	0.492	0.512	0.525	0.533	0.547	0.534	0.526	0.483	0.302	0.369	0.424	0.449	0.468	0.433	0.511	0.539	0.537	0.513	0.519	0.461	0.333	0.42	0.428	0.471	0.493	0.52	0.537	0.536	0.518	0.522	0.499	0.46	0.338	0.38	0.452	0.474	0.499	0.551	0.536	0.538	0.519	0.529	0.506	0.465	0.327
569	0.275	0.345	0.414	0.449	0.491	0.512	0.524	0.531	0.547	0.534	0.526	0.482	0.302	0.368	0.422	0.448	0.467	0.434	0.51	0.536	0.535	0.512	0.52	0.461	0.332	0.419	0.426	0.47	0.493	0.521	0.537	0.536	0.518	0.522	0.5	0.461	0.337	0.379	0.451	0.473	0.499	0.551	0.535	0.537	0.519	0.527	0.506	0.464	0.326
570	0.274	0.345	0.413	0.45	0.491	0.512	0.524	0.53	0.546	0.533	0.525	0.482	0.301	0.368	0.421	0.447	0.466	0.434	0.51	0.536	0.535	0.511	0.519	0.46	0.332	0.418	0.425	0.47	0.492	0.521	0.536	0.535	0.517	0.522	0.5	0.459	0.336	0.379	0.451	0.473	0.499	0.551	0.535	0.536	0.518	0.528	0.506	0.463	0.326
571	0.273	0.343	0.414	0.449	0.491	0.511	0.525	0.531	0.547	0.534	0.526	0.482	0.3	0.367	0.421	0.447	0.467	0.433	0.511	0.536	0.535	0.512	0.519	0.461	0.331	0.417	0.427	0.47	0.493	0.52	0.536	0.535	0.517	0.522	0.499	0.459	0.336	0.378	0.451	0.474	0.498	0.55	0.535	0.536	0.519	0.527	0.506	0.463	0.325
572	0.272	0.343	0.413	0.449	0.49	0.512	0.524	0.531	0.545	0.532	0.525	0.481	0.3	0.366	0.42	0.446	0.466	0.433	0.51	0.536	0.533	0.511	0.518	0.46	0.33	0.416	0.425	0.469	0.492	0.52	0.536	0.535	0.516	0.522	0.499	0.46	0.335	0.377	0.449	0.472	0.498	0.55	0.535	0.536	0.518	0.527	0.505	0.463	0.324
573	0.271	0.342	0.414	0.449	0.49	0.512	0.524	0.532	0.548	0.534	0.527	0.483	0.298	0.366	0.421	0.447	0.466	0.433	0.511	0.538	0.535	0.512	0.52	0.46	0.33	0.417	0.426	0.47	0.492	0.521	0.536	0.536	0.518	0.522	0.5	0.46	0.334	0.378	0.45	0.474	0.498	0.551	0.535	0.537	0.52	0.528	0.506	0.464	0.323
574	0.271	0.342	0.412	0.448	0.49	0.511	0.523	0.53	0.545	0.533	0.524	0.482	0.298	0.365	0.42	0.446	0.465	0.433	0.51	0.537	0.534	0.511	0.518	0.459	0.329	0.416	0.425	0.469	0.492	0.52	0.535	0.534	0.517	0.521	0.499	0.459	0.334	0.376	0.449	0.472	0.498	0.55	0.534	0.536	0.518	0.526	0.505	0.463	0.323
575	0.27	0.341	0.411	0.447	0.49	0.513	0.524	0.53	0.546	0.534	0.525	0.482	0.297	0.365	0.42	0.445	0.465	0.433	0.51	0.537	0.534	0.511	0.519	0.459	0.328	0.415	0.424	0.469	0.49	0.52	0.535	0.534	0.517	0.521	0.5	0.459	0.333	0.377	0.449	0.472	0.498	0.551	0.534	0.537	0.518	0.527	0.505	0.462	0.322
576	0.268	0.341	0.411	0.447	0.489	0.511	0.523	0.531	0.546	0.532	0.525	0.48	0.296	0.365	0.42	0.445	0.464	0.433	0.51	0.537	0.534	0.512	0.519	0.46	0.328	0.415	0.424	0.467	0.491	0.521	0.536	0.535	0.517	0.522	0.499	0.458	0.333	0.376	0.449	0.472	0.497	0.551	0.535	0.537	0.518	0.527	0.505	0.462	0.322
577	0.268	0.34	0.411	0.446	0.489	0.511	0.523	0.531	0.547	0.533	0.524	0.48	0.295	0.364	0.419	0.445	0.464	0.432	0.509	0.535	0.534	0.511	0.518	0.457	0.326	0.415	0.424	0.467	0.49	0.519	0.535	0.535	0.516	0.521	0.498	0.457	0.331	0.375	0.448	0.471	0.496	0.549	0.534	0.536	0.519	0.526	0.504	0.461	0.32
578	0.267	0.34	0.411	0.446	0.489	0.511	0.525	0.533	0.547	0.533	0.524	0.481	0.295	0.364	0.419	0.445	0.466	0.433	0.51	0.537	0.535	0.512	0.519	0.459	0.327	0.415	0.424	0.468	0.491	0.52	0.536	0.536	0.518	0.522	0.499	0.458	0.331	0.375	0.449	0.472	0.498	0.551	0.536	0.537	0.519	0.527	0.505	0.463	0.321
579	0.265	0.338	0.41	0.446	0.489	0.511	0.523	0.53	0.545	0.533	0.525	0.48	0.293	0.363	0.419	0.444	0.464	0.432	0.509	0.537	0.534	0.511	0.518	0.457	0.325	0.414	0.424	0.467	0.49	0.519	0.535	0.534	0.517	0.52	0.499	0.457	0.33	0.375	0.448	0.471	0.496	0.55	0.534	0.536	0.517	0.526	0.503	0.461	0.319
580	0.265	0.339	0.41	0.445	0.488	0.51	0.523	0.531	0.547	0.533	0.525	0.481	0.293	0.363	0.418	0.444	0.464	0.432	0.508	0.536	0.534	0.511	0.517	0.458	0.325	0.413	0.421	0.466	0.49	0.52	0.535	0.534	0.516	0.52	0.498	0.457	0.33	0.374	0.447	0.47	0.496	0.55	0.534	0.536	0.518	0.526	0.503	0.462	0.319
581	0.264	0.337	0.41	0.446	0.489	0.51	0.524	0.531	0.546	0.532	0.525	0.48	0.292	0.362	0.418	0.445	0.465	0.433	0.511	0.538	0.535	0.513	0.52	0.459	0.324	0.413	0.423	0.468	0.491	0.521	0.536	0.536	0.517	0.522	0.499	0.457	0.33	0.374	0.448	0.471	0.496	0.551	0.535	0.537	0.519	0.527	0.505	0.461	0.318
582	0.263	0.338	0.409	0.445	0.488	0.509	0.523	0.531	0.545	0.532	0.524	0.479	0.291	0.361	0.416	0.443	0.463	0.431	0.508	0.536	0.534	0.511	0.518	0.457	0.323	0.412	0.421	0.465	0.489	0.519	0.535	0.535	0.516	0.52	0.497	0.456	0.328	0.372	0.446	0.47	0.495	0.55	0.533	0.536	0.518	0.526	0.503	0.46	0.317
583	0.261	0.337	0.408	0.445	0.487	0.509	0.523	0.53	0.546	0.532	0.524	0.479	0.291	0.362	0.417	0.443	0.463	0.431	0.51	0.536	0.534	0.511	0.518	0.456	0.323	0.412	0.422	0.465	0.489	0.519	0.535	0.535	0.517	0.521	0.498	0.456	0.328	0.372	0.446	0.47	0.495	0.549	0.534	0.536	0.518	0.526	0.503	0.459	0.317
584	0.261	0.335	0.408	0.444	0.487	0.51	0.523	0.53	0.545	0.532	0.524	0.479	0.289	0.36	0.416	0.442	0.463	0.431	0.509	0.536	0.533	0.511	0.518	0.457	0.322	0.412	0.422	0.466	0.49	0.519	0.535	0.535	0.516	0.521	0.499	0.457	0.327	0.372	0.446	0.47	0.495	0.55	0.534	0.536	0.518	0.526	0.503	0.46	0.316
585	0.26	0.335	0.408	0.444	0.487	0.51	0.523	0.531	0.546	0.533	0.524	0.479	0.289	0.36	0.416	0.442	0.462	0.432	0.508	0.536	0.534	0.51	0.517	0.456	0.321	0.411	0.42	0.465	0.488	0.519	0.534	0.534	0.517	0.52	0.498	0.456	0.326	0.371	0.445	0.469	0.495	0.55	0.533	0.536	0.517	0.526	0.503	0.46	0.315
586	0.258	0.334	0.408	0.444	0.488	0.51	0.523	0.531	0.546	0.533	0.525	0.479	0.288	0.36	0.416	0.443	0.464	0.432	0.51	0.538	0.535	0.513	0.519	0.457	0.321	0.412	0.42	0.466	0.49	0.518	0.536	0.535	0.518	0.522	0.499	0.457	0.326	0.371	0.447	0.47	0.496	0.55	0.534	0.537	0.519	0.527	0.504	0.46	0.315
587	0.258	0.334	0.408	0.444	0.487	0.51	0.523	0.531	0.547	0.533	0.524	0.479	0.286	0.359	0.415	0.442	0.463	0.431	0.509	0.536	0.534	0.511	0.518	0.456	0.319	0.411	0.42	0.466	0.488	0.518	0.535	0.535	0.517	0.521	0.498	0.456	0.324	0.371	0.446	0.47	0.495	0.548	0.534	0.536	0.519	0.527	0.503	0.459	0.313
588	0.257	0.333	0.406	0.443	0.487	0.509	0.522	0.53	0.546	0.533	0.524	0.478	0.286	0.359	0.415	0.442	0.463	0.431	0.508	0.537	0.534	0.511	0.519	0.455	0.319	0.409	0.419	0.465	0.489	0.518	0.534	0.534	0.517	0.521	0.498	0.456	0.324	0.37	0.444	0.469	0.495	0.549	0.533	0.535	0.518	0.526	0.503	0.458	0.313
589	0.256	0.332	0.406	0.444	0.486	0.509	0.523	0.53	0.546	0.532	0.523	0.478	0.285	0.358	0.414	0.442	0.462	0.431	0.509	0.537	0.534	0.511	0.519	0.456	0.318	0.41	0.419	0.465	0.49	0.518	0.535	0.536	0.517	0.521	0.498	0.456	0.323	0.37	0.444	0.469	0.495	0.55	0.533	0.537	0.519	0.526	0.503	0.459	0.312
590	0.256	0.333	0.406	0.442	0.487	0.509	0.522	0.53	0.546	0.533	0.523	0.479	0.285	0.358	0.414	0.442	0.462	0.43	0.508	0.536	0.534	0.51	0.517	0.456	0.318	0.408	0.418	0.464	0.488	0.517	0.535	0.534	0.517	0.52	0.498	0.455	0.323	0.369	0.444	0.468	0.494	0.549	0.533	0.536	0.518	0.526	0.502	0.459	0.311
591	0.254	0.33	0.405	0.442	0.486	0.508	0.522	0.53	0.546	0.532	0.523	0.477	0.283	0.356	0.413	0.441	0.462	0.43	0.508	0.536	0.534	0.511	0.517	0.455	0.317	0.409	0.418	0.464	0.488	0.517	0.534	0.534	0.516	0.521	0.498	0.454	0.321	0.368	0.444	0.468	0.494	0.549	0.533	0.535	0.518	0.525	0.503	0.458	0.31
592	0.253	0.331	0.406	0.442	0.486	0.509	0.523	0.53	0.546	0.532	0.523	0.477	0.283	0.357	0.413	0.44	0.462	0.431	0.509	0.537	0.534	0.511	0.517	0.455	0.317	0.409	0.419	0.463	0.488	0.518	0.535	0.536	0.516	0.521	0.498	0.455	0.322	0.368	0.444	0.468	0.494	0.549	0.534	0.536	0.518	0.526	0.503	0.458	0.311
593	0.252	0.33	0.404	0.441	0.487	0.509	0.521	0.53	0.545	0.533	0.523	0.477	0.282	0.356	0.413	0.441	0.461	0.431	0.508	0.536	0.534	0.51	0.517	0.454	0.316	0.408	0.417	0.463	0.488	0.517	0.534	0.534	0.516	0.52	0.497	0.453	0.32	0.367	0.443	0.467	0.494	0.548	0.532	0.535	0.518	0.526	0.502	0.457	0.309
594	0.25	0.329	0.404	0.441	0.485	0.508	0.522	0.53	0.545	0.533	0.523	0.476	0.28	0.355	0.413	0.44	0.46	0.43	0.508	0.537	0.535	0.511	0.517	0.454	0.314	0.408	0.418	0.464	0.488	0.518	0.535	0.534	0.517	0.521	0.497	0.454	0.32	0.367	0.443	0.467	0.494	0.548	0.533	0.535	0.518	0.526	0.503	0.457	0.308
595	0.25	0.329	0.403	0.441	0.485	0.509	0.522	0.53	0.546	0.532	0.523	0.477	0.28	0.355	0.412	0.439	0.461	0.43	0.508	0.536	0.534	0.51	0.516	0.454	0.314	0.406	0.417	0.462	0.487	0.517	0.534	0.534	0.515	0.52	0.497	0.453	0.319	0.366	0.443	0.466	0.494	0.548	0.533	0.536	0.517	0.525	0.503	0.457	0.309
596	0.249	0.328	0.403	0.441	0.485	0.509	0.523	0.53	0.546	0.532	0.523	0.476	0.279	0.354	0.412	0.44	0.461	0.431	0.509	0.537	0.535	0.51	0.517	0.454	0.313	0.407	0.417	0.463	0.488	0.518	0.534	0.534	0.516	0.52	0.497	0.454	0.318	0.366	0.442	0.467	0.494	0.548	0.533	0.535	0.517	0.525	0.503	0.457	0.307
597	0.248	0.327	0.403	0.442	0.485	0.509	0.522	0.53	0.545	0.532	0.523	0.476	0.278	0.353	0.411	0.439	0.461	0.43	0.508	0.537	0.535	0.511	0.517	0.455	0.312	0.406	0.417	0.462	0.488	0.518	0.534	0.535	0.517	0.521	0.498	0.453	0.318	0.365	0.442	0.467	0.494	0.549	0.533	0.536	0.518	0.526	0.503	0.456	0.307
598	0.247	0.327	0.402	0.44	0.483	0.508	0.521	0.529	0.545	0.532	0.522	0.475	0.277	0.353	0.411	0.438	0.459	0.43	0.508	0.535	0.533	0.509	0.516	0.453	0.312	0.405	0.415	0.461	0.485	0.517	0.534	0.533	0.516	0.519	0.496	0.453	0.317	0.365	0.44	0.465	0.492	0.548	0.532	0.535	0.517	0.524	0.502	0.455	0.306
599	0.246	0.326	0.402	0.44	0.484	0.506	0.521	0.53	0.545	0.532	0.522	0.475	0.276	0.352	0.41	0.438	0.459	0.429	0.507	0.536	0.534	0.51	0.516	0.453	0.31	0.405	0.415	0.462	0.486	0.516	0.534	0.534	0.516	0.52	0.496	0.452	0.315	0.365	0.441	0.466	0.492	0.548	0.533	0.535	0.517	0.525	0.501	0.455	0.305
600	0.246	0.326	0.401	0.44	0.484	0.508	0.522	0.53	0.545	0.531	0.522	0.475	0.276	0.352	0.41	0.437	0.459	0.429	0.507	0.536	0.534	0.51	0.517	0.452	0.31	0.404	0.415	0.461	0.485	0.517	0.534	0.534	0.516	0.52	0.497	0.452	0.315	0.364	0.44	0.466	0.493	0.548	0.533	0.535	0.518	0.524	0.502	0.456	0.305
601	0.244	0.325	0.4	0.44	0.483	0.507	0.521	0.53	0.545	0.531	0.523	0.474	0.274	0.351	0.409	0.437	0.459	0.429	0.508	0.536	0.534	0.51	0.516	0.452	0.309	0.404	0.414	0.461	0.485	0.516	0.533	0.534	0.515	0.52	0.497	0.45	0.315	0.363	0.439	0.465	0.492	0.548	0.533	0.535	0.516	0.524	0.501	0.454	0.303
[truncated: 47 more columns]
