# Supplementary material for: Activity Regulation by Fibrinogen and Fibrin of Streptokinase from Streptococcus Pyogenes
Source: PLoS One. 2017 Jan 26;12(1):e0170936. doi: 10.1371/journal.pone.0170936 (PMC5268773; doi:10.1371/journal.pone.0170936)
Supplement: S1 File — (ZIP) [file pone.0170936.s001.zip › May 11 2015 quick data and sims multiple surface and heatmap.txt.R]

##Data are generated by gepasi
##Read from a text file containing OD values plus other columns
##Time is generated not read from the file

rm(list=ls())  #wipes all variables in memory

#setwd("Y:/Sian/Models")
#setwd("T:/Sian/Models")
setwd("C:/May 5")

##REAL DATA OCT 3
##FILL IN THESE PARAMETERS
nabsCols=1  			#number of columns before absorbance readings
absCols=88				#number of columns of absorbance readings
tint=30				#interval between readings
delta=0.15			#delta in absorbance to calculate rate
absRows=absCols			#number of rows in results = 8 for plate, 96 for whole plate
Bfact=3.56e4  		#conversion factor for abs to pM/s

xx3=c(30.3, 20.2, 13.5, 9.0, 6.0, 4.0, 2.66, 1.19, 0.79, 0.52, 0)
#Lxx<-log10(xx)
yy3=c(1.6, 0.8, 0.4, 0.2, 0.1, 0.05, 0.025, 0)
xxx3<-rep(xx3,length(yy3))
yyy3<-rep(yy3, each=length(xx3))
Lxxx3<-(log10(xxx3 + 1))

absCol1<-nabsCols+1
dataCols<-absCols+nabsCols
vect3<-absCol1:dataCols


targetO3<- "Data/OCT3.txt"
plate13<- read.table(targetO3, header=TRUE)


pointsnum<-length(plate13[,1])-1
tend=pointsnum*tint

Time<- seq(0,tend, by=tint)
tsq<-Time^2

par(mfrow=c(8,11))
par(mar=c(0.2,0.2,0.2,0.2))

x0<- 0
xend<- tend^2 	#can be changed to a number make plots better
y0<- 0		
yend<-delta
cropx=.006		#crop the plotted x axis
cropy=1		#crop the plotted y axis

for(i in absCol1:dataCols){ 
  yi<- plate13[,i]
  yic<- plate13[,i]-plate13[1,i]
  Yi<-yic[yic<delta]
  Tsq<-tsq[1:length(Yi)]
  regrCol<-lm(Yi~Tsq)
  #plot(Tsq,Yi, col="red", pch=20,xaxt="n", yaxt="n", xlim=c(x0,cropx*xend), ylim=c(y0,cropy*yend))
  ##It is possible to change the plotting paramters here, x or y axis length etc
  #abline(regrCol)
  Res<-summary(regrCol)
  ODans<-Res$coef[2]
  ans<-signif(1e12*ODans/Bfact, digits=4)
  #legend(x0,yend,bty="n", ans)
  #text(cropx*tend^2/2, cropy*yend*0.9, ans)
  vect3[i-nabsCols]<-ans
  
}
mat3<- matrix(vect3, byrow=TRUE, nrow=absRows)
platemat3<-matrix(vect3, byrow=TRUE, nrow=8)
write.table(mat3, "clipboard", sep="\t", col.names=F, row.names=F)
write.table(platemat3, "C:/Tempdata/plateRes3.txt", sep="\t", col.names=F, row.names=F)
#print(paste(names(plate13[i]),"=", signif(Res$coef[2]*1e9, digits=4)))
#Results are in plateRes3.txt and in clipboard for pasting into ExcelTimeplate
#print(round(platemat3, digits=3))


nabsCols=1  			#number of columns before absorbance readings
absCols=88				#number of columns of absorbance readings
tint=30				#interval between readings
#delta=0.2				#delta in absorbance to calculate rate
absRows=absCols			#number of rows in results = 8 for plate, 96 for whole plate
Bfact=3.56e4			#conversion factor for abs to pM/s

xx4=c(30.3, 20.2, 13.5, 9.0, 6.0, 4.0, 1.77, 1.19, 0.79, 0.52, 0)
yy4=c(1.6, 0.8, 0.4, 0.2, 0.1, 0.05, 0.025, 0)
xxx4<-rep(xx4,length(yy4))
yyy4<-rep(yy4, each=length(xx4))
Lxxx4<-(log10(xxx4 + 1))

absCol1<-nabsCols+1
dataCols<-absCols+nabsCols
vect4<-absCol1:dataCols


targetO4<- "Data/OCT4corr.txt"
plate14<- read.table(targetO4, header=TRUE)


pointsnum<-length(plate14[,1])-1
tend=pointsnum*tint

Time<- seq(0,tend, by=tint)
tsq<-Time^2

par(mfrow=c(8,11))
par(mar=c(0.2,0.2,0.2,0.2))

x0<- 0
xend<- tend^2 	#can be changed to a number make plots better
y0<- 0		
yend<-delta
cropx=.01		#crop the plotted x axis
cropy=1		#crop the plotted y axis

for(i in absCol1:dataCols){ 
  yi<- plate14[,i]
  yic<- plate14[,i]-plate14[1,i]
  Yi<-yic[yic<delta]
  Tsq<-tsq[1:length(Yi)]
  regrCol<-lm(Yi~Tsq)
  #plot(Tsq,Yi, col="red", pch=20,xaxt="n", yaxt="n", xlim=c(x0,cropx*xend), ylim=c(y0,cropy*yend))
  ##It is possible to change the plotting paramters here, x or y axis length etc
  #abline(regrCol)
  Res<-summary(regrCol)
  ODans<-Res$coef[2]
  ans<-signif(1e12*ODans/Bfact, digits=4)
  #legend(x0,yend,bty="n", ans)
  #text(cropx*tend^2/2, cropy*yend*0.9, ans)
  vect4[i-nabsCols]<-ans
  
}
mat4<- matrix(vect4, byrow=TRUE, nrow=absRows)
platemat4<-matrix(vect4, byrow=TRUE, nrow=8)
write.table(mat4, "clipboard", sep="\t", col.names=F, row.names=F)
write.table(platemat4, "C:/Tempdata/plateRes4.txt", sep="\t", col.names=F, row.names=F)
#print(paste(names(plate14[i]),"=", signif(Res$coef[2]*1e9, digits=4)))
#Results are in plateRes4.txt and in clipboard for pasting into ExcelTimeplate
#print(round(platemat4, digits=3))
#print(round(platemat3, digits=3))

#######SIMULATED DATA

simtint=1  			#interval between readings
#delta=.2			#delta in absorbance to calculate rate
NumSets<-11			#take from gepasi set up
NumTempl<-NumSets^2
FirstRead<-1
EndTime<-600		#take from gepasi setup
NumGroups<-NumSets*EndTime/simtint
vect3s<-1:NumTempl
#Bfact=3.56e4		#conversion factor for OD/s2 to pM/s

#targetSO3<- "Sept 11 Pyo 1600 K.txt"
targetSO3<- "May 7 1s Pyo 1600 K.txt"
#targetSO3<- "May 5 1s Pyo 1600 K.txt"

plate03s<- read.table(targetSO3, header=TRUE)
plate13S<-na.omit(plate03s)
#attach(plate13S)


#OD<-X.OD		##simple name change
Time<-seq(0,EndTime,simtint)
tsq<-Time^2

tstart<-which(plate13S$OD==0)
tlast<-tstart+EndTime
Var13<-plate13S[,1]
Var23<-plate13S[,2]
vectempl3<-Var13[c(tstart)]
vectempl13<-vectempl3[1:NumSets]
vectempl23<-Var23[seq(NumGroups, length(Var13), NumGroups)]
write.table(vectempl13, "C:/Tempdata/Var13.txt", col.names=F, row.names=F)
write.table(vectempl23, "C:/Tempdata/Var23.txt", col.names=F, row.names=F)
SimF3<-rep(vectempl13,length(vectempl23))
SimG3<-rep(vectempl23, each=length(vectempl23))
SimFF3<-SimF3*1e6
SimGG3<-SimG3*1e6
LSimFF3<-(log10(SimFF3+1))

##Graphing 
par(mfrow=c(11,11))
par(mar=c(0.2,0.2,0.2,0.2))

x0<- 0
xend<- EndTime^2 	#can be changed to a number make plots better
y0<- 0		
yend<-max(plate13S$OD)
cropx=1		#crop the plotted x axis
cropy=.1		#crop the plotted y axis

for(i in 1:NumTempl){
  yi<- plate13S$OD[tstart[i]:tlast[i]]
  Yi<-yi[yi<delta]
  Tsq<-tsq[1:length(Yi)]
  regrCol<-lm(Yi~Tsq)
  #plot(Tsq,Yi, col="red", pch=20,xaxt="n", yaxt="n", xlim=c(x0,cropx*xend), ylim=c(y0,cropy*yend))
  ##It is possible to change the plotting paramters here, x or y axis length etc
  #abline(regrCol)
  Res<-summary(regrCol)
  ODans<-Res$coef[2]
  ans<-signif(1e12*ODans/Bfact, digits=4)
  #text(cropx*xend/2, cropy*yend*0.9, ans)
  vect3s[i]<-ans
}
mat3s<- matrix(vect3s, byrow=TRUE, nrow=NumSets)
write.table(t(mat3s), "clipboard", sep="\t", col.names=F, row.names=F) # large datasets Clipboard overflows
write.table(mat3s, "C:/Tempdata/m.plateRes3.txt", sep="\t", col.names=F, row.names=F)
#detach(plate13S)
#Results are in m.plateRes3.txt and in clipboard for pasting
#print(round(mat3s, digits=3))


#######SIMULATED DATA 2

simtint=1				#interval between readings
#delta=.1			#delta in absorbance to calculate rate
NumSets<-11			#take from gepasi set up
NumTempl<-NumSets^2
FirstRead<-1
EndTime<-600		#take from gepasi setup
NumGroups<-NumSets*EndTime/simtint
vect4s<-1:NumTempl

targetSO4<- "May 7 1s Pyo 400 K.txt"

plate04<- read.table(targetSO4, header=TRUE)
plate14S<-na.omit(plate04)
#names(plate14)

#OD<-X.OD		##simple name change
Time<-seq(0,EndTime,simtint)
tsq<-Time^2
##Make vectors for other variables
##Note, these are not numbers that can be read
##See accompanying file to generate real vectors from gepasi inputs

tstart<-which(plate14S$OD==0)
tlast<-tstart+EndTime
#vectempl<-X.F.i[seq(600, length(X.F.i), 600)]		#alternative route
Var14<-plate14S[,1]
Var24<-plate14S[,2]
vectempl4<-Var14[c(tstart)]
vectempl14<-vectempl4[1:NumSets]
vectempl24<-Var24[seq(NumGroups, length(Var14), NumGroups)]
write.table(vectempl14, "C:/Tempdata/Var14.txt", col.names=F, row.names=F)
write.table(vectempl24, "C:/Tempdata/Var24.txt", col.names=F, row.names=F)
SimF4<-rep(vectempl14,length(vectempl24))
SimG4<-rep(vectempl24, each=length(vectempl24))
SimFF4<-SimF4*1e6
SimGG4<-SimG4*1e6
LSimFF4<-(log10(SimFF4+1))

##Graphing 
par(mfrow=c(11,11))
par(mar=c(0.2,0.2,0.2,0.2))

x0<- 0
xend<- EndTime^2 	#can be changed to a number make plots better
y0<- 0		
yend<-max(plate14S$OD)
#cropx=1		#crop the plotted x axis
#cropy=1		#crop the plotted y axis

for(i in 1:NumTempl){
  yi<- plate14S$OD[tstart[i]:tlast[i]]
  Yi<-yi[yi<delta]
  Tsq<-tsq[1:length(Yi)]
  regrCol<-lm(Yi~Tsq)
  #plot(Tsq,Yi, col="red", pch=20,xaxt="n", yaxt="n", xlim=c(x0,cropx*xend), ylim=c(y0,cropy*yend))
  ##It is possible to change the plotting paramters here, x or y axis length etc
  #abline(regrCol)
  Res<-summary(regrCol)
  ODans<-Res$coef[2]
  ans<-signif(1e12*ODans/Bfact, digits=4)
  #text(cropx*xend/2, cropy*yend*0.9, ans)
  vect4s[i]<-ans
}
mat4s<- matrix(vect4s, byrow=TRUE, nrow=NumSets)
write.table(t(mat4s), "clipboard", sep="\t", col.names=F, row.names=F) # large datasets Clipboard overflows
write.table(mat4s, "C:/Tempdata/m.plateRes4.txt", sep="\t", col.names=F, row.names=F)
#Results are in m.plateRes4.txt and in clipboard for pasting
#print(round(mat4s, digits=3))

##Interperlation

library(lattice)
library(akima)
gran<-25    # granularity of projection (number of tiles in surfaces)
inter_data4<-interp(Lxxx4, yyy4, vect4,xo=seq(min(Lxxx4), max(Lxxx4), length = gran), yo=seq(min(yyy4), max(yyy4), length = gran),linear=T,duplicate=T)
inter_data3<-interp(Lxxx3, yyy3, vect3,xo=seq(min(Lxxx3), max(Lxxx3), length = gran), yo=seq(min(yyy3), max(yyy3), length = gran),linear=T,duplicate=T)
inter_sim3<-interp(LSimFF3, SimGG3, vect3s,xo=seq(min(LSimFF3), max(LSimFF3), length = gran), yo=seq(min(SimGG3), max(SimGG3), length = gran),linear=T,duplicate=T)
inter_sim4<-interp(LSimFF4, SimGG4, vect4s,xo=seq(min(LSimFF4), max(LSimFF4), length = gran), yo=seq(min(SimGG4), max(SimGG4), length = gran),linear=T,duplicate=T)

AY<-inter_data3
BE<-inter_sim3
max.z<-c(max(AY$z), max(BE$z))
min.z<-c(min(AY$z), min(BE$z))
max.allz<-max(max.z)
min.allz<-min(min.z)

##GRAPHS
##use this to generate a single big plot
FigMid<-c(0.1, 0.90, 0.1, 0.90)    
par(fig=FigMid)
persp(AY,  xlab="Fgn", ylab="Pgn", zlab="Rate", xlim=c(0,1.5), zlim=c(min.allz,max.allz), theta=-50, phi=20, col="lightblue")
persp(BE,  xlab="Fgn", ylab="Pgn", zlab="Rate", xlim=c(0,1.5), zlim=c(min.allz,max.allz), theta=-50, phi=20, col="pink")
image(AY,  col=heat.colors(2500))
contour(AY, nlevels=10, lwd=1, labcex=1.2, method="flattest", xlab="Fgn", ylab="Pgn", vfont=c("sans serif", "bold"),add=T)    #optional contours on heat map
image(BE,  col=heat.colors(2500))
contour(BE, nlevels=10, lwd=1, labcex=1.2, method="flattest", xlab="Fgn", ylab="Pgn", vfont=c("sans serif", "bold"),add=T)    #optional contours on heat map

##These commands generate a 4 panel plot
FigUL<-c(0.05,0.5,0.5,0.95)
FigLL<-c(0.1,0.47, 0.1,.5)
FigUR<-c(0.55,1, 0.5,0.95)
FigLR<-c(0.6,.95, 0.1,0.5)

#LEFT
par(fig=FigUL)
persp(AY, xlab="Fgn", ylab="Pgn", zlab="Rate", xlim=c(0,1.5), zlim=c(min.allz,max.allz), theta=-50, phi=20, col="lightblue")
#persp(AY, xlab="Fgn", ylab="Pgn", zlab="Rate", zlim=range(AY, finite=TRUE), theta=-40, phi=30, col="lightblue")
#text(0,0.3, targetO3)    #include this line to print file names
par(fig=FigLL, new=T)
image(AY, xlim=c(0,1.5), col=heat.colors(2500))
contour(AY, nlevels=12, lwd=1, labcex=1.2, method="flattest", vfont=c("sans serif", "bold"),add=T)    #optional contours on heat map

#RIGHT
#PHI<-50
par(fig=FigUR, new=T)
#persp(BE, xlab="Fgn", ylab="Pgn", zlab="Rate", zlim=range(BE, finite=TRUE), theta=-40, phi=30, col="lightblue")
BEpersp<-persp(BE, xlab="Fgn", ylab="Pgn", zlab="Rate", xlim=c(0,1.5), zlim=c(min.allz,max.allz), theta=-50, phi=20, col="pink")
#BEpersp
#text(0,0.3, targetO3)    #include this line to print file names
par(fig=FigLR, new=T)
image(BE,  xlim=c(0,1.5),col=heat.colors(2500))
contour(BE,  nlevels=10, lwd=1, labcex=1.2, method="flattest", vfont=c("sans serif", "bold"),add=T)   #optional contours on heat map


##These commants generate an spinning 3d plot and a snapshot of the final position
##The  figure can be dragged and rotated by the mouse and new snapshots taken

#setwd("C://Tempdata")
#require(rgl)
##z2<-seq(11,71,1)
#dur<-z2
#for(ii in 1:length(z2)){persp3d(inter_data3,  xlab="Fgn", ylab="Pgn", zlab="Rate",   zlim=c(-10, 300), theta=-60, phi=30, col="lightblue")
                        #play3d(spin3d(rpm=1), duration=dur-10 )
                      #print(z2[ii])
                        #snapshot3d(paste("Figdat",z2[ii],".png",sep=""))}
##SHOULD BE AN EASIER WAY?
#rgl.open()
#movie3d(spin3d(), duration=3, convert=FALSE)
