# Supplementary material for: Activity Regulation by Fibrinogen and Fibrin of Streptokinase from Streptococcus Pyogenes
Source: PLoS One. 2017 Jan 26;12(1):e0170936. doi: 10.1371/journal.pone.0170936 (PMC5268773; doi:10.1371/journal.pone.0170936)
Supplement: S1 File — (ZIP) [file pone.0170936.s001.zip › Oct 4 grids very neat Akima interp tPA pyo Fold Stim surface and heatmap.txt.R]

##Data are generated by gepasi
##Read from a text file containing OD values plus other columns
##Time is generated not read from the file

rm(list=ls())  #wipes all variables in memory

#setwd("Y:/Sian/Models")
setwd("T:/Sian/Models")

##REAL DATA OCT 3
##FILL IN THESE PARAMETERS
nabsCols=1  			#number of columns before absorbance readings
absCols=96				#number of columns of absorbance readings
tint=30				#interval between readings
delta=0.1				#delta in absorbance to calculate rate
absRows=absCols			#number of rows in results = 8 for plate, 96 for whole plate
Bfact=3.56e4  		#conversion factor for abs to pM/s

xx3=c(30.3, 20.2, 13.5, 9.0, 6.0, 4.0, 2.66, 1.78, 1.19, 0.79, 0.52, 0)
#Lxx<-log10(xx)
yy3=c(1.6, 0.8, 0.4, 0.2, 0.1, 0.05, 0.025, 0.0125)
xxx3<-rep(xx3,length(yy3))
yyy3<-rep(yy3, each=length(xx3))
Lxxx3<-(log10(xxx3 + 1))

absCol1<-nabsCols+1
dataCols<-absCols+nabsCols
vect3<-absCol1:dataCols

#targetO3<- "Data/June 17 tPA Pgn Fgn range.txt"
targetO3<- "Data/June 16 Pyo Pgn Fgn range.txt"
#targetO3<- "Data/June 16 SK Pgn Fgn range.txt"
plate13<- read.table(targetO3, header=TRUE)


pointsnum<-length(plate13[,1])-1
tend=pointsnum*tint

Time<- seq(0,tend, by=tint)
tsq<-Time^2

par(mfrow=c(8,12))
par(mar=c(0.2,0.2,0.2,0.2))

x0<- 0
xend<- tend^2 	#can be changed to a number make plots better
y0<- 0		
yend<-delta
cropx=.006		#crop the plotted x axis
cropy=1		#crop the plotted y axis

for(i in absCol1:dataCols){ 
  yi<- plate13[,i]
  yic<- plate13[,i]-plate13[1,i]
  Yi<-yic[yic<delta]
  Tsq<-tsq[1:length(Yi)]
  regrCol<-lm(Yi~Tsq)
  plot(Tsq,Yi, col="red", pch=20,xaxt="n", yaxt="n", xlim=c(x0,cropx*xend), ylim=c(y0,cropy*yend))
  ##It is possible to change the plotting paramters here, x or y axis length etc
  abline(regrCol)
  Res<-summary(regrCol)
  ODans<-Res$coef[2]
  ans<-signif(1e12*ODans/Bfact, digits=4)
  #legend(x0,yend,bty="n", ans)
  text(cropx*tend^2/2, cropy*yend*0.9, ans)
  vect3[i-nabsCols]<-ans
  
}
mat3<- matrix(vect3, byrow=TRUE, nrow=absRows)
platemat3<-matrix(vect3, byrow=TRUE, nrow=8)
write.table(mat3, "clipboard", sep="\t", col.names=F, row.names=F)
write.table(platemat3, "C:/Tempdata/plateRes3.txt", sep="\t", col.names=F, row.names=F)
vect3Fold<-c(vect3[1:12]/vect3[12], vect3[13:24]/vect3[24],vect3[25:36]/vect3[36], 
             vect3[37:48]/vect3[48],vect3[49:60]/vect3[60],vect3[61:72]/vect3[72],
             vect3[73:84]/vect3[84],vect3[85:96]/vect3[96]) #fold-stimulation of rates in wells cf last column
#print(paste(names(plate13[i]),"=", signif(Res$coef[2]*1e9, digits=4)))
#Results are in plateRes3.txt and in clipboard for pasting into ExcelTimeplate
#print(round(platemat3, digits=3))


nabsCols=1  			#number of columns before absorbance readings
absCols=96				#number of columns of absorbance readings
tint=30				#interval between readings
delta=0.1				#delta in absorbance to calculate rate
absRows=absCols			#number of rows in results = 8 for plate, 96 for whole plate
Bfact=3.56e4			#conversion factor for abs to pM/s

xx4=c(30.3, 20.2, 13.5, 9.0, 6.0, 4.0, 2.66, 1.78, 1.19, 0.79, 0.52, 0)
yy4=c(1.6, 0.8, 0.4, 0.2, 0.1, 0.05, 0.025, 0.0125)
xxx4<-rep(xx4,length(yy4))
yyy4<-rep(yy4, each=length(xx4))
Lxxx4<-(log10(xxx4 + 1))

absCol1<-nabsCols+1
dataCols<-absCols+nabsCols
vect4<-absCol1:dataCols


targetO4<- "Data/June 16 SK Pgn Fgn range.txt"
#targetO4<- "Data/June 17 tPA Pgn Fgn range.txt"
plate14<- read.table(targetO4, header=TRUE)


pointsnum<-length(plate14[,1])-1
tend=pointsnum*tint

Time<- seq(0,tend, by=tint)
tsq<-Time^2

par(mfrow=c(8,12))
par(mar=c(0.2,0.2,0.2,0.2))

x0<- 0
xend<- tend^2 	#can be changed to a number make plots better
y0<- 0		
yend<-delta
cropx=.01		#crop the plotted x axis
cropy=1		#crop the plotted y axis

for(i in absCol1:dataCols){ 
  yi<- plate14[,i]
  yic<- plate14[,i]-plate14[1,i]
  Yi<-yic[yic<delta]
  Tsq<-tsq[1:length(Yi)]
  regrCol<-lm(Yi~Tsq)
  plot(Tsq,Yi, col="red", pch=20,xaxt="n", yaxt="n", xlim=c(x0,cropx*xend), ylim=c(y0,cropy*yend))
  ##It is possible to change the plotting paramters here, x or y axis length etc
  abline(regrCol)
  Res<-summary(regrCol)
  ODans<-Res$coef[2]
  ans<-signif(1e12*ODans/Bfact, digits=4)
  #legend(x0,yend,bty="n", ans)
  text(cropx*tend^2/2, cropy*yend*0.9, ans)
  vect4[i-nabsCols]<-ans
  
}
mat4<- matrix(vect4, byrow=TRUE, nrow=absRows)
platemat4<-matrix(vect4, byrow=TRUE, nrow=8)
write.table(mat4, "clipboard", sep="\t", col.names=F, row.names=F)
write.table(platemat4, "C:/Tempdata/plateRes4.txt", sep="\t", col.names=F, row.names=F)
#print(paste(names(plate14[i]),"=", signif(Res$coef[2]*1e9, digits=4)))
#Results are in plateRes4.txt and in clipboard for pasting into ExcelTimeplate
vect4Fold<-c(vect4[1:12]/vect4[12], vect4[13:24]/vect4[24],vect4[25:36]/vect4[36], 
             vect4[37:48]/vect4[48],vect4[49:60]/vect4[60],vect4[61:72]/vect4[72],
             vect4[73:84]/vect4[84],vect4[85:96]/vect4[96]) #fold-stimulation of rates in wells cf last column


print(round(platemat4, digits=3))
print(round(platemat3, digits=3))


##Interperlation
library(grid)
library(lattice)
library(akima)
gran<-20  #granulatity of plots (number of times in surface plots)
inter_data4<-interp(Lxxx4, yyy4, vect4Fold,xo=seq(min(Lxxx4), max(Lxxx4), length = gran), yo=seq(min(yyy4), max(yyy4), length = gran),linear=T,duplicate=T)
inter_data3<-interp(Lxxx3, yyy3, vect3Fold,xo=seq(min(Lxxx3), max(Lxxx3), length = gran), yo=seq(min(yyy3), max(yyy3), length = gran),linear=T,duplicate=T)
#inter_sim3<-interp(LSimFF3, SimGG3, vect3s,xo=seq(min(LSimFF3), max(LSimFF3), length = gran), yo=seq(min(SimGG3), max(SimGG3), length = 15),linear=T,duplicate=T)
#inter_sim4<-interp(LSimFF4, SimGG4, vect4s,xo=seq(min(LSimFF4), max(LSimFF4), length = gran), yo=seq(min(SimGG4), max(SimGG4), length = 15),linear=T,duplicate=T)

AY<-inter_data3
BE<-inter_data4

##GRAPHS

##use this to generate a single big plot
##Choose image+contour, or pesp
tiff("newPlot2.tiff", width = 17.35, height = 23.35, units = "cm", res = 300, compression = "lzw")

#grid.newpage()
#vp1<-viewport(x=0, y=0,
              #height = 1, width = 1,
              #just = c("right", "bottom"),
              #name = "lower right")
#pushViewport(vp1)
#grid.rect()
#FigMid<-c(0.1, 0.90, 0.1, 0.90)    
#par(fig=FigMid)
image(BE,  col=heat.colors(2500))
contour(BE, nlevels=20, lwd=1, labcex=1.2, method="flattest", xlab="Fgn", ylab="Pgn", vfont=c("sans serif", "bold"),add=T)    #optional contours on heat map
#persp(BE, xlab="Fgn", ylab="Pgn", zlab="Fold stimulation", zlim=c(0,35), theta=-40, phi=30, col="lightblue")
#text(0,0.3, targetO3)    #include this line to print file names
dev.off()

#FigMid<-c(0.1, 0.90, 0.1, 0.90)    
#par(fig=FigMid)
#image(BE,  col=heat.colors(2500))
#contour(BE, nlevels=10, lwd=1, labcex=1.2, method="flattest", xlab="Fgn", ylab="Pgn", vfont=c("sans serif", "bold"),add=T)    #optional contours on heat map
perspBE<-persp(BE, xlab="Fgn", ylab="Pgn", zlab="Rate", zlim=c(0,35), theta=-40, phi=30, col="lightblue")
plot(perspBE,  newpage=FALSE)
#text(0,0.3, targetO3)    #include this line to print file names

##This for pair of plots

#FigUM<-c(0.25,0.65, 0.45,0.95)
#FigLM<-c(0.3,0.6, 0.1,0.45)
#par(fig=FigUM)
#persp(BE, xlab="Fgn", ylab="Pgn", zlab="Rate", zlim=range(BE, finite=TRUE), theta=-40, phi=30, col="lightblue")
#persp(BE, xlab="Fgn", ylab="Pgn", zlab="Rate", zlim=c(0,35), theta=-40, phi=30, col="lightblue")
#text(0,0.3, targetO3)    #include this line to print file names
#par(fig=FigLM, new=T)
#image(BE,  col=heat.colors(2500))
#contour(BE,  nlevels=10, lwd=1, labcex=1.2, method="flattest", vfont=c("sans serif", "bold"),add=T)   #optional contours on heat map


##These commands generate a 4 panel plot
FigUL<-c(0.1,0.5,0.5,1)
FigLL<-c(0.1,0.45, 0.1,.5)
FigUR<-c(0.6,1, 0.5,1)
FigLR<-c(0.6,.95, 0.1,0.5)


#LEFT
par(fig=FigUL)
#persp(AY, xlab="Fgn", ylab="Pgn", zlab="Rate", zlim=range(AY, finite=TRUE), theta=-40, phi=30, col="lightblue")
persp(AY, xlab="Fgn", ylab="Pgn", zlab="Fold stimulation", zlim=c(0,35), theta=-40, phi=30, col="lightblue")
#text(0,0.3, targetO3)    #include this line to print file names
par(fig=FigLL, new=T)
image(AY,  col=heat.colors(2500))
contour(AY, nlevels=10, lwd=1, labcex=1.2, method="flattest", vfont=c("sans serif", "bold"),add=T)    #optional contours on heat map

#RIGHT
par(fig=FigUR, new=T)
#persp(BE, xlab="Fgn", ylab="Pgn", zlab="Fold stimulation", zlim=range(BE, finite=TRUE), theta=-40, phi=30, col="lightblue")
persp(BE, xlab="Fgn", ylab="Pgn", zlab="Fold stimulation", zlim=c(0,35), theta=-40, phi=30, col="lightblue")
#text(0,0.3, targetO3)    #include this line to print file names
par(fig=FigLR, new=T)
image(BE,  col=heat.colors(2500))
contour(BE,  nlevels=10, lwd=1, labcex=1.2, method="flattest", vfont=c("sans serif", "bold"),add=T)   #optional contours on heat map

##These commants generate an spinning 3d plot and a snapshot of the final position
##The  figure can be dragged and rotated by the mouse and new snapshots taken
#require(rgl)
#persp3d(inter_data4,  xlab="Fgn", ylab="Pgn", zlab="Rate",   zlim=c(-5, 45), theta=-40, phi=30, col="lightblue")
#play3d(spin3d(rpm=5), duration=10 )
#snapshot3d("C://Tempdata//Aug20Fig1.png")
