# Supplementary material for: Activity Regulation by Fibrinogen and Fibrin of Streptokinase from Streptococcus Pyogenes
Source: PLoS One. 2017 Jan 26;12(1):e0170936. doi: 10.1371/journal.pone.0170936 (PMC5268773; doi:10.1371/journal.pone.0170936)
Supplement: S1 File — (ZIP) [file pone.0170936.s001.zip › OCT3.txt]

Time	A1	A2	A3	A4	A5	A6	A7	A9	A10	A11	A12	B1	B2	B3	B4	B5	B6	B7	B9	B10	B11	B12	C1	C2	C3	C4	C5	C6	C7	C9	C10	C11	C12	D1	D2	D3	D4	D5	D6	D7	D9	D10	D11	D12	E1	E2	E3	E4	E5
0	0.059	0.054	0.05	0.056	0.045	0.044	0.046	0.044	0.043	0.045	0.043	0.059	0.051	0.048	0.048	0.047	0.045	0.045	0.042	0.044	0.043	0.042	0.058	0.052	0.049	0.047	0.048	0.046	0.046	0.052	0.048	0.045	0.044	0.06	0.051	0.05	0.047	0.047	0.049	0.047	0.046	0.047	0.044	0.046	0.059	0.053	0.049	0.049	0.047
30	0.064	0.058	0.056	0.064	0.056	0.053	0.058	0.055	0.054	0.055	0.048	0.063	0.056	0.055	0.057	0.058	0.056	0.058	0.053	0.056	0.053	0.046	0.061	0.057	0.056	0.056	0.058	0.058	0.058	0.063	0.058	0.054	0.047	0.063	0.055	0.055	0.053	0.056	0.057	0.057	0.055	0.055	0.052	0.048	0.062	0.056	0.053	0.053	0.053
60	0.069	0.067	0.07	0.089	0.082	0.075	0.082	0.077	0.075	0.074	0.054	0.069	0.066	0.068	0.074	0.08	0.078	0.081	0.072	0.074	0.069	0.051	0.066	0.066	0.069	0.07	0.075	0.077	0.077	0.077	0.071	0.066	0.05	0.066	0.061	0.064	0.063	0.069	0.068	0.072	0.067	0.065	0.061	0.05	0.063	0.059	0.058	0.058	0.062
90	0.08	0.085	0.1	0.131	0.119	0.108	0.121	0.11	0.103	0.1	0.064	0.078	0.081	0.089	0.102	0.11	0.11	0.114	0.097	0.097	0.088	0.057	0.074	0.079	0.086	0.089	0.099	0.103	0.103	0.098	0.089	0.081	0.055	0.071	0.07	0.076	0.076	0.087	0.083	0.091	0.082	0.078	0.072	0.053	0.066	0.064	0.065	0.067	0.073
120	0.096	0.111	0.143	0.181	0.167	0.154	0.173	0.155	0.14	0.134	0.077	0.092	0.103	0.12	0.138	0.151	0.152	0.156	0.132	0.128	0.113	0.067	0.086	0.096	0.109	0.114	0.13	0.137	0.135	0.123	0.11	0.099	0.061	0.078	0.081	0.091	0.093	0.109	0.104	0.115	0.101	0.094	0.086	0.058	0.07	0.071	0.074	0.077	0.086
150	0.119	0.149	0.19	0.24	0.225	0.209	0.235	0.211	0.185	0.173	0.095	0.112	0.129	0.156	0.18	0.199	0.201	0.204	0.172	0.162	0.142	0.078	0.1	0.116	0.137	0.144	0.166	0.174	0.17	0.151	0.135	0.121	0.068	0.087	0.095	0.109	0.113	0.135	0.127	0.141	0.121	0.112	0.101	0.063	0.075	0.079	0.085	0.088	0.101
180	0.147	0.195	0.24	0.308	0.289	0.268	0.3	0.273	0.237	0.22	0.116	0.135	0.163	0.199	0.229	0.253	0.255	0.256	0.218	0.202	0.175	0.092	0.117	0.139	0.17	0.179	0.206	0.216	0.21	0.183	0.163	0.145	0.077	0.099	0.111	0.129	0.136	0.164	0.152	0.171	0.145	0.132	0.119	0.069	0.082	0.089	0.097	0.101	0.119
210	0.182	0.244	0.295	0.377	0.355	0.329	0.365	0.334	0.293	0.272	0.14	0.162	0.201	0.245	0.281	0.31	0.31	0.309	0.265	0.245	0.212	0.108	0.137	0.165	0.206	0.216	0.248	0.258	0.25	0.218	0.193	0.173	0.088	0.111	0.128	0.152	0.161	0.196	0.18	0.201	0.169	0.154	0.139	0.076	0.088	0.099	0.11	0.115	0.138
240	0.227	0.292	0.351	0.447	0.417	0.384	0.424	0.392	0.347	0.325	0.168	0.192	0.241	0.293	0.333	0.364	0.362	0.361	0.315	0.291	0.253	0.127	0.157	0.194	0.244	0.255	0.29	0.301	0.291	0.254	0.225	0.202	0.101	0.125	0.147	0.177	0.188	0.23	0.208	0.233	0.196	0.178	0.16	0.085	0.096	0.109	0.123	0.13	0.158
270	0.273	0.342	0.405	0.506	0.469	0.431	0.473	0.441	0.4	0.378	0.201	0.227	0.283	0.342	0.383	0.413	0.412	0.41	0.364	0.338	0.296	0.15	0.182	0.227	0.285	0.294	0.332	0.343	0.332	0.291	0.26	0.234	0.116	0.141	0.168	0.204	0.217	0.264	0.236	0.266	0.225	0.204	0.184	0.095	0.105	0.122	0.139	0.147	0.18
300	0.319	0.388	0.453	0.552	0.507	0.465	0.507	0.481	0.446	0.425	0.236	0.263	0.323	0.387	0.425	0.454	0.452	0.451	0.408	0.381	0.339	0.173	0.206	0.258	0.324	0.33	0.369	0.38	0.368	0.326	0.294	0.266	0.131	0.156	0.189	0.231	0.246	0.296	0.264	0.297	0.253	0.23	0.209	0.106	0.113	0.134	0.154	0.164	0.202
330	0.363	0.433	0.492	0.587	0.534	0.489	0.531	0.511	0.484	0.468	0.275	0.302	0.364	0.429	0.463	0.488	0.486	0.486	0.449	0.425	0.382	0.201	0.232	0.293	0.364	0.366	0.404	0.416	0.404	0.361	0.328	0.3	0.149	0.173	0.212	0.26	0.277	0.33	0.292	0.329	0.282	0.258	0.235	0.119	0.123	0.147	0.172	0.182	0.225
360	0.405	0.47	0.522	0.609	0.549	0.503	0.544	0.529	0.513	0.501	0.316	0.34	0.403	0.464	0.491	0.514	0.511	0.512	0.483	0.462	0.423	0.23	0.26	0.326	0.401	0.398	0.434	0.447	0.436	0.395	0.362	0.333	0.169	0.191	0.236	0.29	0.307	0.362	0.319	0.361	0.312	0.286	0.263	0.133	0.133	0.16	0.189	0.201	0.248
390	0.443	0.501	0.541	0.621	0.558	0.511	0.55	0.54	0.533	0.526	0.358	0.377	0.436	0.492	0.511	0.531	0.529	0.53	0.509	0.494	0.459	0.26	0.289	0.359	0.434	0.426	0.458	0.472	0.463	0.425	0.393	0.365	0.19	0.209	0.26	0.319	0.335	0.392	0.345	0.391	0.341	0.314	0.29	0.148	0.142	0.174	0.206	0.221	0.271
420	0.476	0.526	0.552	0.626	0.562	0.515	0.554	0.546	0.545	0.54	0.399	0.413	0.466	0.514	0.526	0.543	0.542	0.543	0.53	0.521	0.492	0.293	0.319	0.391	0.465	0.45	0.48	0.494	0.486	0.452	0.423	0.397	0.214	0.229	0.287	0.349	0.365	0.422	0.37	0.421	0.372	0.343	0.319	0.165	0.154	0.19	0.226	0.243	0.296
450	0.505	0.541	0.559	0.629	0.564	0.518	0.556	0.548	0.551	0.55	0.437	0.445	0.489	0.528	0.535	0.55	0.548	0.55	0.543	0.54	0.517	0.325	0.347	0.419	0.49	0.47	0.495	0.51	0.504	0.475	0.448	0.425	0.239	0.249	0.313	0.377	0.392	0.448	0.392	0.448	0.399	0.371	0.348	0.182	0.165	0.205	0.246	0.263	0.319
480	0.526	0.55	0.561	0.629	0.563	0.517	0.555	0.547	0.555	0.554	0.469	0.474	0.506	0.538	0.539	0.554	0.552	0.553	0.552	0.552	0.536	0.359	0.375	0.445	0.509	0.486	0.506	0.52	0.517	0.492	0.47	0.451	0.264	0.268	0.338	0.405	0.419	0.471	0.411	0.472	0.426	0.398	0.375	0.201	0.176	0.221	0.266	0.284	0.341
510	0.541	0.555	0.562	0.628	0.564	0.517	0.554	0.547	0.554	0.555	0.494	0.496	0.518	0.543	0.543	0.555	0.553	0.555	0.556	0.561	0.549	0.392	0.403	0.467	0.526	0.498	0.514	0.529	0.526	0.506	0.488	0.473	0.291	0.289	0.364	0.431	0.443	0.491	0.428	0.495	0.45	0.423	0.402	0.221	0.188	0.237	0.286	0.304	0.364
540	0.554	0.558	0.562	0.626	0.563	0.518	0.555	0.547	0.555	0.556	0.514	0.516	0.527	0.546	0.544	0.556	0.554	0.556	0.558	0.566	0.558	0.423	0.428	0.486	0.537	0.506	0.519	0.534	0.531	0.516	0.502	0.49	0.317	0.31	0.389	0.456	0.463	0.51	0.441	0.514	0.471	0.446	0.428	0.242	0.2	0.254	0.306	0.324	0.386
570	0.561	0.558	0.56	0.626	0.564	0.517	0.555	0.546	0.556	0.556	0.525	0.532	0.532	0.549	0.546	0.556	0.554	0.558	0.561	0.57	0.563	0.452	0.451	0.504	0.545	0.512	0.524	0.537	0.535	0.523	0.513	0.505	0.344	0.331	0.413	0.477	0.48	0.524	0.453	0.531	0.491	0.467	0.451	0.262	0.212	0.271	0.326	0.344	0.407
600	0.565	0.559	0.561	0.624	0.563	0.517	0.555	0.546	0.556	0.556	0.532	0.544	0.536	0.549	0.546	0.556	0.554	0.558	0.561	0.571	0.565	0.478	0.471	0.515	0.551	0.515	0.525	0.539	0.537	0.528	0.52	0.516	0.369	0.351	0.435	0.494	0.494	0.537	0.462	0.546	0.508	0.485	0.473	0.284	0.225	0.288	0.346	0.362	0.427
630	0.569	0.557	0.561	0.622	0.562	0.516	0.555	0.545	0.555	0.557	0.536	0.552	0.538	0.549	0.545	0.555	0.554	0.558	0.562	0.571	0.566	0.499	0.489	0.522	0.554	0.518	0.526	0.539	0.538	0.53	0.524	0.523	0.394	0.37	0.455	0.509	0.505	0.546	0.469	0.556	0.521	0.502	0.492	0.304	0.238	0.304	0.365	0.38	0.446
660	0.569	0.558	0.558	0.621	0.562	0.516	0.554	0.545	0.554	0.556	0.537	0.557	0.537	0.548	0.544	0.555	0.554	0.557	0.562	0.572	0.566	0.516	0.504	0.528	0.555	0.519	0.527	0.538	0.538	0.532	0.528	0.528	0.417	0.39	0.474	0.52	0.516	0.554	0.475	0.564	0.532	0.515	0.509	0.326	0.25	0.322	0.385	0.397	0.464
690	0.57	0.558	0.559	0.62	0.562	0.516	0.555	0.545	0.555	0.557	0.538	0.561	0.539	0.548	0.545	0.555	0.554	0.557	0.562	0.572	0.566	0.53	0.518	0.531	0.555	0.52	0.526	0.539	0.539	0.533	0.53	0.532	0.438	0.408	0.491	0.53	0.523	0.56	0.479	0.571	0.541	0.526	0.524	0.347	0.264	0.338	0.404	0.413	0.48
720	0.571	0.556	0.56	0.62	0.562	0.516	0.556	0.545	0.556	0.558	0.539	0.564	0.539	0.549	0.546	0.555	0.555	0.558	0.563	0.572	0.566	0.54	0.528	0.534	0.556	0.521	0.528	0.539	0.538	0.534	0.531	0.535	0.457	0.426	0.504	0.539	0.531	0.565	0.483	0.576	0.549	0.535	0.537	0.368	0.277	0.355	0.422	0.429	0.495
750	0.57	0.554	0.557	0.617	0.561	0.516	0.556	0.544	0.554	0.558	0.538	0.566	0.538	0.547	0.545	0.554	0.553	0.557	0.561	0.572	0.564	0.546	0.537	0.535	0.555	0.521	0.527	0.539	0.538	0.534	0.531	0.536	0.473	0.443	0.515	0.544	0.536	0.567	0.484	0.578	0.553	0.543	0.546	0.389	0.29	0.37	0.439	0.444	0.506
780	0.57	0.553	0.557	0.615	0.561	0.515	0.555	0.545	0.553	0.559	0.538	0.567	0.538	0.548	0.544	0.555	0.555	0.557	0.563	0.572	0.564	0.55	0.543	0.536	0.554	0.521	0.527	0.538	0.538	0.534	0.531	0.535	0.487	0.458	0.523	0.548	0.54	0.568	0.486	0.58	0.557	0.548	0.552	0.407	0.304	0.385	0.451	0.456	0.517
810	0.569	0.553	0.556	0.614	0.561	0.515	0.554	0.543	0.554	0.56	0.538	0.567	0.537	0.547	0.544	0.554	0.554	0.557	0.563	0.571	0.563	0.553	0.548	0.536	0.555	0.521	0.527	0.537	0.537	0.534	0.531	0.536	0.498	0.473	0.531	0.551	0.544	0.57	0.487	0.581	0.559	0.551	0.557	0.425	0.317	0.4	0.465	0.468	0.526
840	0.568	0.552	0.556	0.613	0.56	0.515	0.556	0.544	0.553	0.56	0.538	0.567	0.538	0.546	0.544	0.553	0.553	0.557	0.562	0.571	0.562	0.555	0.553	0.537	0.554	0.521	0.526	0.537	0.538	0.534	0.531	0.536	0.507	0.486	0.537	0.554	0.546	0.57	0.487	0.581	0.562	0.556	0.559	0.443	0.331	0.413	0.476	0.479	0.533
870	0.571	0.551	0.555	0.612	0.558	0.514	0.556	0.544	0.552	0.559	0.537	0.566	0.539	0.547	0.543	0.554	0.553	0.556	0.563	0.571	0.562	0.556	0.556	0.537	0.554	0.521	0.527	0.537	0.537	0.534	0.531	0.536	0.514	0.498	0.541	0.558	0.547	0.571	0.487	0.58	0.562	0.557	0.559	0.458	0.344	0.427	0.486	0.489	0.541
900	0.57	0.551	0.555	0.61	0.559	0.514	0.556	0.543	0.552	0.559	0.537	0.566	0.538	0.548	0.542	0.553	0.552	0.555	0.561	0.571	0.561	0.556	0.556	0.536	0.554	0.52	0.527	0.536	0.537	0.533	0.531	0.536	0.519	0.509	0.545	0.557	0.548	0.57	0.487	0.58	0.563	0.558	0.559	0.473	0.357	0.439	0.495	0.497	0.546
930	0.573	0.552	0.554	0.609	0.558	0.513	0.555	0.543	0.551	0.56	0.536	0.565	0.538	0.549	0.544	0.554	0.551	0.556	0.562	0.571	0.561	0.557	0.557	0.536	0.555	0.52	0.527	0.536	0.538	0.534	0.53	0.535	0.523	0.52	0.548	0.56	0.55	0.571	0.487	0.58	0.563	0.561	0.559	0.485	0.372	0.45	0.505	0.506	0.55
960	0.574	0.552	0.555	0.609	0.558	0.514	0.555	0.544	0.55	0.56	0.536	0.564	0.538	0.549	0.543	0.553	0.55	0.555	0.561	0.571	0.561	0.556	0.558	0.535	0.554	0.52	0.527	0.536	0.537	0.534	0.53	0.535	0.525	0.531	0.55	0.56	0.549	0.571	0.488	0.579	0.564	0.561	0.558	0.496	0.388	0.46	0.511	0.513	0.553
990	0.576	0.553	0.553	0.607	0.557	0.513	0.555	0.544	0.55	0.561	0.537	0.564	0.538	0.548	0.543	0.553	0.551	0.556	0.562	0.57	0.561	0.556	0.557	0.536	0.553	0.52	0.528	0.536	0.538	0.533	0.53	0.535	0.527	0.539	0.552	0.56	0.55	0.57	0.487	0.58	0.563	0.562	0.559	0.505	0.4	0.474	0.518	0.518	0.555
1020	0.578	0.551	0.553	0.606	0.557	0.512	0.554	0.543	0.549	0.56	0.536	0.563	0.538	0.548	0.543	0.553	0.549	0.555	0.561	0.57	0.56	0.555	0.558	0.534	0.553	0.52	0.527	0.535	0.537	0.533	0.529	0.535	0.528	0.546	0.552	0.56	0.549	0.57	0.487	0.58	0.563	0.561	0.557	0.514	0.41	0.486	0.523	0.523	0.556
1050	0.581	0.551	0.554	0.606	0.557	0.513	0.555	0.544	0.55	0.561	0.536	0.564	0.537	0.547	0.544	0.553	0.551	0.556	0.562	0.57	0.56	0.555	0.557	0.535	0.553	0.52	0.528	0.535	0.537	0.533	0.53	0.535	0.528	0.551	0.555	0.561	0.551	0.571	0.487	0.581	0.563	0.562	0.557	0.52	0.419	0.496	0.529	0.528	0.559
1080	0.579	0.55	0.551	0.604	0.555	0.512	0.554	0.543	0.549	0.56	0.535	0.563	0.536	0.547	0.543	0.552	0.551	0.555	0.561	0.569	0.561	0.555	0.557	0.535	0.553	0.52	0.528	0.534	0.538	0.533	0.53	0.535	0.53	0.554	0.555	0.561	0.549	0.569	0.486	0.579	0.562	0.562	0.557	0.526	0.426	0.504	0.534	0.532	0.56
1110	0.577	0.55	0.552	0.603	0.555	0.513	0.554	0.543	0.549	0.56	0.535	0.562	0.536	0.545	0.543	0.553	0.55	0.555	0.56	0.568	0.56	0.554	0.556	0.534	0.553	0.52	0.527	0.534	0.537	0.533	0.529	0.535	0.53	0.557	0.554	0.56	0.549	0.569	0.487	0.579	0.562	0.562	0.556	0.529	0.433	0.509	0.536	0.535	0.559
1140	0.577	0.548	0.552	0.602	0.554	0.512	0.554	0.544	0.548	0.56	0.535	0.562	0.537	0.547	0.544	0.553	0.55	0.554	0.561	0.568	0.56	0.554	0.556	0.534	0.553	0.52	0.528	0.534	0.537	0.532	0.529	0.534	0.529	0.559	0.555	0.561	0.549	0.569	0.486	0.58	0.562	0.562	0.557	0.533	0.441	0.515	0.539	0.538	0.561
1170	0.575	0.547	0.55	0.6	0.553	0.51	0.554	0.543	0.547	0.559	0.535	0.561	0.536	0.546	0.543	0.552	0.55	0.555	0.56	0.568	0.559	0.554	0.556	0.533	0.552	0.52	0.527	0.533	0.537	0.532	0.529	0.534	0.529	0.561	0.555	0.56	0.549	0.568	0.486	0.579	0.562	0.562	0.556	0.535	0.448	0.521	0.541	0.541	0.56
1200	0.575	0.547	0.549	0.601	0.555	0.512	0.555	0.544	0.548	0.56	0.536	0.563	0.536	0.546	0.543	0.552	0.551	0.554	0.56	0.567	0.561	0.554	0.555	0.533	0.552	0.52	0.528	0.533	0.537	0.532	0.529	0.534	0.529	0.562	0.555	0.562	0.549	0.568	0.487	0.58	0.561	0.561	0.557	0.537	0.455	0.526	0.544	0.542	0.562
1230	0.573	0.546	0.548	0.598	0.553	0.51	0.553	0.543	0.547	0.559	0.535	0.563	0.535	0.545	0.543	0.552	0.55	0.554	0.56	0.568	0.56	0.554	0.555	0.533	0.552	0.52	0.528	0.533	0.538	0.531	0.529	0.535	0.53	0.563	0.555	0.562	0.548	0.568	0.486	0.578	0.562	0.561	0.557	0.538	0.462	0.53	0.545	0.544	0.561
1260	0.573	0.548	0.549	0.599	0.554	0.51	0.555	0.544	0.549	0.559	0.534	0.563	0.535	0.545	0.542	0.552	0.55	0.555	0.56	0.568	0.56	0.554	0.555	0.533	0.552	0.52	0.528	0.533	0.538	0.532	0.529	0.535	0.529	0.565	0.555	0.561	0.55	0.569	0.487	0.58	0.562	0.56	0.558	0.541	0.469	0.535	0.548	0.544	0.561
1290	0.573	0.545	0.547	0.597	0.553	0.51	0.554	0.543	0.548	0.559	0.535	0.563	0.535	0.545	0.543	0.552	0.55	0.555	0.56	0.567	0.56	0.553	0.555	0.532	0.551	0.519	0.527	0.534	0.536	0.531	0.528	0.535	0.529	0.565	0.554	0.56	0.548	0.567	0.486	0.579	0.56	0.56	0.557	0.54	0.476	0.537	0.548	0.545	0.56
1320	0.573	0.544	0.546	0.596	0.554	0.51	0.553	0.543	0.548	0.558	0.534	0.561	0.535	0.545	0.542	0.553	0.55	0.554	0.56	0.567	0.56	0.554	0.555	0.533	0.551	0.52	0.528	0.533	0.537	0.531	0.529	0.535	0.53	0.567	0.555	0.561	0.549	0.568	0.487	0.579	0.561	0.56	0.557	0.54	0.484	0.54	0.549	0.546	0.561
1350	0.573	0.544	0.546	0.595	0.553	0.51	0.554	0.543	0.548	0.558	0.533	0.56	0.535	0.544	0.542	0.552	0.55	0.554	0.559	0.566	0.559	0.553	0.555	0.532	0.551	0.519	0.527	0.533	0.537	0.531	0.529	0.535	0.529	0.567	0.554	0.56	0.548	0.568	0.485	0.579	0.56	0.56	0.556	0.54	0.493	0.542	0.549	0.546	0.559
1380	0.571	0.543	0.546	0.596	0.553	0.509	0.554	0.543	0.548	0.558	0.534	0.559	0.535	0.545	0.542	0.551	0.549	0.554	0.56	0.567	0.56	0.553	0.555	0.533	0.551	0.519	0.527	0.533	0.537	0.531	0.529	0.535	0.529	0.568	0.554	0.561	0.548	0.566	0.486	0.578	0.56	0.559	0.557	0.54	0.5	0.544	0.55	0.547	0.558
1410	0.57	0.543	0.545	0.594	0.553	0.508	0.554	0.542	0.548	0.557	0.533	0.559	0.533	0.545	0.541	0.551	0.55	0.553	0.559	0.566	0.559	0.553	0.553	0.532	0.55	0.519	0.527	0.532	0.537	0.531	0.528	0.534	0.529	0.569	0.554	0.56	0.547	0.567	0.485	0.578	0.561	0.559	0.556	0.54	0.505	0.547	0.55	0.546	0.558
1440	0.57	0.542	0.544	0.594	0.552	0.509	0.553	0.543	0.547	0.557	0.533	0.559	0.534	0.544	0.54	0.552	0.549	0.553	0.558	0.566	0.559	0.553	0.554	0.532	0.55	0.519	0.525	0.533	0.537	0.531	0.527	0.534	0.528	0.569	0.554	0.56	0.548	0.567	0.485	0.578	0.56	0.558	0.556	0.54	0.512	0.548	0.551	0.547	0.557
1470	0.569	0.543	0.544	0.593	0.553	0.508	0.553	0.543	0.548	0.557	0.533	0.559	0.534	0.543	0.541	0.551	0.549	0.553	0.559	0.566	0.559	0.553	0.554	0.533	0.551	0.519	0.527	0.533	0.536	0.531	0.528	0.535	0.528	0.569	0.554	0.56	0.549	0.567	0.485	0.579	0.561	0.559	0.556	0.541	0.518	0.549	0.553	0.548	0.558
1500	0.568	0.543	0.543	0.592	0.553	0.508	0.552	0.543	0.547	0.557	0.533	0.559	0.534	0.544	0.541	0.551	0.549	0.552	0.559	0.566	0.56	0.552	0.553	0.534	0.55	0.518	0.526	0.532	0.536	0.53	0.528	0.534	0.528	0.569	0.553	0.559	0.547	0.565	0.486	0.578	0.56	0.558	0.556	0.54	0.522	0.552	0.551	0.547	0.557
1530	0.569	0.543	0.544	0.592	0.553	0.508	0.553	0.543	0.547	0.558	0.533	0.558	0.535	0.544	0.542	0.551	0.55	0.553	0.559	0.566	0.559	0.553	0.553	0.535	0.55	0.519	0.527	0.532	0.537	0.531	0.529	0.534	0.528	0.569	0.554	0.56	0.548	0.567	0.486	0.578	0.561	0.558	0.557	0.541	0.528	0.552	0.552	0.548	0.558
1560	0.566	0.542	0.541	0.59	0.553	0.507	0.551	0.543	0.548	0.557	0.532	0.558	0.533	0.542	0.541	0.55	0.549	0.553	0.558	0.565	0.559	0.553	0.552	0.533	0.549	0.518	0.526	0.532	0.536	0.53	0.528	0.535	0.528	0.569	0.554	0.558	0.548	0.565	0.485	0.579	0.56	0.558	0.556	0.54	0.53	0.553	0.552	0.548	0.557
1590	0.566	0.542	0.542	0.59	0.553	0.507	0.551	0.544	0.547	0.557	0.532	0.557	0.534	0.543	0.541	0.551	0.55	0.552	0.559	0.566	0.56	0.553	0.552	0.533	0.55	0.519	0.527	0.532	0.537	0.531	0.529	0.535	0.528	0.569	0.553	0.558	0.548	0.566	0.486	0.578	0.56	0.557	0.557	0.539	0.534	0.554	0.552	0.548	0.556
1620	0.565	0.541	0.541	0.587	0.553	0.506	0.551	0.542	0.548	0.557	0.532	0.557	0.533	0.543	0.541	0.551	0.549	0.553	0.559	0.565	0.559	0.553	0.552	0.532	0.549	0.517	0.527	0.532	0.536	0.53	0.528	0.535	0.528	0.569	0.553	0.558	0.548	0.565	0.485	0.579	0.56	0.557	0.555	0.539	0.535	0.554	0.552	0.548	0.557
1650	0.565	0.541	0.541	0.587	0.553	0.507	0.551	0.543	0.547	0.558	0.533	0.556	0.534	0.543	0.541	0.551	0.549	0.553	0.559	0.567	0.559	0.552	0.552	0.532	0.55	0.517	0.527	0.532	0.535	0.531	0.528	0.535	0.528	0.569	0.554	0.558	0.548	0.566	0.486	0.578	0.561	0.558	0.556	0.54	0.538	0.555	0.553	0.548	0.556
1680	0.563	0.54	0.541	0.586	0.552	0.506	0.55	0.543	0.547	0.557	0.531	0.557	0.533	0.544	0.541	0.55	0.549	0.553	0.558	0.565	0.558	0.553	0.551	0.532	0.55	0.517	0.527	0.532	0.536	0.53	0.528	0.535	0.527	0.568	0.553	0.557	0.548	0.565	0.486	0.578	0.561	0.557	0.555	0.539	0.539	0.554	0.553	0.548	0.556
1710	0.563	0.54	0.541	0.585	0.552	0.506	0.549	0.542	0.548	0.556	0.532	0.557	0.532	0.543	0.541	0.549	0.549	0.552	0.558	0.565	0.559	0.552	0.551	0.532	0.549	0.516	0.526	0.531	0.536	0.53	0.528	0.535	0.527	0.568	0.552	0.557	0.548	0.564	0.485	0.578	0.56	0.557	0.555	0.539	0.541	0.555	0.552	0.548	0.556
1740	0.563	0.539	0.54	0.585	0.551	0.506	0.549	0.542	0.547	0.556	0.532	0.555	0.534	0.543	0.54	0.551	0.548	0.552	0.558	0.565	0.559	0.551	0.551	0.532	0.549	0.517	0.525	0.532	0.536	0.53	0.528	0.535	0.528	0.567	0.552	0.558	0.548	0.565	0.485	0.578	0.56	0.557	0.555	0.538	0.543	0.554	0.552	0.548	0.556
1770	0.562	0.539	0.54	0.583	0.552	0.505	0.549	0.542	0.546	0.556	0.532	0.556	0.533	0.543	0.54	0.549	0.548	0.551	0.558	0.564	0.558	0.551	0.55	0.531	0.548	0.516	0.525	0.531	0.535	0.53	0.528	0.534	0.527	0.568	0.552	0.558	0.547	0.565	0.485	0.577	0.56	0.556	0.555	0.538	0.544	0.555	0.552	0.547	0.555
1800	0.562	0.538	0.541	0.583	0.552	0.506	0.549	0.543	0.546	0.556	0.532	0.556	0.534	0.542	0.54	0.55	0.548	0.553	0.558	0.565	0.558	0.552	0.551	0.531	0.548	0.517	0.525	0.531	0.535	0.53	0.528	0.535	0.528	0.567	0.552	0.558	0.548	0.566	0.485	0.578	0.56	0.557	0.555	0.538	0.548	0.555	0.553	0.547	0.556
1830	0.56	0.537	0.539	0.582	0.552	0.504	0.547	0.542	0.546	0.555	0.53	0.555	0.533	0.542	0.54	0.549	0.547	0.552	0.557	0.564	0.557	0.551	0.549	0.531	0.548	0.516	0.525	0.531	0.535	0.53	0.528	0.534	0.526	0.567	0.552	0.557	0.547	0.565	0.485	0.577	0.56	0.557	0.554	0.537	0.548	0.555	0.552	0.547	0.555
1860	0.561	0.536	0.54	0.581	0.551	0.505	0.548	0.542	0.547	0.555	0.531	0.554	0.533	0.541	0.539	0.55	0.548	0.552	0.558	0.564	0.558	0.55	0.55	0.53	0.546	0.517	0.525	0.53	0.535	0.53	0.528	0.534	0.527	0.566	0.551	0.558	0.548	0.564	0.486	0.578	0.56	0.557	0.555	0.537	0.549	0.554	0.552	0.548	0.555
1890	0.56	0.535	0.54	0.579	0.55	0.505	0.546	0.542	0.546	0.556	0.53	0.554	0.533	0.541	0.54	0.55	0.548	0.552	0.557	0.565	0.558	0.55	0.55	0.53	0.548	0.517	0.524	0.531	0.535	0.53	0.528	0.535	0.527	0.566	0.551	0.558	0.548	0.566	0.485	0.577	0.56	0.557	0.555	0.538	0.552	0.555	0.553	0.547	0.555
1920	0.56	0.535	0.541	0.579	0.551	0.505	0.546	0.543	0.546	0.555	0.53	0.554	0.533	0.541	0.54	0.549	0.547	0.552	0.557	0.565	0.557	0.55	0.549	0.53	0.547	0.516	0.524	0.531	0.535	0.53	0.528	0.535	0.527	0.566	0.551	0.556	0.548	0.565	0.485	0.577	0.559	0.557	0.554	0.537	0.552	0.554	0.552	0.547	0.554
1950	0.558	0.535	0.54	0.579	0.551	0.505	0.546	0.542	0.546	0.555	0.53	0.553	0.532	0.541	0.54	0.549	0.547	0.552	0.557	0.565	0.557	0.55	0.549	0.529	0.547	0.516	0.524	0.531	0.535	0.529	0.527	0.535	0.526	0.564	0.551	0.555	0.548	0.565	0.485	0.577	0.559	0.557	0.554	0.537	0.552	0.554	0.552	0.547	0.555
1980	0.557	0.535	0.539	0.578	0.551	0.504	0.546	0.542	0.546	0.554	0.529	0.553	0.532	0.54	0.539	0.549	0.546	0.55	0.557	0.564	0.557	0.549	0.55	0.53	0.545	0.515	0.525	0.53	0.534	0.529	0.527	0.534	0.527	0.565	0.55	0.556	0.547	0.564	0.485	0.576	0.559	0.555	0.554	0.537	0.554	0.554	0.55	0.547	0.555
2010	0.558	0.537	0.541	0.578	0.551	0.505	0.547	0.543	0.546	0.555	0.53	0.554	0.532	0.541	0.54	0.549	0.547	0.552	0.557	0.564	0.557	0.55	0.549	0.529	0.547	0.516	0.525	0.53	0.534	0.529	0.527	0.535	0.526	0.564	0.55	0.557	0.548	0.564	0.485	0.577	0.56	0.557	0.555	0.538	0.554	0.555	0.553	0.547	0.555
2040	0.558	0.535	0.54	0.577	0.55	0.504	0.546	0.542	0.545	0.554	0.529	0.553	0.532	0.54	0.539	0.549	0.547	0.551	0.556	0.564	0.557	0.549	0.55	0.528	0.547	0.516	0.524	0.53	0.534	0.529	0.528	0.535	0.527	0.564	0.55	0.555	0.546	0.565	0.485	0.577	0.558	0.557	0.553	0.537	0.555	0.553	0.552	0.548	0.554
2070	0.557	0.535	0.539	0.575	0.55	0.503	0.547	0.541	0.545	0.554	0.527	0.552	0.531	0.538	0.538	0.548	0.546	0.551	0.556	0.563	0.556	0.549	0.549	0.528	0.545	0.515	0.524	0.529	0.534	0.528	0.527	0.534	0.525	0.563	0.549	0.554	0.547	0.564	0.485	0.576	0.558	0.556	0.553	0.537	0.555	0.553	0.551	0.546	0.554
2100	0.558	0.535	0.539	0.576	0.55	0.504	0.547	0.542	0.546	0.554	0.529	0.552	0.532	0.54	0.539	0.549	0.547	0.551	0.556	0.563	0.557	0.549	0.55	0.529	0.545	0.516	0.524	0.529	0.535	0.529	0.528	0.534	0.526	0.564	0.549	0.555	0.547	0.564	0.485	0.576	0.559	0.557	0.553	0.536	0.556	0.553	0.55	0.547	0.555
2130	0.557	0.533	0.539	0.574	0.55	0.504	0.547	0.543	0.546	0.554	0.529	0.552	0.532	0.54	0.539	0.549	0.546	0.551	0.556	0.565	0.558	0.549	0.549	0.529	0.546	0.515	0.524	0.53	0.534	0.53	0.528	0.534	0.527	0.564	0.55	0.555	0.548	0.565	0.486	0.577	0.559	0.557	0.554	0.537	0.558	0.553	0.551	0.548	0.555
2160	0.557	0.533	0.538	0.574	0.55	0.504	0.548	0.543	0.545	0.554	0.528	0.551	0.532	0.539	0.539	0.549	0.546	0.551	0.555	0.564	0.557	0.548	0.548	0.527	0.545	0.515	0.523	0.53	0.534	0.529	0.527	0.534	0.526	0.564	0.548	0.554	0.546	0.564	0.485	0.576	0.558	0.556	0.553	0.536	0.557	0.553	0.549	0.546	0.554
2190	0.556	0.533	0.538	0.573	0.549	0.503	0.547	0.542	0.545	0.553	0.527	0.551	0.532	0.539	0.538	0.549	0.547	0.551	0.555	0.563	0.557	0.548	0.548	0.528	0.545	0.515	0.523	0.529	0.534	0.529	0.528	0.534	0.526	0.564	0.547	0.554	0.545	0.565	0.485	0.576	0.558	0.556	0.553	0.536	0.558	0.554	0.55	0.546	0.554
2220	0.556	0.535	0.539	0.574	0.55	0.503	0.548	0.542	0.546	0.553	0.528	0.552	0.531	0.54	0.538	0.549	0.547	0.551	0.556	0.563	0.557	0.549	0.547	0.528	0.545	0.514	0.524	0.529	0.534	0.529	0.528	0.534	0.526	0.565	0.548	0.554	0.546	0.565	0.485	0.577	0.558	0.557	0.553	0.537	0.559	0.555	0.551	0.547	0.556
2250	0.554	0.534	0.537	0.572	0.549	0.502	0.547	0.542	0.545	0.553	0.528	0.55	0.532	0.541	0.538	0.549	0.547	0.551	0.555	0.563	0.557	0.548	0.547	0.528	0.544	0.514	0.523	0.529	0.534	0.528	0.527	0.533	0.525	0.564	0.547	0.554	0.544	0.564	0.484	0.576	0.557	0.556	0.553	0.535	0.558	0.554	0.549	0.546	0.554
2280	0.553	0.533	0.537	0.571	0.549	0.502	0.546	0.541	0.545	0.552	0.527	0.55	0.53	0.54	0.537	0.548	0.545	0.551	0.555	0.563	0.556	0.548	0.546	0.526	0.544	0.514	0.523	0.529	0.533	0.528	0.527	0.534	0.524	0.563	0.546	0.554	0.545	0.564	0.484	0.576	0.557	0.556	0.553	0.535	0.558	0.553	0.55	0.545	0.555
2310	0.553	0.533	0.537	0.571	0.549	0.502	0.546	0.541	0.545	0.552	0.527	0.551	0.531	0.54	0.537	0.547	0.546	0.55	0.555	0.563	0.556	0.548	0.546	0.527	0.544	0.514	0.523	0.528	0.533	0.529	0.527	0.533	0.525	0.563	0.546	0.554	0.545	0.563	0.484	0.575	0.557	0.555	0.553	0.536	0.558	0.553	0.55	0.545	0.555
2340	0.553	0.531	0.537	0.57	0.548	0.502	0.547	0.542	0.544	0.552	0.527	0.55	0.532	0.539	0.536	0.549	0.546	0.551	0.555	0.563	0.556	0.548	0.547	0.527	0.543	0.514	0.523	0.528	0.533	0.529	0.527	0.533	0.525	0.561	0.547	0.553	0.544	0.564	0.484	0.575	0.556	0.555	0.553	0.535	0.558	0.553	0.549	0.545	0.554
2370	0.554	0.532	0.537	0.57	0.55	0.503	0.547	0.542	0.545	0.553	0.527	0.551	0.532	0.539	0.538	0.548	0.546	0.551	0.555	0.563	0.556	0.548	0.546	0.527	0.544	0.514	0.523	0.529	0.533	0.529	0.527	0.534	0.525	0.562	0.547	0.553	0.546	0.564	0.485	0.576	0.558	0.557	0.553	0.536	0.559	0.553	0.55	0.546	0.555
2400	0.553	0.532	0.537	0.57	0.55	0.502	0.547	0.542	0.545	0.553	0.527	0.551	0.532	0.539	0.538	0.548	0.546	0.551	0.555	0.563	0.556	0.548	0.546	0.527	0.544	0.514	0.523	0.529	0.533	0.529	0.527	0.534	0.524	0.561	0.546	0.553	0.546	0.564	0.484	0.576	0.557	0.556	0.553	0.536	0.559	0.553	0.549	0.545	0.555
2430	0.553	0.531	0.536	0.567	0.548	0.501	0.547	0.542	0.544	0.552	0.526	0.548	0.531	0.537	0.536	0.547	0.546	0.55	0.555	0.563	0.556	0.547	0.546	0.526	0.542	0.514	0.522	0.527	0.533	0.528	0.527	0.533	0.524	0.561	0.545	0.553	0.543	0.562	0.484	0.575	0.556	0.555	0.553	0.534	0.559	0.552	0.548	0.543	0.554
2460	0.553	0.531	0.536	0.569	0.549	0.502	0.548	0.544	0.545	0.553	0.528	0.55	0.531	0.538	0.538	0.548	0.546	0.551	0.555	0.563	0.557	0.548	0.546	0.526	0.544	0.514	0.523	0.529	0.534	0.529	0.528	0.535	0.526	0.562	0.547	0.553	0.544	0.563	0.485	0.576	0.557	0.556	0.553	0.536	0.56	0.553	0.549	0.546	0.555
2490	0.553	0.531	0.536	0.567	0.547	0.501	0.547	0.542	0.545	0.552	0.527	0.548	0.531	0.537	0.536	0.548	0.546	0.551	0.555	0.563	0.556	0.548	0.546	0.526	0.543	0.514	0.522	0.528	0.533	0.529	0.527	0.533	0.525	0.562	0.546	0.553	0.544	0.562	0.484	0.575	0.556	0.556	0.553	0.535	0.56	0.553	0.548	0.545	0.555
2520	0.553	0.532	0.535	0.567	0.548	0.501	0.547	0.542	0.544	0.553	0.526	0.549	0.53	0.538	0.536	0.547	0.546	0.551	0.555	0.562	0.556	0.547	0.545	0.526	0.543	0.513	0.522	0.527	0.532	0.528	0.527	0.533	0.524	0.562	0.546	0.552	0.544	0.562	0.484	0.576	0.556	0.556	0.553	0.536	0.559	0.553	0.548	0.544	0.555
2550	0.551	0.53	0.535	0.567	0.548	0.5	0.547	0.542	0.545	0.553	0.525	0.549	0.529	0.538	0.537	0.547	0.545	0.551	0.555	0.562	0.556	0.547	0.545	0.527	0.543	0.512	0.522	0.528	0.533	0.528	0.527	0.534	0.524	0.562	0.546	0.552	0.545	0.562	0.485	0.575	0.557	0.555	0.553	0.535	0.559	0.552	0.548	0.544	0.555
2580	0.551	0.529	0.534	0.566	0.549	0.501	0.547	0.543	0.545	0.552	0.525	0.548	0.528	0.538	0.536	0.546	0.545	0.549	0.555	0.562	0.555	0.546	0.545	0.526	0.542	0.512	0.522	0.526	0.532	0.528	0.527	0.533	0.523	0.561	0.546	0.552	0.544	0.561	0.484	0.574	0.557	0.555	0.552	0.535	0.558	0.553	0.546	0.544	0.553
2610	0.55	0.527	0.534	0.564	0.548	0.501	0.546	0.542	0.544	0.552	0.525	0.548	0.53	0.537	0.537	0.546	0.544	0.55	0.555	0.563	0.556	0.546	0.545	0.525	0.543	0.512	0.522	0.528	0.532	0.529	0.527	0.534	0.523	0.56	0.546	0.551	0.544	0.562	0.483	0.573	0.556	0.555	0.551	0.535	0.558	0.552	0.547	0.544	0.552
2640	0.549	0.528	0.533	0.563	0.547	0.5	0.544	0.541	0.544	0.551	0.523	0.547	0.527	0.536	0.536	0.545	0.544	0.549	0.555	0.562	0.554	0.546	0.544	0.524	0.542	0.511	0.521	0.526	0.531	0.527	0.526	0.533	0.522	0.56	0.544	0.551	0.543	0.562	0.483	0.574	0.555	0.555	0.551	0.534	0.556	0.551	0.546	0.542	0.552
2670	0.55	0.53	0.535	0.564	0.547	0.501	0.546	0.543	0.544	0.552	0.525	0.547	0.529	0.537	0.536	0.546	0.544	0.55	0.555	0.563	0.556	0.546	0.546	0.524	0.542	0.512	0.521	0.527	0.532	0.529	0.527	0.533	0.523	0.56	0.545	0.552	0.543	0.563	0.483	0.574	0.556	0.556	0.552	0.534	0.559	0.552	0.547	0.543	0.552
2700	0.549	0.528	0.532	0.563	0.547	0.5	0.546	0.542	0.545	0.552	0.524	0.547	0.527	0.538	0.535	0.546	0.545	0.549	0.555	0.562	0.555	0.547	0.545	0.525	0.542	0.511	0.523	0.527	0.532	0.529	0.527	0.534	0.523	0.56	0.544	0.551	0.544	0.562	0.484	0.574	0.555	0.555	0.552	0.534	0.558	0.552	0.547	0.542	0.554
2730	0.549	0.527	0.532	0.562	0.546	0.499	0.545	0.541	0.544	0.551	0.523	0.545	0.527	0.536	0.534	0.544	0.544	0.548	0.554	0.561	0.555	0.546	0.544	0.523	0.541	0.511	0.521	0.526	0.532	0.527	0.527	0.533	0.522	0.559	0.543	0.551	0.542	0.561	0.483	0.574	0.554	0.554	0.551	0.533	0.556	0.55	0.546	0.542	0.553
2760	0.55	0.527	0.532	0.561	0.546	0.499	0.547	0.542	0.544	0.552	0.525	0.545	0.529	0.537	0.535	0.546	0.545	0.549	0.555	0.562	0.556	0.546	0.544	0.524	0.541	0.511	0.521	0.527	0.532	0.528	0.527	0.533	0.522	0.56	0.543	0.55	0.542	0.56	0.482	0.573	0.556	0.554	0.551	0.534	0.558	0.551	0.546	0.543	0.553
2790	0.548	0.527	0.532	0.562	0.547	0.498	0.546	0.543	0.545	0.551	0.525	0.545	0.528	0.538	0.535	0.546	0.545	0.549	0.555	0.562	0.555	0.546	0.544	0.524	0.541	0.512	0.522	0.527	0.532	0.528	0.527	0.534	0.522	0.56	0.543	0.551	0.542	0.56	0.483	0.574	0.556	0.555	0.551	0.534	0.558	0.551	0.545	0.543	0.553
2820	0.547	0.526	0.533	0.56	0.547	0.498	0.546	0.543	0.544	0.552	0.523	0.545	0.527	0.537	0.535	0.545	0.545	0.549	0.554	0.562	0.555	0.545	0.542	0.524	0.541	0.511	0.52	0.526	0.531	0.528	0.526	0.533	0.521	0.559	0.543	0.55	0.542	0.559	0.482	0.573	0.555	0.554	0.55	0.532	0.557	0.549	0.545	0.541	0.552
2850	0.547	0.526	0.532	0.559	0.547	0.499	0.547	0.542	0.544	0.551	0.524	0.546	0.527	0.536	0.536	0.546	0.545	0.55	0.555	0.563	0.556	0.546	0.543	0.524	0.541	0.511	0.521	0.527	0.531	0.528	0.527	0.533	0.522	0.56	0.544	0.55	0.542	0.56	0.482	0.574	0.556	0.555	0.551	0.534	0.558	0.551	0.547	0.542	0.553
2880	0.547	0.526	0.531	0.559	0.546	0.498	0.546	0.542	0.544	0.55	0.523	0.545	0.527	0.535	0.534	0.545	0.544	0.549	0.553	0.561	0.555	0.545	0.541	0.523	0.539	0.511	0.52	0.526	0.531	0.527	0.526	0.533	0.521	0.559	0.542	0.549	0.541	0.559	0.482	0.573	0.555	0.554	0.55	0.532	0.557	0.55	0.545	0.541	0.552
2910	0.548	0.525	0.531	0.558	0.545	0.498	0.547	0.541	0.544	0.55	0.523	0.545	0.527	0.536	0.533	0.545	0.544	0.549	0.554	0.562	0.555	0.545	0.543	0.524	0.539	0.511	0.52	0.526	0.531	0.527	0.526	0.532	0.521	0.559	0.543	0.55	0.54	0.559	0.481	0.572	0.554	0.554	0.551	0.533	0.556	0.549	0.545	0.541	0.553
2940	0.546	0.526	0.53	0.558	0.545	0.498	0.547	0.541	0.543	0.55	0.522	0.546	0.526	0.536	0.533	0.544	0.543	0.548	0.554	0.561	0.554	0.546	0.543	0.524	0.539	0.511	0.52	0.526	0.531	0.527	0.526	0.533	0.522	0.56	0.543	0.55	0.541	0.559	0.482	0.572	0.554	0.553	0.551	0.533	0.556	0.55	0.544	0.54	0.552
2970	0.547	0.525	0.532	0.557	0.546	0.498	0.547	0.542	0.545	0.552	0.523	0.545	0.527	0.536	0.535	0.546	0.544	0.549	0.554	0.562	0.555	0.545	0.542	0.523	0.54	0.511	0.52	0.526	0.532	0.528	0.526	0.533	0.522	0.559	0.543	0.55	0.542	0.56	0.482	0.573	0.555	0.555	0.551	0.533	0.557	0.55	0.545	0.541	0.553
3000	0.545	0.524	0.529	0.555	0.545	0.499	0.546	0.541	0.543	0.551	0.522	0.545	0.525	0.535	0.535	0.545	0.543	0.549	0.554	0.562	0.554	0.545	0.542	0.522	0.539	0.51	0.52	0.526	0.531	0.527	0.525	0.533	0.521	0.559	0.543	0.548	0.541	0.56	0.481	0.572	0.554	0.554	0.55	0.532	0.556	0.549	0.545	0.54	0.552
3030	0.545	0.525	0.531	0.557	0.545	0.498	0.548	0.543	0.544	0.551	0.523	0.545	0.526	0.535	0.535	0.545	0.543	0.549	0.555	0.561	0.555	0.545	0.542	0.522	0.539	0.51	0.521	0.526	0.531	0.528	0.526	0.533	0.521	0.559	0.543	0.549	0.541	0.559	0.481	0.573	0.555	0.554	0.551	0.533	0.557	0.549	0.546	0.541	0.553
3060	0.544	0.524	0.529	0.554	0.544	0.498	0.546	0.541	0.544	0.55	0.522	0.543	0.526	0.535	0.533	0.544	0.542	0.549	0.553	0.561	0.554	0.544	0.541	0.522	0.538	0.509	0.52	0.525	0.53	0.526	0.525	0.533	0.52	0.558	0.54	0.548	0.54	0.559	0.481	0.572	0.554	0.554	0.55	0.531	0.556	0.548	0.544	0.54	0.552
3090	0.543	0.523	0.53	0.553	0.544	0.497	0.546	0.542	0.543	0.55	0.521	0.544	0.525	0.535	0.534	0.543	0.542	0.548	0.553	0.561	0.554	0.544	0.54	0.521	0.538	0.51	0.519	0.526	0.53	0.527	0.525	0.533	0.52	0.557	0.542	0.548	0.539	0.559	0.481	0.572	0.554	0.553	0.549	0.531	0.557	0.548	0.544	0.54	0.552
3120	0.543	0.523	0.53	0.553	0.544	0.498	0.546	0.542	0.543	0.55	0.522	0.544	0.526	0.535	0.534	0.544	0.542	0.548	0.553	0.561	0.554	0.543	0.54	0.521	0.538	0.51	0.52	0.526	0.531	0.528	0.526	0.533	0.521	0.556	0.541	0.548	0.54	0.559	0.482	0.571	0.553	0.554	0.551	0.531	0.556	0.547	0.543	0.541	0.551
3150	0.543	0.522	0.529	0.553	0.544	0.497	0.545	0.54	0.543	0.549	0.522	0.543	0.525	0.534	0.533	0.544	0.542	0.548	0.553	0.561	0.555	0.544	0.539	0.52	0.538	0.51	0.519	0.525	0.53	0.526	0.526	0.533	0.52	0.556	0.539	0.548	0.539	0.558	0.481	0.571	0.554	0.553	0.55	0.53	0.555	0.547	0.543	0.541	0.552
3180	0.543	0.522	0.529	0.553	0.545	0.498	0.546	0.542	0.544	0.55	0.522	0.544	0.526	0.534	0.533	0.545	0.542	0.548	0.553	0.561	0.554	0.544	0.54	0.521	0.538	0.51	0.519	0.526	0.531	0.527	0.525	0.533	0.521	0.556	0.541	0.548	0.54	0.559	0.481	0.572	0.554	0.554	0.551	0.532	0.556	0.548	0.544	0.542	0.552
3210	0.544	0.522	0.529	0.553	0.544	0.497	0.546	0.541	0.544	0.55	0.522	0.543	0.525	0.534	0.533	0.545	0.542	0.548	0.553	0.561	0.555	0.543	0.539	0.521	0.538	0.509	0.519	0.524	0.53	0.527	0.526	0.532	0.52	0.556	0.54	0.549	0.539	0.558	0.481	0.572	0.555	0.554	0.55	0.531	0.556	0.548	0.544	0.541	0.552
3240	0.542	0.522	0.528	0.551	0.544	0.496	0.545	0.541	0.543	0.549	0.521	0.543	0.523	0.534	0.533	0.543	0.542	0.548	0.553	0.56	0.553	0.543	0.539	0.52	0.537	0.508	0.519	0.524	0.53	0.527	0.525	0.532	0.52	0.556	0.54	0.547	0.539	0.558	0.481	0.571	0.554	0.553	0.549	0.531	0.555	0.547	0.543	0.539	0.551
3270	0.544	0.522	0.529	0.552	0.544	0.498	0.546	0.542	0.544	0.55	0.523	0.543	0.525	0.534	0.533	0.545	0.542	0.548	0.554	0.56	0.554	0.543	0.54	0.521	0.538	0.51	0.519	0.524	0.531	0.527	0.525	0.532	0.521	0.555	0.541	0.548	0.539	0.559	0.481	0.572	0.554	0.553	0.55	0.531	0.557	0.548	0.543	0.54	0.552
3300	0.542	0.521	0.527	0.55	0.543	0.496	0.544	0.541	0.543	0.549	0.521	0.542	0.523	0.533	0.532	0.544	0.542	0.547	0.553	0.56	0.553	0.543	0.538	0.52	0.538	0.508	0.518	0.524	0.53	0.526	0.525	0.532	0.519	0.555	0.539	0.547	0.539	0.557	0.479	0.571	0.552	0.553	0.549	0.529	0.554	0.547	0.543	0.539	0.551
3330	0.543	0.522	0.529	0.55	0.543	0.497	0.545	0.541	0.544	0.55	0.522	0.542	0.525	0.533	0.533	0.544	0.541	0.548	0.552	0.561	0.553	0.543	0.539	0.519	0.537	0.508	0.517	0.524	0.53	0.527	0.524	0.532	0.52	0.554	0.54	0.547	0.539	0.558	0.48	0.571	0.553	0.554	0.549	0.529	0.555	0.547	0.543	0.539	0.551
3360	0.542	0.52	0.528	0.549	0.542	0.495	0.544	0.539	0.543	0.549	0.521	0.541	0.525	0.534	0.532	0.544	0.542	0.547	0.552	0.56	0.554	0.542	0.538	0.519	0.535	0.509	0.518	0.523	0.53	0.526	0.525	0.532	0.519	0.554	0.539	0.548	0.54	0.556	0.48	0.57	0.553	0.553	0.55	0.53	0.554	0.547	0.542	0.539	0.551
3390	0.542	0.521	0.527	0.549	0.543	0.495	0.544	0.54	0.543	0.549	0.52	0.541	0.523	0.533	0.532	0.542	0.541	0.547	0.553	0.559	0.552	0.542	0.537	0.52	0.536	0.508	0.518	0.523	0.529	0.526	0.525	0.532	0.518	0.554	0.537	0.546	0.539	0.556	0.479	0.571	0.552	0.553	0.549	0.529	0.554	0.547	0.543	0.538	0.551
3420	0.541	0.519	0.528	0.547	0.542	0.495	0.544	0.54	0.543	0.549	0.521	0.541	0.524	0.533	0.532	0.544	0.54	0.547	0.552	0.56	0.553	0.542	0.537	0.519	0.535	0.509	0.518	0.523	0.53	0.526	0.525	0.531	0.519	0.553	0.539	0.547	0.539	0.557	0.48	0.571	0.553	0.553	0.549	0.53	0.554	0.546	0.542	0.539	0.55
3450	0.542	0.52	0.527	0.547	0.543	0.495	0.544	0.54	0.544	0.549	0.52	0.541	0.524	0.533	0.531	0.543	0.541	0.547	0.553	0.56	0.554	0.543	0.536	0.52	0.536	0.508	0.518	0.523	0.53	0.526	0.525	0.533	0.519	0.554	0.538	0.547	0.539	0.557	0.48	0.572	0.554	0.553	0.55	0.53	0.553	0.547	0.543	0.539	0.551
3480	0.541	0.521	0.527	0.547	0.542	0.494	0.544	0.54	0.542	0.549	0.52	0.541	0.523	0.533	0.531	0.542	0.541	0.548	0.552	0.56	0.553	0.542	0.535	0.519	0.536	0.507	0.517	0.523	0.529	0.526	0.524	0.532	0.518	0.554	0.539	0.546	0.538	0.556	0.48	0.571	0.552	0.553	0.548	0.53	0.552	0.545	0.542	0.537	0.549
3510	0.541	0.518	0.527	0.546	0.541	0.494	0.543	0.539	0.543	0.548	0.52	0.54	0.525	0.532	0.53	0.543	0.54	0.546	0.552	0.56	0.554	0.542	0.535	0.519	0.535	0.508	0.517	0.523	0.53	0.526	0.525	0.531	0.519	0.552	0.538	0.547	0.537	0.556	0.48	0.57	0.553	0.553	0.55	0.529	0.552	0.545	0.541	0.538	0.549
3540	0.541	0.518	0.527	0.547	0.541	0.495	0.544	0.54	0.543	0.549	0.52	0.54	0.525	0.532	0.53	0.543	0.54	0.547	0.552	0.559	0.553	0.541	0.535	0.519	0.535	0.507	0.517	0.522	0.53	0.526	0.524	0.532	0.519	0.552	0.538	0.547	0.538	0.557	0.48	0.571	0.553	0.554	0.549	0.53	0.552	0.544	0.54	0.539	0.55
3570	0.54	0.519	0.527	0.546	0.543	0.495	0.544	0.541	0.542	0.549	0.52	0.54	0.523	0.533	0.532	0.543	0.541	0.548	0.553	0.56	0.553	0.543	0.535	0.519	0.537	0.506	0.517	0.523	0.529	0.526	0.525	0.533	0.519	0.553	0.539	0.546	0.538	0.556	0.48	0.571	0.553	0.554	0.549	0.531	0.552	0.545	0.542	0.539	0.55
3600	0.541	0.517	0.526	0.545	0.541	0.495	0.543	0.54	0.543	0.548	0.52	0.538	0.524	0.532	0.531	0.543	0.54	0.547	0.552	0.559	0.553	0.541	0.535	0.518	0.535	0.506	0.516	0.523	0.529	0.526	0.525	0.532	0.519	0.552	0.538	0.546	0.537	0.556	0.479	0.57	0.552	0.553	0.549	0.529	0.553	0.545	0.541	0.539	0.549
3630	0.54	0.519	0.526	0.545	0.543	0.495	0.543	0.54	0.543	0.549	0.52	0.541	0.522	0.532	0.531	0.542	0.541	0.547	0.553	0.56	0.553	0.542	0.534	0.518	0.535	0.506	0.517	0.523	0.528	0.526	0.525	0.532	0.518	0.553	0.538	0.544	0.538	0.556	0.479	0.571	0.552	0.554	0.548	0.529	0.552	0.545	0.541	0.538	0.55
3660	0.54	0.517	0.525	0.543	0.54	0.495	0.543	0.539	0.541	0.548	0.52	0.538	0.523	0.531	0.531	0.542	0.54	0.547	0.552	0.56	0.553	0.542	0.534	0.517	0.534	0.507	0.516	0.523	0.529	0.526	0.524	0.532	0.519	0.552	0.537	0.545	0.536	0.557	0.479	0.57	0.552	0.553	0.549	0.529	0.552	0.543	0.541	0.538	0.549
3690	0.54	0.518	0.525	0.544	0.541	0.494	0.543	0.54	0.543	0.549	0.518	0.539	0.521	0.532	0.531	0.542	0.541	0.547	0.553	0.559	0.552	0.541	0.533	0.517	0.534	0.506	0.516	0.522	0.528	0.526	0.525	0.532	0.518	0.552	0.537	0.544	0.537	0.556	0.479	0.571	0.552	0.553	0.548	0.529	0.551	0.544	0.541	0.537	0.55
3720	0.538	0.518	0.525	0.543	0.541	0.494	0.543	0.54	0.542	0.548	0.52	0.539	0.522	0.531	0.532	0.543	0.54	0.548	0.552	0.56	0.553	0.542	0.534	0.517	0.535	0.506	0.516	0.523	0.528	0.526	0.524	0.532	0.518	0.551	0.538	0.545	0.538	0.556	0.478	0.57	0.553	0.553	0.548	0.53	0.551	0.544	0.541	0.536	0.55
3750	0.538	0.518	0.525	0.542	0.539	0.492	0.542	0.538	0.542	0.548	0.516	0.537	0.522	0.531	0.53	0.54	0.54	0.546	0.552	0.558	0.551	0.541	0.533	0.517	0.534	0.506	0.516	0.523	0.528	0.526	0.547	0.531	0.517	0.551	0.537	0.543	0.537	0.554	0.477	0.57	0.552	0.553	0.548	0.528	0.55	0.543	0.54	0.536	0.549
3780	0.538	0.517	0.526	0.542	0.539	0.494	0.543	0.539	0.542	0.548	0.518	0.537	0.523	0.531	0.53	0.542	0.539	0.547	0.551	0.559	0.552	0.54	0.533	0.516	0.534	0.506	0.515	0.522	0.527	0.526	0.553	0.531	0.517	0.55	0.537	0.544	0.536	0.555	0.477	0.569	0.551	0.553	0.548	0.528	0.55	0.542	0.539	0.536	0.548
3810	0.539	0.516	0.524	0.541	0.539	0.492	0.542	0.538	0.542	0.548	0.518	0.536	0.522	0.532	0.528	0.54	0.54	0.546	0.552	0.558	0.553	0.54	0.533	0.517	0.533	0.506	0.516	0.521	0.528	0.525	0.556	0.531	0.517	0.55	0.536	0.544	0.536	0.554	0.477	0.569	0.551	0.552	0.548	0.528	0.548	0.542	0.539	0.536	0.548
3840	0.537	0.516	0.526	0.54	0.54	0.493	0.541	0.539	0.541	0.548	0.518	0.536	0.521	0.53	0.53	0.54	0.539	0.546	0.551	0.558	0.552	0.54	0.533	0.516	0.533	0.505	0.515	0.522	0.527	0.526	0.556	0.531	0.517	0.55	0.537	0.542	0.536	0.554	0.477	0.569	0.551	0.553	0.548	0.528	0.549	0.542	0.539	0.536	0.548
3870	0.537	0.515	0.524	0.541	0.54	0.492	0.543	0.539	0.542	0.547	0.518	0.537	0.521	0.532	0.529	0.541	0.54	0.547	0.552	0.559	0.553	0.54	0.532	0.517	0.533	0.505	0.515	0.522	0.528	0.525	0.557	0.532	0.517	0.549	0.537	0.543	0.535	0.554	0.479	0.569	0.551	0.552	0.548	0.528	0.549	0.543	0.538	0.537	0.549
3900	0.536	0.516	0.524	0.539	0.539	0.491	0.541	0.538	0.541	0.547	0.516	0.536	0.52	0.531	0.529	0.54	0.538	0.546	0.551	0.558	0.551	0.54	0.531	0.517	0.533	0.504	0.515	0.521	0.527	0.525	0.556	0.531	0.516	0.55	0.536	0.542	0.535	0.553	0.477	0.569	0.551	0.553	0.548	0.528	0.549	0.543	0.539	0.536	0.548
3930	0.537	0.515	0.524	0.539	0.539	0.492	0.542	0.538	0.542	0.547	0.517	0.536	0.52	0.531	0.529	0.541	0.539	0.545	0.551	0.558	0.552	0.538	0.531	0.516	0.531	0.505	0.514	0.52	0.527	0.524	0.557	0.531	0.516	0.549	0.535	0.542	0.535	0.553	0.477	0.568	0.552	0.553	0.548	0.527	0.549	0.543	0.538	0.536	0.548
3960	0.537	0.515	0.523	0.538	0.539	0.491	0.541	0.538	0.542	0.546	0.516	0.536	0.519	0.53	0.53	0.54	0.539	0.545	0.551	0.558	0.552	0.54	0.53	0.515	0.532	0.504	0.515	0.521	0.527	0.525	0.556	0.531	0.516	0.549	0.535	0.541	0.536	0.553	0.477	0.568	0.551	0.552	0.548	0.527	0.549	0.542	0.538	0.535	0.548
3990	0.536	0.514	0.524	0.537	0.538	0.492	0.542	0.539	0.541	0.547	0.517	0.535	0.521	0.529	0.529	0.541	0.538	0.545	0.551	0.559	0.552	0.539	0.531	0.515	0.532	0.505	0.515	0.521	0.528	0.525	0.556	0.531	0.517	0.548	0.535	0.541	0.535	0.554	0.477	0.568	0.551	0.552	0.547	0.527	0.549	0.541	0.539	0.536	0.548
4020	0.536	0.514	0.523	0.537	0.538	0.491	0.541	0.538	0.541	0.547	0.516	0.536	0.519	0.529	0.529	0.54	0.539	0.546	0.551	0.558	0.551	0.539	0.53	0.515	0.533	0.504	0.515	0.521	0.527	0.525	0.556	0.531	0.516	0.548	0.535	0.541	0.535	0.553	0.477	0.568	0.551	0.553	0.547	0.527	0.548	0.542	0.539	0.535	0.546
4050	0.538	0.516	0.523	0.537	0.539	0.492	0.542	0.539	0.542	0.547	0.518	0.535	0.521	0.529	0.53	0.541	0.539	0.546	0.552	0.559	0.552	0.539	0.531	0.515	0.533	0.504	0.515	0.521	0.527	0.525	0.557	0.531	0.516	0.548	0.537	0.542	0.535	0.554	0.477	0.569	0.552	0.552	0.548	0.527	0.55	0.542	0.539	0.535	0.547
4080	0.537	0.514	0.522	0.538	0.538	0.491	0.542	0.539	0.542	0.546	0.517	0.535	0.521	0.53	0.528	0.542	0.539	0.545	0.552	0.558	0.552	0.539	0.531	0.515	0.532	0.504	0.514	0.52	0.528	0.525	0.558	0.531	0.516	0.548	0.536	0.543	0.534	0.553	0.477	0.569	0.552	0.551	0.547	0.527	0.55	0.543	0.538	0.535	0.548
4110	0.535	0.515	0.523	0.537	0.54	0.491	0.541	0.538	0.541	0.547	0.516	0.535	0.52	0.529	0.528	0.54	0.539	0.546	0.552	0.559	0.552	0.539	0.53	0.515	0.532	0.503	0.514	0.52	0.527	0.525	0.558	0.532	0.515	0.548	0.535	0.541	0.535	0.553	0.477	0.569	0.551	0.553	0.547	0.527	0.549	0.542	0.539	0.534	0.547
4140	0.534	0.514	0.522	0.536	0.539	0.49	0.54	0.538	0.542	0.547	0.515	0.534	0.519	0.529	0.528	0.54	0.539	0.545	0.552	0.558	0.551	0.538	0.53	0.513	0.531	0.503	0.514	0.52	0.526	0.524	0.559	0.531	0.514	0.547	0.533	0.541	0.535	0.552	0.477	0.568	0.551	0.553	0.547	0.527	0.547	0.541	0.539	0.534	0.546
4170	0.534	0.513	0.522	0.535	0.537	0.491	0.541	0.538	0.541	0.546	0.516	0.532	0.52	0.528	0.528	0.54	0.538	0.545	0.552	0.558	0.552	0.538	0.53	0.513	0.531	0.503	0.513	0.52	0.527	0.525	0.56	0.53	0.515	0.545	0.534	0.541	0.533	0.552	0.476	0.567	0.551	0.552	0.547	0.526	0.548	0.541	0.538	0.535	0.546
4200	0.534	0.514	0.523	0.535	0.539	0.49	0.54	0.539	0.541	0.547	0.515	0.533	0.519	0.528	0.527	0.54	0.538	0.544	0.552	0.558	0.55	0.538	0.529	0.513	0.53	0.503	0.513	0.519	0.526	0.525	0.561	0.53	0.514	0.546	0.533	0.54	0.534	0.552	0.476	0.569	0.551	0.552	0.546	0.526	0.547	0.541	0.538	0.534	0.547
4230	0.535	0.512	0.521	0.534	0.537	0.491	0.54	0.538	0.54	0.546	0.515	0.532	0.519	0.528	0.527	0.54	0.537	0.544	0.551	0.558	0.551	0.537	0.529	0.513	0.53	0.503	0.513	0.52	0.526	0.524	0.562	0.53	0.515	0.545	0.533	0.54	0.533	0.552	0.476	0.567	0.55	0.552	0.547	0.526	0.548	0.54	0.537	0.535	0.546
4260	0.534	0.513	0.521	0.534	0.537	0.489	0.54	0.537	0.541	0.545	0.514	0.532	0.518	0.528	0.527	0.539	0.538	0.544	0.551	0.558	0.55	0.537	0.528	0.514	0.53	0.503	0.513	0.519	0.527	0.524	0.563	0.53	0.514	0.546	0.533	0.54	0.534	0.551	0.475	0.568	0.551	0.551	0.546	0.526	0.546	0.541	0.536	0.533	0.547
4290	0.533	0.512	0.522	0.534	0.537	0.491	0.54	0.538	0.541	0.546	0.515	0.532	0.519	0.527	0.527	0.539	0.537	0.545	0.551	0.558	0.551	0.537	0.529	0.513	0.53	0.503	0.513	0.52	0.526	0.525	0.563	0.53	0.515	0.545	0.534	0.54	0.533	0.552	0.475	0.567	0.551	0.551	0.546	0.525	0.547	0.54	0.537	0.534	0.545
4320	0.534	0.512	0.521	0.534	0.537	0.489	0.54	0.537	0.541	0.546	0.515	0.533	0.519	0.528	0.527	0.54	0.538	0.545	0.552	0.558	0.551	0.538	0.529	0.514	0.531	0.503	0.514	0.52	0.527	0.525	0.564	0.531	0.514	0.545	0.533	0.541	0.534	0.553	0.477	0.568	0.551	0.553	0.548	0.527	0.546	0.541	0.537	0.534	0.547
4350	0.533	0.512	0.521	0.532	0.538	0.489	0.54	0.538	0.54	0.546	0.514	0.533	0.519	0.528	0.527	0.539	0.537	0.545	0.55	0.558	0.55	0.537	0.528	0.513	0.53	0.501	0.513	0.52	0.526	0.524	0.563	0.53	0.514	0.545	0.532	0.54	0.533	0.553	0.477	0.569	0.55	0.552	0.546	0.526	0.545	0.54	0.536	0.532	0.547
4380	0.533	0.512	0.52	0.533	0.536	0.489	0.54	0.537	0.54	0.545	0.516	0.532	0.519	0.528	0.526	0.539	0.537	0.544	0.551	0.558	0.552	0.537	0.529	0.513	0.529	0.502	0.512	0.52	0.527	0.524	0.564	0.53	0.515	0.544	0.533	0.54	0.532	0.551	0.477	0.568	0.55	0.551	0.546	0.526	0.545	0.54	0.535	0.533	0.547
4410	0.533	0.511	0.521	0.533	0.537	0.49	0.539	0.538	0.54	0.546	0.515	0.532	0.518	0.527	0.527	0.539	0.536	0.545	0.551	0.558	0.55	0.537	0.528	0.513	0.53	0.502	0.513	0.52	0.526	0.525	0.564	0.531	0.514	0.545	0.533	0.54	0.534	0.553	0.475	0.567	0.551	0.553	0.546	0.526	0.546	0.54	0.537	0.534	0.546
4440	0.532	0.51	0.521	0.532	0.537	0.49	0.54	0.538	0.54	0.545	0.514	0.531	0.519	0.527	0.527	0.54	0.536	0.545	0.549	0.558	0.551	0.536	0.528	0.511	0.529	0.502	0.512	0.519	0.526	0.524	0.564	0.53	0.514	0.544	0.532	0.538	0.532	0.551	0.475	0.566	0.549	0.551	0.546	0.525	0.545	0.539	0.536	0.533	0.544
4470	0.532	0.51	0.52	0.531	0.535	0.488	0.539	0.537	0.54	0.544	0.514	0.53	0.517	0.527	0.526	0.538	0.537	0.544	0.551	0.557	0.551	0.537	0.527	0.512	0.528	0.502	0.513	0.518	0.526	0.524	0.564	0.53	0.514	0.543	0.532	0.539	0.532	0.551	0.475	0.567	0.55	0.551	0.545	0.526	0.544	0.54	0.535	0.532	0.546
4500	0.531	0.51	0.52	0.53	0.537	0.49	0.539	0.537	0.54	0.545	0.514	0.53	0.518	0.525	0.526	0.538	0.536	0.544	0.549	0.557	0.55	0.536	0.527	0.511	0.529	0.501	0.512	0.519	0.525	0.524	0.563	0.53	0.514	0.543	0.531	0.538	0.532	0.551	0.474	0.566	0.549	0.552	0.546	0.525	0.544	0.539	0.536	0.532	0.544
4530	0.531	0.509	0.52	0.53	0.536	0.489	0.539	0.537	0.54	0.544	0.514	0.531	0.517	0.526	0.527	0.538	0.536	0.543	0.55	0.557	0.55	0.536	0.528	0.511	0.528	0.502	0.511	0.519	0.526	0.524	0.564	0.529	0.514	0.543	0.531	0.538	0.531	0.55	0.474	0.565	0.55	0.551	0.546	0.524	0.544	0.539	0.535	0.532	0.544
4560	0.53	0.51	0.52	0.53	0.536	0.489	0.539	0.537	0.539	0.545	0.514	0.532	0.518	0.527	0.527	0.537	0.536	0.545	0.55	0.558	0.55	0.537	0.527	0.511	0.528	0.5	0.512	0.519	0.526	0.525	0.564	0.53	0.514	0.544	0.533	0.538	0.533	0.551	0.475	0.567	0.55	0.552	0.547	0.526	0.545	0.54	0.536	0.532	0.545
4590	0.531	0.511	0.52	0.529	0.536	0.488	0.54	0.536	0.54	0.546	0.514	0.531	0.517	0.527	0.527	0.537	0.538	0.545	0.551	0.558	0.55	0.537	0.527	0.512	0.528	0.5	0.512	0.519	0.526	0.524	0.564	0.531	0.514	0.544	0.531	0.539	0.533	0.551	0.475	0.567	0.551	0.551	0.547	0.525	0.544	0.54	0.535	0.532	0.545
4620	0.53	0.509	0.519	0.527	0.535	0.488	0.537	0.536	0.539	0.544	0.513	0.53	0.517	0.526	0.526	0.536	0.535	0.544	0.549	0.558	0.549	0.536	0.526	0.511	0.528	0.5	0.511	0.519	0.525	0.524	0.563	0.53	0.512	0.542	0.53	0.537	0.531	0.55	0.473	0.566	0.549	0.551	0.545	0.524	0.543	0.538	0.534	0.531	0.543
4650	0.53	0.509	0.518	0.528	0.536	0.488	0.539	0.536	0.54	0.543	0.513	0.529	0.517	0.526	0.525	0.536	0.537	0.543	0.55	0.557	0.549	0.536	0.525	0.511	0.527	0.5	0.511	0.518	0.526	0.523	0.564	0.53	0.513	0.543	0.53	0.538	0.53	0.55	0.475	0.567	0.55	0.551	0.545	0.524	0.543	0.539	0.534	0.531	0.544
4680	0.53	0.508	0.518	0.527	0.534	0.488	0.538	0.536	0.539	0.543	0.513	0.53	0.517	0.525	0.524	0.537	0.536	0.543	0.549	0.557	0.55	0.535	0.526	0.51	0.527	0.5	0.511	0.518	0.525	0.524	0.564	0.529	0.513	0.542	0.53	0.537	0.53	0.55	0.474	0.565	0.55	0.55	0.545	0.523	0.543	0.538	0.533	0.531	0.543
4710	0.53	0.508	0.518	0.529	0.534	0.486	0.539	0.536	0.539	0.543	0.513	0.53	0.515	0.526	0.525	0.536	0.536	0.543	0.549	0.556	0.549	0.536	0.525	0.511	0.526	0.5	0.511	0.518	0.525	0.523	0.563	0.53	0.513	0.543	0.529	0.537	0.53	0.549	0.474	0.566	0.549	0.55	0.545	0.525	0.542	0.538	0.534	0.53	0.543
4740	0.53	0.508	0.52	0.528	0.534	0.488	0.539	0.537	0.54	0.544	0.514	0.53	0.517	0.526	0.525	0.539	0.536	0.544	0.549	0.557	0.55	0.535	0.525	0.51	0.527	0.501	0.511	0.519	0.526	0.524	0.564	0.53	0.513	0.542	0.531	0.537	0.53	0.551	0.475	0.566	0.55	0.55	0.546	0.524	0.544	0.539	0.533	0.532	0.544
4770	0.528	0.507	0.518	0.526	0.534	0.486	0.538	0.535	0.539	0.543	0.512	0.53	0.515	0.525	0.524	0.536	0.536	0.543	0.549	0.556	0.549	0.535	0.524	0.51	0.527	0.499	0.51	0.517	0.524	0.524	0.563	0.529	0.512	0.542	0.529	0.537	0.53	0.548	0.474	0.566	0.55	0.549	0.544	0.523	0.542	0.539	0.533	0.53	0.543
4800	0.528	0.507	0.519	0.527	0.534	0.487	0.537	0.536	0.539	0.544	0.512	0.529	0.516	0.524	0.524	0.538	0.535	0.543	0.549	0.557	0.55	0.535	0.524	0.509	0.528	0.5	0.51	0.518	0.525	0.524	0.563	0.529	0.512	0.542	0.53	0.537	0.53	0.55	0.474	0.566	0.55	0.55	0.546	0.523	0.543	0.538	0.533	0.532	0.543
4830	0.53	0.508	0.518	0.526	0.534	0.487	0.539	0.537	0.54	0.543	0.514	0.528	0.516	0.524	0.523	0.538	0.537	0.543	0.55	0.557	0.55	0.536	0.526	0.51	0.527	0.5	0.511	0.517	0.526	0.524	0.564	0.53	0.513	0.542	0.529	0.537	0.53	0.55	0.475	0.566	0.55	0.55	0.546	0.523	0.542	0.539	0.533	0.531	0.544
4860	0.529	0.507	0.519	0.525	0.534	0.488	0.539	0.536	0.539	0.544	0.512	0.529	0.517	0.523	0.524	0.538	0.536	0.543	0.549	0.557	0.55	0.535	0.525	0.509	0.526	0.499	0.51	0.517	0.524	0.524	0.563	0.53	0.513	0.541	0.53	0.536	0.53	0.55	0.474	0.566	0.549	0.55	0.545	0.522	0.542	0.538	0.533	0.531	0.543
4890	0.528	0.506	0.519	0.525	0.532	0.486	0.537	0.536	0.539	0.543	0.512	0.528	0.516	0.525	0.524	0.537	0.536	0.543	0.55	0.557	0.55	0.535	0.526	0.509	0.526	0.5	0.509	0.516	0.525	0.524	0.563	0.529	0.512	0.541	0.529	0.537	0.529	0.549	0.474	0.565	0.55	0.55	0.545	0.522	0.542	0.536	0.533	0.531	0.543
4920	0.528	0.507	0.516	0.523	0.533	0.485	0.537	0.535	0.538	0.542	0.512	0.527	0.514	0.524	0.523	0.536	0.536	0.542	0.549	0.556	0.549	0.535	0.524	0.509	0.524	0.498	0.51	0.516	0.524	0.522	0.563	0.53	0.512	0.541	0.527	0.535	0.529	0.547	0.473	0.565	0.55	0.549	0.544	0.522	0.54	0.536	0.532	0.529	0.544
4950	0.527	0.506	0.517	0.524	0.533	0.488	0.537	0.536	0.539	0.543	0.511	0.527	0.515	0.524	0.524	0.537	0.535	0.542	0.548	0.557	0.549	0.534	0.524	0.508	0.525	0.499	0.509	0.517	0.524	0.524	0.563	0.53	0.512	0.54	0.53	0.535	0.528	0.548	0.473	0.565	0.549	0.55	0.544	0.522	0.54	0.536	0.533	0.531	0.543
4980	0.527	0.505	0.516	0.524	0.533	0.485	0.536	0.535	0.539	0.542	0.511	0.527	0.513	0.524	0.525	0.536	0.535	0.542	0.55	0.557	0.549	0.535	0.523	0.508	0.525	0.5	0.511	0.516	0.524	0.523	0.563	0.53	0.511	0.54	0.528	0.537	0.529	0.548	0.473	0.566	0.549	0.55	0.543	0.523	0.539	0.536	0.533	0.53	0.544
5010	0.528	0.507	0.517	0.523	0.533	0.486	0.537	0.536	0.538	0.543	0.511	0.527	0.514	0.523	0.524	0.536	0.534	0.543	0.548	0.556	0.548	0.535	0.523	0.508	0.525	0.498	0.509	0.517	0.524	0.523	0.563	0.529	0.512	0.539	0.528	0.535	0.528	0.548	0.471	0.565	0.548	0.55	0.544	0.522	0.54	0.536	0.532	0.529	0.541
5040	0.526	0.506	0.516	0.523	0.533	0.485	0.536	0.534	0.538	0.542	0.51	0.528	0.513	0.524	0.525	0.536	0.534	0.543	0.548	0.556	0.549	0.535	0.523	0.508	0.525	0.498	0.509	0.517	0.524	0.523	0.562	0.53	0.511	0.539	0.528	0.535	0.528	0.549	0.472	0.566	0.548	0.55	0.544	0.523	0.539	0.536	0.533	0.53	0.543
5070	0.527	0.506	0.515	0.522	0.532	0.485	0.537	0.535	0.538	0.542	0.511	0.526	0.513	0.523	0.523	0.537	0.533	0.542	0.549	0.555	0.549	0.534	0.523	0.508	0.524	0.499	0.509	0.516	0.524	0.523	0.563	0.529	0.511	0.539	0.527	0.535	0.528	0.547	0.472	0.564	0.549	0.549	0.544	0.521	0.54	0.536	0.531	0.529	0.542
5100	0.526	0.506	0.516	0.523	0.534	0.485	0.537	0.535	0.539	0.544	0.511	0.527	0.515	0.524	0.525	0.537	0.535	0.543	0.549	0.557	0.549	0.535	0.522	0.509	0.525	0.498	0.509	0.516	0.523	0.524	0.563	0.529	0.511	0.539	0.527	0.536	0.529	0.548	0.472	0.565	0.55	0.55	0.544	0.521	0.54	0.537	0.533	0.529	0.543
5130	0.526	0.506	0.515	0.521	0.532	0.485	0.536	0.536	0.538	0.541	0.511	0.527	0.515	0.523	0.523	0.536	0.534	0.544	0.549	0.557	0.548	0.534	0.523	0.508	0.525	0.498	0.509	0.517	0.524	0.524	0.563	0.53	0.512	0.54	0.527	0.535	0.528	0.548	0.472	0.565	0.549	0.55	0.544	0.521	0.541	0.535	0.532	0.529	0.542
5160	0.526	0.506	0.515	0.522	0.533	0.485	0.538	0.535	0.539	0.543	0.511	0.527	0.513	0.523	0.523	0.535	0.534	0.543	0.549	0.556	0.549	0.535	0.522	0.508	0.524	0.498	0.509	0.516	0.523	0.523	0.563	0.529	0.511	0.539	0.526	0.535	0.529	0.547	0.473	0.565	0.55	0.549	0.545	0.521	0.54	0.537	0.532	0.529	0.543
5190	0.524	0.503	0.515	0.521	0.532	0.485	0.536	0.535	0.538	0.542	0.51	0.525	0.514	0.523	0.522	0.536	0.533	0.542	0.548	0.556	0.548	0.533	0.522	0.506	0.524	0.497	0.508	0.516	0.523	0.523	0.562	0.529	0.51	0.538	0.526	0.534	0.527	0.547	0.471	0.563	0.548	0.55	0.544	0.52	0.539	0.535	0.531	0.528	0.541
5220	0.524	0.504	0.514	0.52	0.531	0.483	0.536	0.534	0.538	0.542	0.509	0.525	0.514	0.523	0.522	0.534	0.534	0.542	0.548	0.556	0.548	0.534	0.522	0.508	0.524	0.498	0.509	0.515	0.523	0.523	0.562	0.529	0.51	0.54	0.526	0.534	0.527	0.546	0.473	0.565	0.548	0.549	0.543	0.521	0.539	0.535	0.531	0.528	0.542
5250	0.525	0.503	0.515	0.519	0.532	0.486	0.536	0.535	0.538	0.542	0.511	0.525	0.513	0.522	0.522	0.535	0.533	0.542	0.548	0.556	0.548	0.533	0.523	0.506	0.522	0.497	0.508	0.516	0.523	0.523	0.562	0.529	0.51	0.537	0.526	0.533	0.526	0.548	0.471	0.563	0.548	0.549	0.543	0.52	0.54	0.534	0.53	0.528	0.541
5280	0.523	0.502	0.515	0.518	0.531	0.484	0.535	0.535	0.538	0.541	0.509	0.524	0.513	0.522	0.523	0.533	0.532	0.542	0.548	0.557	0.547	0.533	0.521	0.506	0.523	0.497	0.509	0.515	0.523	0.523	0.562	0.529	0.509	0.538	0.526	0.533	0.527	0.547	0.472	0.565	0.548	0.549	0.543	0.52	0.538	0.534	0.531	0.528	0.541
5310	0.524	0.503	0.514	0.519	0.532	0.483	0.536	0.534	0.538	0.541	0.508	0.525	0.512	0.523	0.522	0.534	0.533	0.541	0.549	0.556	0.548	0.533	0.521	0.507	0.522	0.497	0.508	0.514	0.523	0.523	0.563	0.529	0.51	0.538	0.526	0.534	0.527	0.546	0.472	0.564	0.549	0.549	0.543	0.521	0.537	0.535	0.531	0.528	0.541
5340	0.524	0.502	0.514	0.519	0.53	0.484	0.536	0.534	0.538	0.541	0.51	0.524	0.513	0.522	0.522	0.535	0.532	0.542	0.548	0.557	0.549	0.532	0.522	0.506	0.523	0.498	0.507	0.515	0.524	0.523	0.563	0.528	0.51	0.537	0.526	0.534	0.526	0.547	0.472	0.564	0.548	0.549	0.543	0.52	0.538	0.534	0.529	0.529	0.541
5370	0.524	0.502	0.513	0.519	0.53	0.483	0.535	0.534	0.538	0.541	0.509	0.525	0.511	0.522	0.522	0.533	0.533	0.541	0.549	0.556	0.548	0.533	0.52	0.507	0.523	0.497	0.508	0.514	0.523	0.523	0.563	0.529	0.509	0.538	0.525	0.534	0.527	0.546	0.473	0.565	0.549	0.549	0.543	0.521	0.537	0.535	0.53	0.528	0.542
5400	0.524	0.502	0.513	0.519	0.53	0.484	0.535	0.534	0.538	0.541	0.509	0.524	0.512	0.522	0.522	0.534	0.534	0.541	0.548	0.555	0.548	0.532	0.521	0.505	0.522	0.497	0.507	0.514	0.523	0.523	0.563	0.528	0.51	0.536	0.525	0.533	0.526	0.546	0.471	0.563	0.548	0.549	0.543	0.52	0.537	0.534	0.528	0.528	0.541
5430	0.522	0.502	0.513	0.518	0.531	0.482	0.535	0.534	0.538	0.54	0.507	0.524	0.511	0.521	0.522	0.533	0.533	0.541	0.548	0.556	0.547	0.533	0.52	0.506	0.522	0.496	0.508	0.513	0.522	0.523	0.562	0.529	0.509	0.537	0.525	0.532	0.526	0.545	0.471	0.563	0.548	0.549	0.542	0.521	0.536	0.534	0.529	0.527	0.541
5460	0.524	0.501	0.513	0.517	0.529	0.484	0.535	0.534	0.537	0.541	0.509	0.525	0.512	0.521	0.52	0.533	0.533	0.541	0.548	0.554	0.548	0.532	0.52	0.506	0.521	0.496	0.507	0.514	0.523	0.522	0.563	0.528	0.511	0.537	0.524	0.532	0.526	0.545	0.472	0.563	0.548	0.549	0.543	0.52	0.536	0.534	0.528	0.527	0.541
5490	0.522	0.502	0.513	0.516	0.531	0.482	0.535	0.534	0.537	0.54	0.507	0.524	0.512	0.521	0.522	0.533	0.533	0.541	0.548	0.555	0.547	0.533	0.519	0.505	0.522	0.496	0.507	0.514	0.522	0.522	0.562	0.529	0.509	0.535	0.524	0.532	0.526	0.544	0.47	0.563	0.548	0.549	0.542	0.519	0.536	0.533	0.529	0.526	0.539
5520	0.523	0.501	0.513	0.517	0.53	0.482	0.535	0.534	0.537	0.539	0.508	0.523	0.512	0.52	0.52	0.533	0.532	0.541	0.547	0.554	0.547	0.531	0.52	0.505	0.522	0.495	0.506	0.513	0.523	0.522	0.563	0.528	0.51	0.535	0.525	0.532	0.525	0.546	0.471	0.563	0.548	0.548	0.543	0.52	0.536	0.534	0.528	0.527	0.539
5550	0.522	0.501	0.513	0.514	0.529	0.482	0.534	0.534	0.536	0.541	0.508	0.524	0.512	0.52	0.521	0.533	0.532	0.542	0.548	0.555	0.547	0.532	0.52	0.505	0.522	0.495	0.506	0.515	0.523	0.523	0.562	0.528	0.509	0.535	0.525	0.531	0.526	0.546	0.471	0.563	0.547	0.549	0.543	0.52	0.536	0.533	0.529	0.526	0.539
5580	0.523	0.502	0.512	0.516	0.53	0.482	0.535	0.533	0.537	0.541	0.508	0.524	0.511	0.52	0.52	0.533	0.532	0.541	0.548	0.555	0.547	0.532	0.519	0.505	0.521	0.495	0.507	0.514	0.522	0.522	0.563	0.528	0.509	0.536	0.523	0.532	0.526	0.545	0.472	0.563	0.548	0.548	0.543	0.521	0.536	0.533	0.528	0.525	0.54
5610	0.522	0.502	0.513	0.515	0.53	0.483	0.535	0.534	0.538	0.541	0.507	0.523	0.512	0.52	0.522	0.534	0.532	0.541	0.548	0.556	0.548	0.532	0.519	0.505	0.522	0.495	0.507	0.515	0.522	0.523	0.563	0.529	0.509	0.536	0.526	0.532	0.527	0.547	0.471	0.563	0.548	0.55	0.543	0.52	0.536	0.533	0.53	0.527	0.539
5640	0.52	0.501	0.512	0.516	0.53	0.481	0.535	0.533	0.537	0.541	0.508	0.523	0.51	0.52	0.521	0.533	0.533	0.54	0.549	0.555	0.547	0.532	0.519	0.505	0.521	0.495	0.507	0.514	0.522	0.522	0.563	0.529	0.508	0.535	0.523	0.533	0.526	0.544	0.471	0.563	0.548	0.549	0.543	0.52	0.535	0.533	0.529	0.526	0.54
5670	0.522	0.5	0.513	0.514	0.528	0.482	0.534	0.533	0.537	0.54	0.508	0.523	0.511	0.52	0.521	0.533	0.531	0.54	0.548	0.555	0.547	0.531	0.52	0.504	0.521	0.495	0.505	0.514	0.522	0.522	0.562	0.528	0.509	0.535	0.524	0.531	0.525	0.545	0.47	0.563	0.547	0.548	0.543	0.519	0.536	0.533	0.527	0.525	0.54
5700	0.521	0.5	0.512	0.513	0.529	0.481	0.533	0.532	0.536	0.54	0.507	0.523	0.51	0.521	0.521	0.533	0.532	0.541	0.548	0.555	0.547	0.532	0.518	0.504	0.521	0.495	0.507	0.514	0.522	0.522	0.563	0.529	0.508	0.536	0.523	0.531	0.526	0.545	0.47	0.563	0.548	0.549	0.543	0.519	0.535	0.532	0.528	0.525	0.541
5730	0.521	0.499	0.511	0.513	0.529	0.482	0.533	0.532	0.536	0.54	0.507	0.521	0.51	0.519	0.52	0.533	0.531	0.539	0.547	0.554	0.547	0.53	0.518	0.502	0.52	0.495	0.507	0.513	0.522	0.521	0.563	0.527	0.508	0.534	0.522	0.531	0.524	0.544	0.47	0.562	0.547	0.547	0.543	0.518	0.534	0.531	0.526	0.525	0.539
5760	0.52	0.5	0.511	0.513	0.529	0.481	0.533	0.533	0.536	0.539	0.506	0.523	0.51	0.52	0.52	0.532	0.531	0.541	0.547	0.556	0.546	0.531	0.517	0.503	0.521	0.493	0.506	0.513	0.521	0.522	0.562	0.528	0.507	0.535	0.523	0.53	0.524	0.544	0.469	0.562	0.547	0.549	0.542	0.519	0.534	0.532	0.528	0.525	0.539
5790	0.519	0.499	0.511	0.512	0.528	0.481	0.532	0.533	0.535	0.54	0.506	0.522	0.51	0.518	0.52	0.533	0.531	0.541	0.548	0.555	0.547	0.531	0.517	0.503	0.521	0.494	0.507	0.513	0.522	0.523	0.563	0.528	0.508	0.534	0.523	0.53	0.525	0.545	0.469	0.563	0.547	0.548	0.543	0.518	0.535	0.532	0.528	0.526	0.54
5820	0.52	0.499	0.509	0.513	0.529	0.481	0.534	0.533	0.537	0.539	0.506	0.522	0.509	0.519	0.518	0.531	0.532	0.54	0.547	0.554	0.547	0.531	0.517	0.503	0.519	0.493	0.506	0.513	0.521	0.521	0.562	0.529	0.507	0.534	0.522	0.53	0.525	0.543	0.47	0.562	0.547	0.549	0.542	0.518	0.534	0.531	0.527	0.525	0.539
5850	0.519	0.499	0.511	0.513	0.528	0.482	0.533	0.534	0.536	0.539	0.507	0.521	0.511	0.519	0.519	0.532	0.531	0.541	0.547	0.555	0.547	0.531	0.517	0.502	0.52	0.495	0.506	0.513	0.522	0.522	0.563	0.528	0.508	0.534	0.522	0.53	0.525	0.544	0.469	0.562	0.548	0.548	0.543	0.517	0.535	0.531	0.528	0.525	0.539
5880	0.519	0.499	0.511	0.513	0.529	0.479	0.533	0.533	0.536	0.539	0.506	0.521	0.51	0.519	0.519	0.531	0.531	0.54	0.548	0.555	0.546	0.53	0.517	0.503	0.52	0.493	0.506	0.513	0.521	0.522	0.563	0.528	0.507	0.534	0.523	0.531	0.525	0.543	0.469	0.563	0.548	0.549	0.542	0.518	0.535	0.531	0.528	0.525	0.539
5910	0.519	0.498	0.511	0.511	0.528	0.481	0.533	0.533	0.536	0.539	0.507	0.52	0.51	0.518	0.519	0.533	0.531	0.54	0.548	0.554	0.547	0.53	0.517	0.502	0.519	0.494	0.505	0.513	0.522	0.522	0.562	0.527	0.507	0.533	0.522	0.53	0.524	0.543	0.469	0.562	0.547	0.548	0.543	0.517	0.535	0.531	0.526	0.525	0.538
5940	0.519	0.498	0.51	0.511	0.529	0.48	0.533	0.532	0.536	0.54	0.506	0.521	0.509	0.519	0.519	0.531	0.532	0.541	0.548	0.555	0.546	0.532	0.516	0.503	0.519	0.493	0.506	0.513	0.522	0.522	0.562	0.528	0.507	0.534	0.522	0.53	0.525	0.544	0.47	0.564	0.548	0.549	0.543	0.519	0.534	0.532	0.527	0.524	0.541
5970	0.52	0.496	0.509	0.511	0.527	0.48	0.534	0.532	0.536	0.538	0.507	0.52	0.508	0.518	0.518	0.531	0.531	0.539	0.547	0.554	0.547	0.529	0.516	0.502	0.518	0.494	0.504	0.512	0.522	0.521	0.563	0.527	0.507	0.533	0.52	0.53	0.523	0.542	0.469	0.561	0.547	0.547	0.542	0.517	0.533	0.53	0.525	0.524	0.538
6000	0.518	0.497	0.509	0.511	0.529	0.48	0.533	0.532	0.537	0.539	0.506	0.52	0.508	0.518	0.519	0.531	0.53	0.54	0.548	0.555	0.547	0.53	0.515	0.503	0.519	0.493	0.505	0.513	0.521	0.522	0.562	0.528	0.506	0.533	0.521	0.53	0.525	0.543	0.469	0.562	0.548	0.549	0.542	0.518	0.534	0.53	0.527	0.524	0.539
6030	0.517	0.496	0.508	0.51	0.528	0.479	0.533	0.531	0.535	0.539	0.506	0.519	0.507	0.518	0.518	0.53	0.531	0.54	0.547	0.554	0.546	0.53	0.515	0.502	0.518	0.493	0.505	0.513	0.521	0.521	0.562	0.528	0.506	0.533	0.519	0.529	0.524	0.542	0.468	0.562	0.547	0.548	0.541	0.518	0.532	0.53	0.526	0.523	0.538
6060	0.518	0.497	0.509	0.51	0.525	0.48	0.533	0.532	0.535	0.538	0.506	0.519	0.508	0.517	0.518	0.531	0.529	0.54	0.546	0.554	0.546	0.529	0.516	0.501	0.518	0.492	0.504	0.512	0.521	0.521	0.562	0.527	0.507	0.532	0.52	0.528	0.522	0.543	0.468	0.56	0.546	0.548	0.541	0.517	0.532	0.529	0.525	0.524	0.536
6090	0.517	0.497	0.508	0.508	0.527	0.479	0.531	0.531	0.535	0.538	0.504	0.519	0.507	0.517	0.518	0.531	0.53	0.54	0.548	0.554	0.546	0.53	0.515	0.501	0.518	0.492	0.505	0.513	0.52	0.521	0.562	0.528	0.506	0.533	0.519	0.528	0.524	0.543	0.468	0.561	0.546	0.548	0.541	0.518	0.532	0.53	0.526	0.523	0.538
6120	0.517	0.497	0.509	0.509	0.526	0.48	0.532	0.532	0.536	0.537	0.505	0.519	0.508	0.516	0.518	0.531	0.529	0.539	0.546	0.553	0.546	0.528	0.516	0.5	0.518	0.492	0.504	0.512	0.521	0.521	0.562	0.527	0.507	0.532	0.52	0.528	0.521	0.543	0.468	0.56	0.547	0.547	0.541	0.517	0.531	0.528	0.525	0.524	0.536
6150	0.518	0.496	0.509	0.509	0.528	0.48	0.532	0.533	0.536	0.539	0.506	0.519	0.507	0.517	0.518	0.532	0.53	0.54	0.547	0.555	0.547	0.53	0.516	0.5	0.518	0.493	0.505	0.513	0.521	0.522	0.563	0.527	0.507	0.532	0.521	0.528	0.522	0.543	0.469	0.561	0.547	0.548	0.542	0.516	0.532	0.528	0.526	0.525	0.537
6180	0.517	0.496	0.508	0.509	0.527	0.479	0.533	0.532	0.536	0.537	0.505	0.519	0.507	0.517	0.517	0.531	0.53	0.538	0.547	0.554	0.547	0.529	0.516	0.5	0.517	0.493	0.505	0.511	0.521	0.521	0.563	0.527	0.507	0.532	0.52	0.528	0.522	0.542	0.469	0.561	0.547	0.547	0.542	0.517	0.532	0.529	0.525	0.524	0.537
6210	0.516	0.496	0.509	0.509	0.528	0.479	0.532	0.532	0.536	0.538	0.505	0.519	0.508	0.518	0.518	0.531	0.53	0.54	0.547	0.554	0.545	0.53	0.515	0.5	0.518	0.491	0.505	0.511	0.52	0.521	0.561	0.527	0.506	0.532	0.521	0.527	0.523	0.542	0.468	0.561	0.547	0.548	0.541	0.517	0.531	0.528	0.526	0.523	0.536
6240	0.515	0.495	0.509	0.508	0.526	0.478	0.532	0.531	0.535	0.537	0.504	0.517	0.507	0.517	0.516	0.53	0.529	0.539	0.546	0.553	0.546	0.528	0.514	0.499	0.516	0.492	0.503	0.511	0.52	0.521	0.562	0.527	0.506	0.53	0.519	0.527	0.521	0.542	0.468	0.559	0.547	0.547	0.541	0.516	0.53	0.528	0.524	0.523	0.535
6270	0.515	0.495	0.509	0.508	0.526	0.479	0.532	0.532	0.535	0.538	0.503	0.518	0.508	0.516	0.517	0.529	0.529	0.54	0.547	0.554	0.545	0.529	0.514	0.5	0.517	0.491	0.504	0.511	0.52	0.522	0.562	0.527	0.506	0.531	0.52	0.527	0.522	0.542	0.468	0.561	0.546	0.548	0.541	0.516	0.532	0.529	0.525	0.523	0.536
6300	0.514	0.495	0.509	0.508	0.525	0.477	0.531	0.531	0.535	0.537	0.503	0.517	0.507	0.517	0.517	0.529	0.529	0.539	0.547	0.553	0.545	0.529	0.513	0.5	0.518	0.491	0.504	0.51	0.52	0.521	0.562	0.527	0.505	0.531	0.519	0.527	0.521	0.541	0.467	0.56	0.546	0.547	0.54	0.517	0.529	0.528	0.524	0.522	0.536
6330	0.515	0.495	0.508	0.507	0.525	0.478	0.532	0.531	0.535	0.536	0.504	0.517	0.507	0.516	0.516	0.529	0.528	0.539	0.546	0.553	0.545	0.527	0.514	0.5	0.516	0.491	0.503	0.51	0.521	0.521	0.562	0.527	0.506	0.53	0.519	0.527	0.521	0.541	0.468	0.56	0.546	0.547	0.541	0.516	0.53	0.528	0.523	0.522	0.536
6360	0.514	0.493	0.508	0.507	0.525	0.477	0.53	0.531	0.534	0.537	0.503	0.517	0.506	0.516	0.517	0.529	0.528	0.54	0.546	0.554	0.545	0.528	0.514	0.499	0.517	0.491	0.503	0.51	0.519	0.522	0.561	0.527	0.505	0.53	0.519	0.527	0.522	0.542	0.467	0.561	0.546	0.547	0.541	0.516	0.53	0.528	0.524	0.522	0.536
6390	0.514	0.495	0.507	0.506	0.524	0.477	0.532	0.531	0.535	0.536	0.503	0.517	0.506	0.516	0.515	0.529	0.529	0.538	0.546	0.553	0.545	0.528	0.514	0.499	0.516	0.49	0.503	0.51	0.52	0.52	0.561	0.526	0.505	0.53	0.518	0.527	0.52	0.54	0.468	0.56	0.546	0.547	0.54	0.514	0.529	0.528	0.522	0.521	0.536
6420	0.514	0.494	0.509	0.506	0.525	0.478	0.531	0.532	0.535	0.537	0.503	0.517	0.507	0.516	0.516	0.53	0.529	0.539	0.546	0.554	0.545	0.528	0.513	0.499	0.516	0.49	0.503	0.511	0.519	0.521	0.562	0.527	0.505	0.53	0.519	0.527	0.521	0.542	0.467	0.56	0.546	0.548	0.541	0.516	0.53	0.527	0.523	0.522	0.536
6450	0.514	0.493	0.507	0.505	0.525	0.476	0.53	0.53	0.535	0.536	0.502	0.516	0.505	0.515	0.517	0.529	0.528	0.538	0.547	0.553	0.545	0.528	0.513	0.5	0.516	0.491	0.503	0.51	0.519	0.521	0.562	0.527	0.504	0.53	0.517	0.526	0.521	0.54	0.467	0.559	0.546	0.547	0.54	0.515	0.529	0.527	0.523	0.521	0.535
6480	0.513	0.493	0.506	0.504	0.525	0.477	0.53	0.532	0.534	0.536	0.502	0.516	0.505	0.514	0.516	0.529	0.528	0.538	0.546	0.553	0.544	0.527	0.512	0.497	0.515	0.49	0.502	0.51	0.518	0.521	0.561	0.526	0.504	0.528	0.518	0.526	0.521	0.541	0.466	0.559	0.546	0.547	0.539	0.513	0.53	0.526	0.523	0.521	0.535
6510	0.512	0.493	0.507	0.505	0.527	0.476	0.531	0.531	0.535	0.537	0.503	0.516	0.506	0.516	0.517	0.529	0.529	0.54	0.548	0.554	0.546	0.529	0.512	0.499	0.517	0.49	0.504	0.511	0.519	0.522	0.561	0.527	0.505	0.53	0.518	0.528	0.523	0.541	0.468	0.562	0.547	0.548	0.541	0.516	0.53	0.529	0.525	0.523	0.537
6540	0.513	0.492	0.506	0.504	0.525	0.477	0.53	0.531	0.534	0.535	0.502	0.515	0.506	0.513	0.515	0.527	0.527	0.538	0.546	0.553	0.544	0.526	0.512	0.497	0.515	0.489	0.502	0.51	0.519	0.52	0.561	0.526	0.505	0.529	0.518	0.525	0.52	0.541	0.466	0.559	0.545	0.547	0.54	0.513	0.529	0.527	0.522	0.521	0.535
6570	0.512	0.492	0.506	0.504	0.525	0.476	0.53	0.531	0.534	0.537	0.501	0.515	0.505	0.515	0.517	0.528	0.528	0.539	0.546	0.553	0.544	0.527	0.512	0.498	0.516	0.489	0.502	0.509	0.518	0.521	0.561	0.526	0.503	0.528	0.517	0.525	0.521	0.54	0.466	0.559	0.545	0.547	0.539	0.515	0.528	0.527	0.523	0.52	0.534
6600	0.512	0.491	0.506	0.503	0.524	0.475	0.53	0.53	0.534	0.535	0.502	0.515	0.505	0.515	0.515	0.528	0.528	0.538	0.546	0.553	0.545	0.526	0.512	0.498	0.515	0.489	0.502	0.509	0.52	0.52	0.562	0.526	0.504	0.528	0.517	0.525	0.52	0.54	0.466	0.558	0.546	0.546	0.539	0.514	0.528	0.527	0.521	0.521	0.535
6630	0.511	0.492	0.507	0.504	0.525	0.476	0.53	0.53	0.534	0.537	0.501	0.516	0.505	0.516	0.516	0.527	0.528	0.539	0.546	0.553	0.544	0.527	0.511	0.498	0.516	0.489	0.502	0.509	0.518	0.521	0.56	0.527	0.503	0.528	0.517	0.525	0.52	0.54	0.465	0.559	0.545	0.546	0.539	0.515	0.527	0.526	0.522	0.52	0.534
6660	0.512	0.49	0.506	0.503	0.523	0.476	0.53	0.53	0.535	0.536	0.502	0.515	0.504	0.516	0.516	0.528	0.528	0.537	0.547	0.554	0.545	0.527	0.511	0.498	0.515	0.49	0.503	0.509	0.519	0.521	0.562	0.526	0.503	0.528	0.516	0.525	0.519	0.54	0.466	0.559	0.547	0.547	0.54	0.514	0.528	0.528	0.522	0.52	0.536
6690	0.511	0.49	0.505	0.502	0.524	0.475	0.529	0.53	0.533	0.536	0.501	0.515	0.504	0.513	0.515	0.527	0.527	0.537	0.545	0.553	0.544	0.527	0.511	0.496	0.514	0.488	0.503	0.509	0.517	0.52	0.56	0.527	0.502	0.528	0.516	0.524	0.52	0.54	0.466	0.559	0.545	0.547	0.539	0.515	0.527	0.525	0.522	0.52	0.534
6720	0.512	0.491	0.505	0.503	0.524	0.476	0.53	0.531	0.534	0.535	0.503	0.516	0.505	0.514	0.515	0.529	0.528	0.537	0.546	0.553	0.545	0.526	0.512	0.497	0.514	0.489	0.502	0.509	0.519	0.52	0.561	0.526	0.504	0.528	0.517	0.525	0.519	0.54	0.466	0.559	0.546	0.546	0.54	0.514	0.528	0.526	0.521	0.52	0.535
6750	0.51	0.491	0.505	0.503	0.525	0.476	0.529	0.531	0.534	0.536	0.503	0.515	0.505	0.514	0.515	0.529	0.527	0.537	0.546	0.554	0.545	0.527	0.511	0.497	0.515	0.489	0.502	0.51	0.519	0.522	0.561	0.526	0.504	0.528	0.517	0.525	0.52	0.54	0.466	0.559	0.547	0.547	0.541	0.515	0.529	0.526	0.522	0.521	0.535
6780	0.51	0.491	0.505	0.503	0.524	0.474	0.53	0.53	0.534	0.535	0.501	0.514	0.504	0.514	0.514	0.527	0.527	0.536	0.546	0.552	0.544	0.526	0.509	0.497	0.513	0.488	0.501	0.508	0.518	0.52	0.561	0.525	0.502	0.527	0.514	0.525	0.519	0.538	0.466	0.558	0.545	0.546	0.539	0.515	0.527	0.525	0.521	0.519	0.534
6810	0.51	0.49	0.504	0.502	0.523	0.475	0.529	0.531	0.534	0.535	0.502	0.512	0.504	0.514	0.514	0.528	0.527	0.537	0.545	0.553	0.544	0.525	0.51	0.497	0.513	0.489	0.501	0.509	0.518	0.52	0.561	0.526	0.503	0.526	0.516	0.525	0.518	0.539	0.466	0.558	0.545	0.545	0.54	0.513	0.528	0.526	0.521	0.52	0.533
6840	0.509	0.491	0.504	0.501	0.523	0.474	0.528	0.529	0.533	0.535	0.5	0.514	0.504	0.513	0.514	0.527	0.527	0.538	0.545	0.552	0.543	0.526	0.509	0.496	0.513	0.487	0.501	0.508	0.517	0.52	0.56	0.526	0.503	0.527	0.515	0.524	0.52	0.538	0.465	0.558	0.545	0.546	0.539	0.514	0.527	0.524	0.521	0.519	0.533
6870	0.509	0.49	0.503	0.501	0.523	0.475	0.53	0.529	0.534	0.535	0.501	0.514	0.504	0.513	0.514	0.528	0.528	0.537	0.546	0.553	0.545	0.525	0.509	0.496	0.512	0.488	0.501	0.507	0.518	0.519	0.561	0.525	0.503	0.526	0.515	0.525	0.519	0.539	0.466	0.557	0.545	0.546	0.539	0.513	0.526	0.524	0.52	0.52	0.533
6900	0.509	0.491	0.502	0.5	0.523	0.474	0.528	0.529	0.534	0.535	0.5	0.514	0.502	0.513	0.513	0.527	0.528	0.538	0.546	0.553	0.544	0.526	0.51	0.496	0.513	0.487	0.502	0.509	0.518	0.521	0.561	0.527	0.502	0.527	0.514	0.523	0.519	0.539	0.465	0.559	0.546	0.547	0.54	0.514	0.525	0.525	0.521	0.519	0.534
6930	0.509	0.489	0.502	0.501	0.523	0.474	0.53	0.531	0.534	0.534	0.501	0.512	0.502	0.513	0.513	0.527	0.527	0.536	0.546	0.552	0.544	0.525	0.509	0.495	0.512	0.488	0.502	0.507	0.518	0.52	0.561	0.526	0.503	0.526	0.514	0.525	0.518	0.539	0.465	0.558	0.545	0.545	0.54	0.512	0.525	0.526	0.519	0.519	0.534
6960	0.508	0.489	0.503	0.499	0.522	0.473	0.529	0.529	0.533	0.534	0.5	0.513	0.502	0.513	0.513	0.527	0.527	0.537	0.546	0.552	0.544	0.525	0.509	0.495	0.512	0.487	0.501	0.507	0.517	0.519	0.561	0.525	0.502	0.526	0.513	0.523	0.518	0.538	0.465	0.557	0.546	0.545	0.538	0.512	0.524	0.525	0.519	0.518	0.533
6990	0.508	0.489	0.504	0.499	0.522	0.475	0.528	0.53	0.532	0.534	0.5	0.513	0.503	0.512	0.513	0.527	0.526	0.538	0.545	0.553	0.544	0.525	0.509	0.495	0.513	0.487	0.501	0.509	0.518	0.521	0.56	0.526	0.503	0.526	0.515	0.522	0.517	0.539	0.465	0.558	0.546	0.546	0.54	0.512	0.526	0.524	0.52	0.519	0.534
7020	0.509	0.489	0.504	0.5	0.523	0.474	0.53	0.529	0.534	0.535	0.501	0.513	0.503	0.513	0.514	0.527	0.528	0.537	0.546	0.553	0.545	0.525	0.508	0.496	0.512	0.488	0.501	0.508	0.518	0.52	0.561	0.526	0.503	0.526	0.514	0.524	0.518	0.539	0.466	0.558	0.546	0.547	0.539	0.513	0.526	0.525	0.521	0.519	0.534
7050	0.507	0.488	0.504	0.498	0.522	0.473	0.528	0.53	0.532	0.534	0.499	0.512	0.503	0.512	0.513	0.526	0.526	0.537	0.545	0.552	0.544	0.524	0.509	0.495	0.512	0.486	0.499	0.508	0.517	0.52	0.56	0.525	0.502	0.526	0.515	0.522	0.517	0.538	0.464	0.557	0.544	0.545	0.538	0.511	0.525	0.523	0.519	0.518	0.531
7080	0.508	0.489	0.503	0.499	0.524	0.473	0.529	0.53	0.535	0.534	0.5	0.511	0.502	0.513	0.513	0.527	0.527	0.536	0.546	0.553	0.544	0.524	0.508	0.496	0.512	0.487	0.501	0.507	0.517	0.52	0.561	0.525	0.502	0.525	0.514	0.524	0.518	0.538	0.466	0.558	0.546	0.547	0.539	0.513	0.526	0.524	0.52	0.518	0.534
7110	0.507	0.488	0.503	0.498	0.522	0.474	0.528	0.53	0.533	0.534	0.498	0.511	0.502	0.512	0.514	0.526	0.526	0.537	0.545	0.553	0.543	0.524	0.508	0.494	0.513	0.487	0.5	0.508	0.517	0.52	0.56	0.525	0.502	0.525	0.515	0.523	0.517	0.537	0.464	0.558	0.545	0.545	0.539	0.512	0.526	0.523	0.519	0.517	0.532
7140	0.508	0.489	0.501	0.498	0.523	0.472	0.529	0.528	0.533	0.533	0.5	0.511	0.501	0.511	0.511	0.526	0.527	0.536	0.544	0.551	0.543	0.524	0.508	0.494	0.51	0.485	0.5	0.506	0.517	0.519	0.56	0.525	0.502	0.526	0.513	0.522	0.516	0.537	0.465	0.557	0.545	0.545	0.539	0.512	0.525	0.523	0.517	0.517	0.532
7170	0.508	0.49	0.501	0.498	0.522	0.472	0.53	0.529	0.533	0.534	0.499	0.512	0.502	0.512	0.513	0.526	0.527	0.537	0.546	0.553	0.544	0.524	0.508	0.495	0.511	0.486	0.5	0.507	0.518	0.52	0.561	0.525	0.502	0.526	0.513	0.523	0.517	0.537	0.465	0.558	0.546	0.546	0.538	0.512	0.525	0.524	0.518	0.517	0.533
7200	0.506	0.487	0.503	0.498	0.521	0.472	0.528	0.529	0.532	0.534	0.499	0.51	0.501	0.51	0.512	0.524	0.525	0.536	0.544	0.551	0.543	0.523	0.507	0.494	0.511	0.486	0.499	0.507	0.517	0.52	0.56	0.524	0.501	0.523	0.514	0.522	0.516	0.537	0.464	0.556	0.544	0.545	0.538	0.51	0.524	0.523	0.518	0.517	0.53
7230	0.506	0.488	0.501	0.497	0.521	0.472	0.527	0.529	0.533	0.534	0.498	0.511	0.501	0.511	0.512	0.524	0.526	0.537	0.545	0.552	0.543	0.525	0.507	0.494	0.511	0.486	0.5	0.507	0.517	0.52	0.56	0.526	0.501	0.524	0.514	0.521	0.517	0.536	0.464	0.558	0.544	0.546	0.538	0.512	0.524	0.523	0.518	0.517	0.532
7260	0.506	0.487	0.502	0.497	0.521	0.471	0.527	0.529	0.532	0.533	0.498	0.511	0.5	0.509	0.512	0.525	0.525	0.536	0.545	0.552	0.542	0.524	0.508	0.493	0.511	0.485	0.499	0.506	0.516	0.52	0.56	0.525	0.501	0.523	0.513	0.521	0.517	0.537	0.463	0.557	0.544	0.545	0.538	0.512	0.525	0.522	0.517	0.517	0.531
7290	0.507	0.486	0.502	0.497	0.521	0.474	0.528	0.53	0.533	0.533	0.5	0.511	0.501	0.51	0.512	0.527	0.525	0.536	0.545	0.552	0.543	0.523	0.508	0.493	0.511	0.486	0.499	0.507	0.517	0.519	0.56	0.524	0.501	0.522	0.513	0.522	0.516	0.537	0.463	0.557	0.545	0.545	0.539	0.511	0.525	0.523	0.517	0.518	0.532
7320	0.505	0.487	0.502	0.496	0.521	0.472	0.528	0.529	0.532	0.534	0.498	0.511	0.5	0.511	0.512	0.525	0.526	0.537	0.545	0.552	0.543	0.524	0.507	0.493	0.511	0.486	0.5	0.507	0.517	0.52	0.559	0.526	0.501	0.523	0.512	0.522	0.517	0.537	0.464	0.558	0.545	0.546	0.538	0.512	0.523	0.523	0.518	0.517	0.532
7350	0.506	0.486	0.5	0.495	0.52	0.471	0.528	0.528	0.533	0.533	0.498	0.51	0.499	0.51	0.511	0.524	0.526	0.536	0.544	0.552	0.542	0.524	0.506	0.492	0.51	0.484	0.499	0.506	0.516	0.519	0.56	0.525	0.501	0.523	0.512	0.521	0.516	0.536	0.463	0.556	0.544	0.546	0.538	0.512	0.523	0.521	0.517	0.516	0.531
7380	0.505	0.485	0.501	0.495	0.518	0.472	0.527	0.53	0.532	0.533	0.498	0.509	0.501	0.511	0.512	0.525	0.524	0.536	0.545	0.552	0.543	0.524	0.507	0.492	0.511	0.485	0.498	0.506	0.517	0.519	0.56	0.524	0.502	0.522	0.513	0.52	0.515	0.536	0.463	0.556	0.544	0.545	0.539	0.511	0.524	0.521	0.517	0.517	0.531
7410	0.504	0.484	0.5	0.495	0.519	0.471	0.527	0.528	0.533	0.532	0.498	0.509	0.5	0.511	0.512	0.525	0.525	0.535	0.545	0.552	0.543	0.523	0.505	0.493	0.51	0.486	0.499	0.506	0.517	0.519	0.561	0.525	0.501	0.522	0.512	0.521	0.515	0.536	0.463	0.557	0.545	0.545	0.538	0.511	0.523	0.521	0.517	0.516	0.532
7440	0.504	0.485	0.5	0.495	0.521	0.471	0.527	0.529	0.531	0.533	0.496	0.509	0.499	0.51	0.512	0.524	0.524	0.536	0.543	0.552	0.541	0.523	0.504	0.492	0.509	0.484	0.499	0.506	0.516	0.519	0.559	0.525	0.5	0.522	0.512	0.52	0.516	0.536	0.462	0.556	0.543	0.545	0.537	0.51	0.523	0.521	0.516	0.515	0.529
7470	0.504	0.485	0.5	0.496	0.52	0.471	0.528	0.528	0.533	0.533	0.498	0.509	0.499	0.511	0.511	0.525	0.525	0.535	0.546	0.552	0.543	0.523	0.505	0.493	0.51	0.485	0.499	0.505	0.517	0.519	0.561	0.525	0.501	0.522	0.513	0.521	0.515	0.537	0.464	0.557	0.546	0.545	0.539	0.512	0.523	0.522	0.517	0.516	0.531
7500	0.504	0.484	0.5	0.495	0.52	0.47	0.527	0.528	0.533	0.532	0.498	0.509	0.498	0.511	0.511	0.524	0.525	0.535	0.545	0.552	0.543	0.522	0.504	0.493	0.509	0.484	0.499	0.505	0.516	0.518	0.56	0.525	0.5	0.522	0.512	0.52	0.515	0.535	0.463	0.556	0.544	0.545	0.538	0.511	0.522	0.521	0.517	0.515	0.531
7530	0.504	0.485	0.5	0.495	0.521	0.472	0.527	0.529	0.533	0.534	0.497	0.508	0.499	0.51	0.512	0.524	0.525	0.536	0.544	0.553	0.542	0.524	0.505	0.493	0.51	0.484	0.499	0.506	0.516	0.519	0.559	0.525	0.5	0.522	0.513	0.521	0.515	0.536	0.463	0.557	0.545	0.546	0.538	0.512	0.522	0.522	0.517	0.515	0.53
7560	0.505	0.484	0.499	0.494	0.518	0.47	0.526	0.528	0.532	0.532	0.497	0.508	0.499	0.509	0.511	0.524	0.525	0.535	0.544	0.552	0.543	0.522	0.505	0.492	0.508	0.484	0.498	0.506	0.516	0.519	0.56	0.524	0.501	0.522	0.512	0.52	0.513	0.536	0.463	0.555	0.544	0.545	0.538	0.51	0.522	0.521	0.515	0.516	0.531
7590	0.504	0.484	0.499	0.494	0.52	0.469	0.527	0.529	0.533	0.532	0.497	0.508	0.499	0.51	0.51	0.524	0.524	0.535	0.545	0.551	0.542	0.522	0.504	0.492	0.509	0.483	0.498	0.504	0.516	0.519	0.56	0.524	0.5	0.522	0.511	0.519	0.513	0.535	0.463	0.556	0.544	0.545	0.538	0.511	0.521	0.52	0.515	0.514	0.531
7620	0.503	0.482	0.497	0.494	0.518	0.47	0.526	0.528	0.532	0.531	0.497	0.507	0.498	0.509	0.51	0.524	0.525	0.535	0.544	0.551	0.542	0.522	0.503	0.492	0.508	0.484	0.497	0.505	0.516	0.519	0.559	0.523	0.5	0.521	0.511	0.519	0.513	0.535	0.463	0.554	0.544	0.544	0.538	0.51	0.522	0.52	0.515	0.515	0.53
7650	0.503	0.483	0.499	0.493	0.519	0.469	0.526	0.528	0.531	0.531	0.496	0.508	0.498	0.508	0.51	0.523	0.524	0.535	0.544	0.552	0.541	0.523	0.502	0.492	0.509	0.483	0.498	0.506	0.516	0.519	0.559	0.525	0.499	0.522	0.51	0.519	0.514	0.534	0.463	0.557	0.543	0.545	0.537	0.511	0.521	0.519	0.516	0.515	0.531
7680	0.503	0.482	0.498	0.493	0.518	0.47	0.527	0.528	0.532	0.532	0.496	0.507	0.498	0.509	0.509	0.524	0.525	0.535	0.544	0.551	0.542	0.522	0.503	0.491	0.508	0.483	0.497	0.505	0.516	0.519	0.559	0.524	0.5	0.52	0.51	0.519	0.513	0.534	0.462	0.554	0.543	0.544	0.538	0.51	0.521	0.519	0.515	0.514	0.529
7710	0.502	0.482	0.497	0.492	0.518	0.469	0.526	0.528	0.532	0.531	0.497	0.507	0.497	0.508	0.509	0.523	0.525	0.535	0.544	0.551	0.542	0.522	0.502	0.491	0.507	0.483	0.498	0.505	0.515	0.518	0.559	0.525	0.498	0.521	0.509	0.519	0.514	0.534	0.463	0.555	0.544	0.544	0.537	0.51	0.52	0.519	0.515	0.515	0.531
7740	0.502	0.483	0.499	0.493	0.519	0.47	0.527	0.529	0.532	0.533	0.496	0.507	0.499	0.509	0.509	0.524	0.524	0.536	0.544	0.552	0.542	0.522	0.503	0.491	0.508	0.483	0.497	0.506	0.516	0.519	0.56	0.524	0.5	0.52	0.511	0.519	0.515	0.536	0.462	0.555	0.544	0.545	0.538	0.511	0.522	0.52	0.516	0.515	0.53
7770	0.502	0.483	0.497	0.492	0.517	0.468	0.526	0.528	0.531	0.531	0.496	0.507	0.497	0.508	0.508	0.523	0.525	0.535	0.544	0.551	0.542	0.522	0.503	0.49	0.507	0.483	0.497	0.505	0.515	0.518	0.559	0.524	0.499	0.52	0.509	0.518	0.514	0.534	0.462	0.555	0.543	0.544	0.537	0.511	0.52	0.519	0.514	0.513	0.529
7800	0.502	0.481	0.498	0.491	0.518	0.469	0.525	0.528	0.531	0.531	0.496	0.505	0.497	0.507	0.509	0.524	0.523	0.535	0.543	0.551	0.542	0.521	0.503	0.49	0.507	0.483	0.497	0.505	0.515	0.519	0.559	0.524	0.499	0.519	0.509	0.519	0.513	0.534	0.462	0.555	0.543	0.544	0.537	0.51	0.52	0.519	0.515	0.515	0.529
7830	0.501	0.482	0.498	0.493	0.518	0.468	0.527	0.528	0.532	0.531	0.496	0.506	0.498	0.508	0.51	0.523	0.524	0.535	0.545	0.55	0.541	0.521	0.503	0.491	0.508	0.483	0.497	0.505	0.515	0.519	0.56	0.524	0.498	0.52	0.509	0.519	0.514	0.534	0.462	0.555	0.544	0.544	0.537	0.51	0.521	0.52	0.515	0.514	0.529
7860	0.5	0.481	0.497	0.491	0.517	0.468	0.525	0.528	0.531	0.532	0.494	0.505	0.497	0.506	0.509	0.522	0.523	0.535	0.544	0.551	0.541	0.521	0.502	0.49	0.507	0.482	0.496	0.505	0.514	0.519	0.559	0.524	0.498	0.519	0.509	0.518	0.513	0.533	0.461	0.555	0.543	0.544	0.537	0.51	0.521	0.518	0.515	0.513	0.527
7890	0.5	0.481	0.497	0.491	0.518	0.47	0.526	0.527	0.532	0.531	0.495	0.506	0.497	0.508	0.509	0.523	0.524	0.535	0.544	0.551	0.542	0.521	0.502	0.491	0.507	0.483	0.497	0.504	0.515	0.519	0.56	0.524	0.498	0.52	0.509	0.518	0.514	0.533	0.462	0.555	0.545	0.544	0.537	0.509	0.519	0.519	0.515	0.513	0.529
7920	0.501	0.481	0.497	0.491	0.517	0.469	0.525	0.528	0.531	0.532	0.495	0.505	0.498	0.508	0.51	0.523	0.522	0.535	0.544	0.551	0.542	0.521	0.503	0.489	0.508	0.483	0.497	0.504	0.515	0.519	0.559	0.524	0.498	0.518	0.509	0.518	0.514	0.534	0.46	0.554	0.544	0.545	0.537	0.509	0.521	0.519	0.515	0.513	0.528
7950	0.499	0.481	0.496	0.49	0.518	0.468	0.525	0.527	0.531	0.531	0.494	0.505	0.496	0.507	0.509	0.522	0.523	0.534	0.544	0.551	0.541	0.521	0.501	0.49	0.506	0.482	0.497	0.503	0.514	0.518	0.559	0.524	0.497	0.52	0.507	0.517	0.512	0.532	0.46	0.554	0.543	0.544	0.536	0.509	0.519	0.518	0.514	0.513	0.529
7980	0.499	0.481	0.498	0.49	0.518	0.468	0.525	0.528	0.531	0.531	0.495	0.506	0.497	0.507	0.51	0.522	0.522	0.536	0.544	0.551	0.542	0.522	0.502	0.489	0.507	0.481	0.497	0.504	0.515	0.519	0.559	0.524	0.498	0.519	0.509	0.518	0.513	0.533	0.461	0.555	0.543	0.545	0.537	0.51	0.52	0.518	0.515	0.513	0.528
8010	0.499	0.48	0.496	0.49	0.517	0.469	0.526	0.528	0.531	0.531	0.495	0.505	0.497	0.507	0.509	0.522	0.522	0.534	0.543	0.551	0.542	0.52	0.502	0.488	0.507	0.482	0.496	0.503	0.515	0.518	0.559	0.523	0.498	0.518	0.508	0.518	0.512	0.534	0.46	0.554	0.543	0.544	0.537	0.508	0.518	0.518	0.513	0.513	0.528
8040	0.499	0.48	0.496	0.489	0.518	0.467	0.524	0.527	0.531	0.531	0.493	0.505	0.495	0.507	0.509	0.522	0.523	0.534	0.544	0.55	0.541	0.521	0.501	0.489	0.506	0.481	0.497	0.503	0.514	0.518	0.558	0.524	0.498	0.519	0.507	0.517	0.512	0.532	0.462	0.554	0.543	0.544	0.536	0.508	0.518	0.518	0.513	0.513	0.529
8070	0.499	0.479	0.495	0.489	0.517	0.468	0.524	0.527	0.53	0.531	0.494	0.503	0.495	0.505	0.509	0.522	0.522	0.534	0.543	0.551	0.542	0.521	0.501	0.488	0.505	0.482	0.497	0.504	0.514	0.519	0.559	0.524	0.498	0.517	0.507	0.517	0.512	0.533	0.46	0.554	0.542	0.544	0.537	0.507	0.518	0.516	0.513	0.513	0.528
8100	0.499	0.479	0.495	0.488	0.516	0.467	0.525	0.527	0.532	0.529	0.494	0.503	0.495	0.506	0.508	0.521	0.522	0.533	0.543	0.55	0.542	0.52	0.5	0.488	0.505	0.481	0.496	0.503	0.514	0.517	0.559	0.523	0.498	0.518	0.507	0.517	0.511	0.532	0.461	0.553	0.543	0.543	0.536	0.507	0.517	0.517	0.511	0.512	0.527
8130	0.499	0.479	0.494	0.488	0.516	0.468	0.523	0.527	0.53	0.531	0.494	0.503	0.496	0.505	0.508	0.522	0.523	0.534	0.543	0.551	0.542	0.521	0.501	0.487	0.505	0.481	0.496	0.505	0.514	0.519	0.559	0.524	0.499	0.518	0.507	0.516	0.511	0.534	0.461	0.554	0.543	0.545	0.537	0.507	0.519	0.517	0.513	0.512	0.528
8160	0.498	0.479	0.496	0.487	0.516	0.466	0.523	0.528	0.53	0.53	0.493	0.503	0.495	0.506	0.508	0.52	0.522	0.534	0.543	0.551	0.54	0.52	0.5	0.488	0.506	0.481	0.495	0.504	0.513	0.518	0.558	0.524	0.498	0.517	0.507	0.516	0.51	0.532	0.46	0.553	0.542	0.543	0.536	0.507	0.518	0.516	0.513	0.512	0.526
8190	0.497	0.479	0.495	0.488	0.516	0.466	0.524	0.527	0.532	0.53	0.492	0.503	0.494	0.506	0.508	0.52	0.523	0.533	0.544	0.551	0.541	0.519	0.499	0.488	0.506	0.48	0.495	0.502	0.514	0.517	0.559	0.523	0.497	0.517	0.506	0.516	0.511	0.531	0.46	0.553	0.543	0.543	0.535	0.507	0.517	0.517	0.512	0.512	0.527
8220	0.497	0.478	0.495	0.487	0.515	0.467	0.523	0.527	0.53	0.53	0.493	0.503	0.494	0.504	0.507	0.522	0.522	0.534	0.542	0.55	0.541	0.52	0.5	0.486	0.505	0.48	0.495	0.503	0.513	0.518	0.558	0.524	0.498	0.516	0.506	0.515	0.511	0.532	0.46	0.553	0.541	0.543	0.536	0.508	0.517	0.515	0.512	0.512	0.527
8250	0.498	0.479	0.495	0.489	0.515	0.468	0.526	0.527	0.531	0.53	0.495	0.503	0.494	0.505	0.508	0.522	0.524	0.533	0.544	0.55	0.541	0.519	0.5	0.488	0.504	0.48	0.495	0.502	0.515	0.518	0.559	0.523	0.498	0.517	0.507	0.516	0.51	0.532	0.46	0.553	0.544	0.544	0.537	0.507	0.517	0.517	0.512	0.512	0.527
8280	0.496	0.479	0.496	0.487	0.515	0.466	0.522	0.527	0.53	0.53	0.492	0.503	0.494	0.505	0.507	0.52	0.522	0.534	0.543	0.551	0.54	0.52	0.5	0.488	0.505	0.479	0.494	0.503	0.514	0.519	0.558	0.523	0.497	0.517	0.507	0.514	0.51	0.532	0.46	0.554	0.543	0.544	0.536	0.508	0.518	0.516	0.512	0.511	0.527
8310	0.497	0.477	0.495	0.487	0.515	0.467	0.523	0.527	0.53	0.53	0.492	0.502	0.494	0.504	0.507	0.522	0.521	0.533	0.542	0.55	0.541	0.518	0.499	0.486	0.505	0.48	0.494	0.502	0.513	0.518	0.558	0.523	0.497	0.516	0.506	0.515	0.511	0.532	0.459	0.553	0.542	0.543	0.536	0.507	0.516	0.515	0.512	0.511	0.526
8340	0.497	0.479	0.495	0.487	0.516	0.467	0.524	0.527	0.531	0.531	0.493	0.503	0.494	0.505	0.506	0.521	0.522	0.534	0.543	0.551	0.541	0.521	0.498	0.487	0.505	0.479	0.495	0.503	0.513	0.518	0.558	0.524	0.497	0.517	0.506	0.515	0.511	0.532	0.46	0.554	0.543	0.544	0.536	0.508	0.517	0.516	0.512	0.511	0.527
8370	0.496	0.476	0.494	0.487	0.514	0.466	0.522	0.526	0.531	0.53	0.492	0.501	0.494	0.505	0.506	0.521	0.521	0.534	0.543	0.551	0.541	0.519	0.499	0.486	0.505	0.48	0.494	0.503	0.514	0.518	0.558	0.523	0.497	0.516	0.507	0.515	0.51	0.532	0.46	0.553	0.543	0.543	0.536	0.507	0.517	0.516	0.511	0.511	0.526
8400	0.495	0.477	0.495	0.487	0.516	0.465	0.525	0.527	0.531	0.531	0.492	0.502	0.494	0.505	0.508	0.52	0.521	0.533	0.543	0.55	0.54	0.52	0.498	0.487	0.504	0.479	0.494	0.502	0.513	0.518	0.558	0.524	0.496	0.516	0.507	0.515	0.511	0.532	0.46	0.554	0.543	0.544	0.536	0.508	0.515	0.516	0.512	0.511	0.526
8430	0.496	0.476	0.494	0.486	0.515	0.466	0.524	0.528	0.531	0.528	0.492	0.501	0.493	0.505	0.506	0.521	0.521	0.533	0.544	0.55	0.541	0.519	0.499	0.487	0.504	0.48	0.494	0.502	0.514	0.518	0.559	0.523	0.496	0.515	0.505	0.517	0.509	0.532	0.46	0.553	0.543	0.543	0.537	0.507	0.515	0.516	0.511	0.512	0.525
8460	0.495	0.476	0.494	0.485	0.515	0.466	0.522	0.527	0.53	0.529	0.492	0.501	0.494	0.504	0.506	0.52	0.52	0.533	0.542	0.55	0.54	0.519	0.498	0.486	0.504	0.479	0.493	0.502	0.513	0.518	0.558	0.523	0.496	0.515	0.506	0.513	0.509	0.532	0.458	0.553	0.542	0.543	0.536	0.507	0.515	0.515	0.511	0.51	0.525
8490	0.496	0.475	0.492	0.485	0.515	0.465	0.523	0.527	0.53	0.529	0.493	0.501	0.493	0.503	0.506	0.52	0.52	0.533	0.543	0.55	0.541	0.518	0.498	0.485	0.503	0.479	0.494	0.502	0.513	0.517	0.559	0.522	0.496	0.514	0.504	0.514	0.508	0.531	0.459	0.551	0.543	0.542	0.536	0.507	0.514	0.515	0.51	0.511	0.525
8520	0.495	0.476	0.493	0.485	0.514	0.464	0.524	0.526	0.531	0.528	0.492	0.501	0.494	0.504	0.505	0.52	0.521	0.532	0.543	0.55	0.54	0.518	0.498	0.486	0.503	0.479	0.494	0.502	0.513	0.517	0.558	0.523	0.495	0.515	0.504	0.514	0.509	0.531	0.46	0.553	0.543	0.543	0.536	0.507	0.514	0.516	0.51	0.51	0.526
8550	0.493	0.476	0.493	0.484	0.514	0.464	0.522	0.527	0.53	0.53	0.491	0.501	0.493	0.503	0.505	0.519	0.52	0.533	0.542	0.55	0.539	0.518	0.498	0.485	0.503	0.478	0.493	0.502	0.512	0.518	0.557	0.523	0.495	0.515	0.505	0.513	0.509	0.531	0.459	0.553	0.541	0.543	0.535	0.506	0.515	0.514	0.511	0.509	0.525
8580	0.493	0.474	0.491	0.484	0.513	0.464	0.523	0.526	0.53	0.528	0.491	0.5	0.492	0.504	0.505	0.52	0.521	0.532	0.543	0.55	0.54	0.518	0.497	0.485	0.502	0.479	0.493	0.501	0.512	0.517	0.558	0.523	0.495	0.514	0.503	0.514	0.508	0.529	0.459	0.551	0.542	0.542	0.535	0.505	0.514	0.515	0.51	0.51	0.525
8610	0.493	0.474	0.492	0.483	0.514	0.464	0.522	0.525	0.53	0.53	0.491	0.501	0.492	0.503	0.505	0.518	0.521	0.533	0.542	0.55	0.539	0.518	0.497	0.485	0.502	0.478	0.493	0.502	0.512	0.517	0.557	0.523	0.495	0.515	0.504	0.513	0.51	0.53	0.459	0.553	0.541	0.543	0.534	0.506	0.515	0.513	0.511	0.509	0.526
8640	0.493	0.473	0.492	0.485	0.513	0.464	0.522	0.527	0.53	0.529	0.49	0.5	0.493	0.503	0.505	0.519	0.521	0.533	0.542	0.55	0.54	0.517	0.498	0.485	0.502	0.478	0.492	0.502	0.513	0.518	0.558	0.522	0.495	0.514	0.505	0.513	0.508	0.53	0.459	0.552	0.541	0.542	0.535	0.505	0.515	0.513	0.51	0.509	0.525
8670	0.494	0.473	0.492	0.484	0.514	0.465	0.524	0.526	0.531	0.528	0.492	0.5	0.492	0.503	0.505	0.52	0.521	0.533	0.543	0.55	0.541	0.517	0.497	0.485	0.502	0.479	0.493	0.502	0.512	0.518	0.558	0.522	0.495	0.514	0.504	0.514	0.508	0.531	0.459	0.552	0.543	0.543	0.536	0.505	0.515	0.515	0.51	0.509	0.525
8700	0.492	0.474	0.492	0.484	0.513	0.463	0.522	0.525	0.53	0.528	0.491	0.5	0.491	0.503	0.506	0.518	0.521	0.532	0.543	0.55	0.539	0.517	0.496	0.485	0.502	0.478	0.493	0.501	0.512	0.517	0.558	0.522	0.495	0.514	0.503	0.514	0.508	0.529	0.459	0.552	0.543	0.543	0.535	0.505	0.513	0.514	0.51	0.508	0.525
8730	0.492	0.474	0.492	0.483	0.514	0.463	0.521	0.526	0.528	0.528	0.491	0.5	0.491	0.502	0.505	0.518	0.519	0.533	0.541	0.549	0.539	0.518	0.497	0.484	0.502	0.477	0.492	0.501	0.511	0.517	0.557	0.522	0.495	0.514	0.503	0.512	0.508	0.53	0.458	0.551	0.541	0.542	0.535	0.505	0.513	0.512	0.51	0.507	0.524
8760	0.493	0.473	0.491	0.483	0.512	0.463	0.523	0.525	0.53	0.528	0.491	0.499	0.491	0.503	0.505	0.518	0.52	0.532	0.542	0.549	0.541	0.517	0.496	0.484	0.501	0.478	0.493	0.501	0.512	0.517	0.558	0.522	0.495	0.513	0.503	0.513	0.507	0.53	0.458	0.552	0.542	0.542	0.535	0.505	0.513	0.513	0.509	0.509	0.525
8790	0.492	0.473	0.491	0.482	0.513	0.463	0.522	0.525	0.53	0.528	0.492	0.499	0.49	0.503	0.504	0.518	0.521	0.533	0.542	0.549	0.54	0.518	0.495	0.484	0.501	0.477	0.493	0.501	0.512	0.517	0.558	0.523	0.495	0.513	0.502	0.512	0.507	0.53	0.458	0.551	0.542	0.542	0.534	0.505	0.512	0.513	0.509	0.508	0.525
8820	0.492	0.473	0.49	0.483	0.513	0.462	0.522	0.525	0.529	0.528	0.491	0.498	0.49	0.502	0.504	0.518	0.519	0.532	0.543	0.549	0.539	0.517	0.494	0.484	0.501	0.477	0.493	0.5	0.511	0.516	0.557	0.522	0.494	0.513	0.502	0.512	0.508	0.529	0.457	0.551	0.542	0.542	0.534	0.505	0.511	0.513	0.509	0.507	0.524
8850	0.491	0.472	0.49	0.483	0.513	0.463	0.521	0.526	0.53	0.528	0.491	0.498	0.49	0.502	0.504	0.519	0.519	0.532	0.543	0.55	0.539	0.517	0.495	0.484	0.501	0.478	0.493	0.501	0.512	0.517	0.558	0.523	0.495	0.513	0.502	0.513	0.508	0.53	0.458	0.551	0.543	0.542	0.535	0.505	0.511	0.514	0.509	0.508	0.524
8880	0.491	0.471	0.489	0.483	0.512	0.461	0.521	0.525	0.529	0.527	0.49	0.497	0.489	0.501	0.503	0.517	0.519	0.532	0.543	0.549	0.539	0.517	0.495	0.484	0.501	0.476	0.492	0.5	0.512	0.516	0.557	0.522	0.494	0.513	0.502	0.511	0.507	0.528	0.457	0.551	0.542	0.541	0.534	0.505	0.511	0.513	0.508	0.507	0.523
8910	0.49	0.471	0.491	0.483	0.513	0.463	0.521	0.526	0.529	0.529	0.489	0.498	0.49	0.501	0.504	0.518	0.519	0.533	0.542	0.55	0.539	0.518	0.495	0.483	0.502	0.476	0.492	0.501	0.512	0.517	0.556	0.523	0.494	0.513	0.502	0.512	0.508	0.529	0.457	0.552	0.541	0.542	0.533	0.505	0.511	0.512	0.508	0.507	0.523
8940	0.491	0.472	0.491	0.483	0.512	0.464	0.522	0.526	0.53	0.528	0.491	0.497	0.49	0.501	0.503	0.519	0.52	0.533	0.543	0.55	0.541	0.517	0.496	0.484	0.501	0.478	0.492	0.501	0.513	0.517	0.558	0.522	0.496	0.512	0.502	0.513	0.507	0.53	0.458	0.552	0.543	0.543	0.536	0.505	0.513	0.514	0.509	0.509	0.524
8970	0.489	0.471	0.49	0.481	0.512	0.463	0.52	0.526	0.528	0.528	0.489	0.497	0.489	0.5	0.504	0.517	0.519	0.532	0.541	0.549	0.539	0.517	0.493	0.482	0.501	0.476	0.492	0.5	0.511	0.517	0.556	0.522	0.494	0.511	0.502	0.511	0.507	0.528	0.457	0.551	0.541	0.542	0.533	0.504	0.511	0.512	0.508	0.507	0.522
9000	0.491	0.472	0.49	0.481	0.511	0.463	0.522	0.526	0.53	0.528	0.49	0.497	0.49	0.501	0.502	0.518	0.52	0.532	0.543	0.549	0.539	0.517	0.494	0.483	0.5	0.476	0.492	0.5	0.512	0.516	0.558	0.522	0.495	0.512	0.502	0.512	0.507	0.529	0.458	0.551	0.543	0.542	0.535	0.506	0.511	0.513	0.508	0.508	0.523
9030	0.489	0.472	0.489	0.479	0.512	0.462	0.52	0.525	0.529	0.527	0.489	0.497	0.489	0.499	0.503	0.517	0.52	0.531	0.543	0.549	0.539	0.517	0.494	0.483	0.5	0.476	0.492	0.5	0.511	0.517	0.557	0.523	0.494	0.512	0.5	0.512	0.507	0.529	0.458	0.551	0.542	0.543	0.534	0.504	0.51	0.513	0.509	0.507	0.523
9060	0.489	0.471	0.488	0.48	0.512	0.461	0.521	0.526	0.529	0.528	0.488	0.496	0.488	0.5	0.504	0.517	0.519	0.531	0.542	0.549	0.538	0.516	0.493	0.482	0.499	0.475	0.492	0.499	0.51	0.517	0.557	0.522	0.494	0.511	0.501	0.511	0.506	0.528	0.457	0.55	0.541	0.542	0.532	0.505	0.51	0.512	0.507	0.507	0.522
9090	0.488	0.47	0.489	0.479	0.512	0.461	0.52	0.526	0.528	0.527	0.488	0.496	0.489	0.5	0.503	0.516	0.519	0.532	0.542	0.55	0.539	0.517	0.493	0.482	0.5	0.475	0.492	0.5	0.51	0.517	0.557	0.522	0.494	0.511	0.501	0.511	0.506	0.529	0.456	0.551	0.541	0.542	0.534	0.504	0.511	0.512	0.507	0.506	0.523
9120	0.488	0.469	0.488	0.479	0.511	0.461	0.52	0.525	0.528	0.527	0.488	0.495	0.488	0.5	0.503	0.517	0.518	0.532	0.541	0.549	0.539	0.516	0.493	0.481	0.499	0.475	0.492	0.5	0.51	0.517	0.557	0.522	0.494	0.51	0.5	0.51	0.505	0.528	0.457	0.55	0.541	0.541	0.534	0.503	0.511	0.51	0.506	0.507	0.522
9150	0.488	0.47	0.489	0.479	0.511	0.46	0.521	0.525	0.53	0.527	0.488	0.495	0.489	0.501	0.503	0.517	0.52	0.532	0.542	0.55	0.538	0.516	0.492	0.482	0.5	0.475	0.491	0.5	0.511	0.517	0.556	0.522	0.493	0.51	0.5	0.511	0.506	0.528	0.457	0.551	0.541	0.542	0.533	0.504	0.51	0.511	0.506	0.505	0.523
9180	0.489	0.47	0.49	0.479	0.511	0.461	0.521	0.526	0.529	0.529	0.488	0.495	0.489	0.499	0.503	0.517	0.519	0.532	0.542	0.55	0.539	0.517	0.493	0.481	0.5	0.475	0.492	0.501	0.511	0.518	0.556	0.523	0.494	0.51	0.501	0.511	0.506	0.53	0.457	0.552	0.542	0.542	0.534	0.504	0.511	0.511	0.507	0.507	0.523
9210	0.488	0.471	0.488	0.478	0.511	0.46	0.521	0.525	0.529	0.528	0.488	0.495	0.489	0.5	0.502	0.515	0.518	0.531	0.542	0.549	0.538	0.516	0.491	0.481	0.499	0.474	0.491	0.499	0.51	0.517	0.556	0.522	0.493	0.51	0.499	0.51	0.505	0.528	0.456	0.551	0.54	0.542	0.533	0.504	0.51	0.51	0.506	0.505	0.523
9240	0.488	0.468	0.488	0.478	0.51	0.46	0.52	0.525	0.528	0.527	0.488	0.494	0.489	0.499	0.501	0.517	0.518	0.532	0.541	0.55	0.539	0.516	0.492	0.48	0.499	0.475	0.491	0.5	0.51	0.517	0.557	0.521	0.494	0.509	0.5	0.511	0.505	0.528	0.456	0.55	0.54	0.542	0.534	0.502	0.509	0.509	0.506	0.507	0.521
9270	0.487	0.469	0.487	0.478	0.51	0.46	0.52	0.525	0.529	0.526	0.489	0.494	0.487	0.499	0.501	0.516	0.519	0.531	0.542	0.548	0.539	0.515	0.491	0.481	0.499	0.475	0.491	0.499	0.51	0.516	0.557	0.522	0.493	0.51	0.5	0.511	0.505	0.527	0.456	0.55	0.542	0.542	0.534	0.503	0.508	0.511	0.506	0.505	0.523
9300	0.487	0.467	0.488	0.479	0.51	0.46	0.52	0.525	0.528	0.527	0.488	0.494	0.488	0.498	0.502	0.517	0.518	0.531	0.541	0.549	0.538	0.515	0.492	0.48	0.498	0.475	0.49	0.499	0.509	0.517	0.556	0.521	0.493	0.509	0.499	0.51	0.505	0.528	0.455	0.55	0.54	0.542	0.533	0.502	0.509	0.509	0.506	0.506	0.521
9330	0.487	0.469	0.488	0.479	0.509	0.459	0.521	0.525	0.529	0.527	0.489	0.494	0.487	0.5	0.501	0.516	0.518	0.531	0.542	0.549	0.539	0.516	0.491	0.481	0.498	0.475	0.491	0.499	0.51	0.516	0.557	0.521	0.494	0.51	0.499	0.51	0.506	0.528	0.457	0.55	0.542	0.541	0.534	0.504	0.509	0.51	0.506	0.507	0.522
9360	0.486	0.467	0.487	0.478	0.51	0.459	0.519	0.524	0.528	0.527	0.488	0.495	0.486	0.498	0.501	0.516	0.518	0.53	0.542	0.549	0.538	0.516	0.491	0.48	0.498	0.475	0.491	0.498	0.51	0.516	0.556	0.522	0.493	0.509	0.498	0.509	0.505	0.528	0.456	0.55	0.54	0.542	0.533	0.503	0.507	0.508	0.506	0.505	0.522
9390	0.487	0.467	0.487	0.477	0.509	0.461	0.519	0.525	0.528	0.526	0.487	0.493	0.487	0.498	0.5	0.516	0.517	0.531	0.541	0.549	0.539	0.514	0.491	0.479	0.497	0.474	0.49	0.499	0.509	0.516	0.556	0.52	0.492	0.507	0.499	0.509	0.503	0.528	0.456	0.549	0.541	0.541	0.533	0.502	0.508	0.508	0.505	0.506	0.522
9420	0.486	0.468	0.487	0.478	0.51	0.46	0.521	0.524	0.528	0.527	0.487	0.493	0.486	0.499	0.501	0.516	0.518	0.531	0.542	0.549	0.538	0.515	0.49	0.48	0.498	0.475	0.491	0.498	0.51	0.516	0.557	0.521	0.492	0.508	0.499	0.509	0.505	0.526	0.457	0.549	0.542	0.541	0.533	0.503	0.508	0.51	0.506	0.505	0.522
9450	0.486	0.466	0.487	0.476	0.51	0.461	0.519	0.524	0.527	0.527	0.487	0.493	0.486	0.498	0.5	0.515	0.517	0.531	0.541	0.549	0.538	0.515	0.491	0.478	0.498	0.474	0.49	0.499	0.509	0.516	0.556	0.521	0.492	0.507	0.498	0.509	0.504	0.527	0.455	0.549	0.539	0.542	0.533	0.503	0.507	0.508	0.505	0.505	0.521
9480	0.485	0.466	0.486	0.477	0.509	0.459	0.52	0.525	0.528	0.526	0.486	0.491	0.486	0.497	0.5	0.515	0.516	0.53	0.541	0.548	0.538	0.513	0.489	0.478	0.497	0.474	0.49	0.497	0.51	0.515	0.557	0.52	0.491	0.507	0.497	0.508	0.503	0.525	0.455	0.547	0.541	0.54	0.532	0.502	0.506	0.509	0.504	0.504	0.52
9510	0.484	0.467	0.486	0.477	0.51	0.459	0.52	0.524	0.528	0.526	0.485	0.492	0.485	0.498	0.501	0.515	0.517	0.529	0.542	0.548	0.538	0.513	0.49	0.479	0.497	0.474	0.49	0.498	0.509	0.516	0.557	0.521	0.492	0.509	0.497	0.509	0.504	0.525	0.456	0.549	0.541	0.541	0.533	0.502	0.506	0.509	0.504	0.505	0.521
9540	0.484	0.466	0.487	0.476	0.51	0.459	0.52	0.526	0.527	0.526	0.486	0.492	0.486	0.498	0.501	0.515	0.516	0.531	0.541	0.549	0.537	0.515	0.49	0.479	0.498	0.473	0.489	0.499	0.51	0.517	0.556	0.522	0.492	0.508	0.499	0.508	0.503	0.526	0.455	0.55	0.54	0.541	0.533	0.502	0.507	0.508	0.504	0.505	0.521
9570	0.484	0.465	0.486	0.475	0.51	0.458	0.52	0.524	0.528	0.525	0.486	0.492	0.485	0.498	0.5	0.515	0.517	0.53	0.542	0.547	0.538	0.513	0.489	0.48	0.496	0.473	0.489	0.497	0.51	0.515	0.556	0.521	0.492	0.507	0.497	0.508	0.502	0.526	0.455	0.548	0.54	0.541	0.533	0.502	0.505	0.508	0.503	0.504	0.521
9600	0.484	0.466	0.486	0.476	0.509	0.459	0.52	0.524	0.528	0.526	0.486	0.491	0.484	0.497	0.499	0.515	0.518	0.53	0.541	0.548	0.538	0.514	0.49	0.479	0.496	0.473	0.489	0.497	0.51	0.515	0.557	0.521	0.493	0.508	0.497	0.508	0.503	0.525	0.456	0.548	0.541	0.541	0.533	0.502	0.506	0.509	0.504	0.505	0.521
9630	0.483	0.465	0.486	0.475	0.51	0.459	0.519	0.524	0.527	0.526	0.485	0.49	0.483	0.496	0.499	0.514	0.516	0.53	0.54	0.549	0.536	0.514	0.488	0.478	0.496	0.472	0.489	0.497	0.509	0.515	0.556	0.521	0.49	0.506	0.497	0.508	0.503	0.525	0.454	0.548	0.54	0.541	0.532	0.501	0.506	0.507	0.504	0.503	0.519
9660	0.484	0.464	0.487	0.476	0.508	0.459	0.519	0.525	0.528	0.526	0.486	0.491	0.486	0.497	0.499	0.515	0.517	0.53	0.541	0.548	0.538	0.514	0.489	0.478	0.496	0.473	0.488	0.498	0.51	0.516	0.556	0.52	0.492	0.506	0.497	0.509	0.503	0.526	0.455	0.548	0.54	0.541	0.533	0.502	0.507	0.508	0.504	0.504	0.52
9690	0.483	0.464	0.485	0.476	0.508	0.458	0.518	0.524	0.527	0.525	0.485	0.49	0.485	0.495	0.498	0.515	0.516	0.529	0.54	0.548	0.538	0.513	0.489	0.477	0.496	0.472	0.488	0.498	0.51	0.516	0.556	0.52	0.492	0.505	0.498	0.507	0.502	0.526	0.454	0.548	0.539	0.541	0.533	0.501	0.505	0.506	0.502	0.503	0.52
9720	0.483	0.463	0.485	0.477	0.508	0.457	0.519	0.524	0.528	0.525	0.486	0.49	0.484	0.496	0.498	0.514	0.516	0.528	0.541	0.548	0.537	0.512	0.487	0.477	0.495	0.473	0.488	0.496	0.509	0.515	0.556	0.52	0.49	0.505	0.496	0.508	0.502	0.525	0.454	0.548	0.54	0.539	0.532	0.501	0.505	0.507	0.503	0.503	0.52
9750	0.482	0.465	0.486	0.475	0.509	0.458	0.519	0.525	0.527	0.526	0.485	0.491	0.486	0.496	0.499	0.515	0.517	0.531	0.541	0.549	0.538	0.515	0.489	0.477	0.497	0.472	0.489	0.498	0.509	0.517	0.556	0.521	0.492	0.507	0.498	0.508	0.504	0.526	0.456	0.55	0.541	0.542	0.533	0.502	0.507	0.508	0.504	0.504	0.521
9780	0.482	0.463	0.484	0.475	0.507	0.458	0.519	0.524	0.528	0.524	0.486	0.49	0.484	0.496	0.498	0.514	0.516	0.528	0.541	0.547	0.537	0.512	0.487	0.476	0.495	0.472	0.488	0.495	0.509	0.516	0.556	0.52	0.49	0.505	0.496	0.507	0.501	0.525	0.454	0.548	0.54	0.539	0.532	0.501	0.504	0.507	0.502	0.502	0.519
9810	0.483	0.464	0.485	0.476	0.508	0.458	0.519	0.525	0.529	0.525	0.486	0.491	0.485	0.498	0.498	0.515	0.517	0.529	0.542	0.548	0.538	0.513	0.488	0.477	0.496	0.472	0.488	0.497	0.51	0.516	0.557	0.52	0.492	0.506	0.497	0.508	0.502	0.526	0.455	0.549	0.541	0.541	0.533	0.501	0.505	0.507	0.502	0.503	0.52
9840	0.481	0.463	0.484	0.474	0.508	0.457	0.518	0.523	0.528	0.525	0.486	0.49	0.483	0.497	0.499	0.514	0.517	0.529	0.541	0.548	0.537	0.513	0.487	0.477	0.495	0.472	0.489	0.496	0.509	0.516	0.557	0.521	0.49	0.505	0.495	0.507	0.503	0.526	0.455	0.549	0.541	0.54	0.532	0.502	0.504	0.507	0.502	0.503	0.521
9870	0.481	0.463	0.484	0.473	0.508	0.456	0.517	0.523	0.528	0.525	0.485	0.49	0.482	0.496	0.498	0.514	0.516	0.528	0.541	0.548	0.537	0.513	0.487	0.476	0.495	0.471	0.488	0.496	0.508	0.516	0.555	0.521	0.489	0.504	0.495	0.506	0.502	0.524	0.453	0.548	0.54	0.54	0.531	0.5	0.503	0.506	0.502	0.502	0.519
9900	0.481	0.463	0.484	0.473	0.506	0.457	0.518	0.524	0.527	0.524	0.486	0.489	0.484	0.496	0.498	0.515	0.516	0.53	0.541	0.548	0.538	0.513	0.488	0.476	0.495	0.471	0.488	0.497	0.509	0.516	0.556	0.52	0.491	0.505	0.496	0.506	0.502	0.526	0.454	0.548	0.54	0.541	0.533	0.501	0.504	0.506	0.502	0.503	0.52
9930	0.481	0.462	0.484	0.472	0.507	0.457	0.518	0.525	0.527	0.525	0.486	0.488	0.484	0.495	0.497	0.514	0.515	0.529	0.541	0.548	0.537	0.513	0.487	0.476	0.495	0.471	0.487	0.497	0.508	0.516	0.556	0.52	0.491	0.504	0.496	0.506	0.501	0.527	0.454	0.549	0.54	0.54	0.532	0.501	0.504	0.506	0.501	0.503	0.52
9960	0.481	0.462	0.485	0.474	0.506	0.456	0.519	0.525	0.528	0.525	0.486	0.489	0.483	0.496	0.498	0.514	0.516	0.529	0.541	0.547	0.538	0.513	0.487	0.477	0.494	0.471	0.488	0.496	0.509	0.515	0.556	0.52	0.491	0.505	0.495	0.507	0.501	0.525	0.455	0.548	0.541	0.54	0.532	0.501	0.503	0.506	0.502	0.503	0.519
9990	0.479	0.461	0.483	0.471	0.506	0.457	0.517	0.524	0.527	0.526	0.485	0.488	0.482	0.494	0.498	0.513	0.515	0.529	0.54	0.548	0.536	0.513	0.486	0.476	0.494	0.47	0.488	0.497	0.508	0.516	0.556	0.521	0.491	0.503	0.494	0.505	0.502	0.524	0.453	0.548	0.54	0.54	0.531	0.5	0.504	0.505	0.502	0.502	0.518
10020	0.48	0.46	0.483	0.472	0.506	0.457	0.517	0.524	0.527	0.525	0.484	0.487	0.482	0.495	0.497	0.513	0.515	0.528	0.539	0.548	0.537	0.512	0.486	0.475	0.494	0.47	0.488	0.497	0.508	0.516	0.555	0.52	0.49	0.503	0.495	0.506	0.501	0.525	0.454	0.547	0.539	0.54	0.533	0.499	0.503	0.504	0.502	0.503	0.517
10050	0.479	0.46	0.482	0.472	0.506	0.456	0.517	0.523	0.527	0.524	0.484	0.487	0.481	0.495	0.497	0.513	0.515	0.528	0.541	0.547	0.537	0.512	0.485	0.475	0.493	0.471	0.488	0.496	0.508	0.515	0.556	0.519	0.49	0.504	0.493	0.506	0.501	0.523	0.453	0.547	0.54	0.54	0.531	0.5	0.503	0.505	0.501	0.502	0.518
10080	0.477	0.46	0.483	0.471	0.508	0.455	0.517	0.523	0.527	0.525	0.483	0.487	0.481	0.494	0.498	0.513	0.514	0.529	0.54	0.548	0.536	0.512	0.484	0.476	0.494	0.47	0.487	0.496	0.507	0.516	0.555	0.521	0.489	0.504	0.494	0.505	0.5	0.523	0.453	0.548	0.54	0.541	0.531	0.499	0.503	0.505	0.502	0.501	0.517
10110	0.477	0.459	0.482	0.47	0.507	0.456	0.516	0.524	0.526	0.525	0.482	0.486	0.481	0.494	0.497	0.513	0.514	0.528	0.54	0.548	0.536	0.511	0.485	0.474	0.494	0.469	0.486	0.496	0.507	0.516	0.554	0.52	0.489	0.502	0.495	0.505	0.5	0.523	0.452	0.547	0.539	0.539	0.53	0.499	0.502	0.504	0.501	0.501	0.517
10140	0.478	0.459	0.482	0.47	0.507	0.455	0.518	0.523	0.527	0.524	0.484	0.487	0.48	0.494	0.496	0.512	0.514	0.529	0.54	0.547	0.536	0.512	0.484	0.476	0.494	0.469	0.487	0.496	0.508	0.515	0.556	0.521	0.49	0.503	0.493	0.505	0.501	0.523	0.454	0.547	0.54	0.54	0.531	0.499	0.501	0.505	0.501	0.5	0.518
10170	0.478	0.46	0.483	0.47	0.506	0.453	0.516	0.523	0.526	0.523	0.483	0.487	0.481	0.494	0.496	0.512	0.515	0.528	0.54	0.547	0.535	0.512	0.485	0.475	0.493	0.469	0.486	0.495	0.507	0.515	0.555	0.52	0.489	0.503	0.493	0.504	0.5	0.523	0.454	0.548	0.539	0.54	0.531	0.499	0.501	0.504	0.501	0.5	0.518
10200	0.477	0.458	0.482	0.47	0.506	0.454	0.515	0.523	0.525	0.524	0.482	0.485	0.48	0.493	0.496	0.512	0.514	0.529	0.54	0.548	0.535	0.511	0.484	0.474	0.493	0.469	0.486	0.496	0.507	0.516	0.554	0.52	0.489	0.502	0.493	0.503	0.499	0.523	0.452	0.547	0.539	0.539	0.53	0.5	0.502	0.502	0.501	0.5	0.517
10230	0.477	0.458	0.481	0.47	0.506	0.455	0.517	0.524	0.526	0.525	0.483	0.485	0.481	0.493	0.496	0.513	0.514	0.529	0.54	0.548	0.536	0.513	0.484	0.474	0.493	0.469	0.486	0.496	0.507	0.516	0.555	0.52	0.49	0.502	0.493	0.503	0.5	0.523	0.452	0.547	0.54	0.54	0.531	0.499	0.502	0.503	0.501	0.5	0.518
10260	0.475	0.458	0.48	0.472	0.506	0.453	0.516	0.522	0.527	0.523	0.482	0.485	0.48	0.494	0.497	0.512	0.514	0.527	0.541	0.547	0.536	0.511	0.483	0.474	0.492	0.469	0.486	0.494	0.507	0.514	0.555	0.52	0.488	0.501	0.492	0.504	0.499	0.522	0.453	0.546	0.54	0.539	0.53	0.498	0.5	0.503	0.501	0.5	0.518
10290	0.475	0.458	0.482	0.471	0.506	0.454	0.517	0.524	0.527	0.525	0.482	0.486	0.481	0.493	0.497	0.512	0.514	0.529	0.54	0.548	0.536	0.512	0.484	0.474	0.493	0.469	0.487	0.494	0.507	0.515	0.555	0.52	0.489	0.502	0.494	0.504	0.5	0.523	0.452	0.547	0.54	0.54	0.531	0.5	0.502	0.504	0.5	0.5	0.518
10320	0.475	0.457	0.48	0.471	0.505	0.453	0.516	0.523	0.527	0.523	0.483	0.484	0.48	0.493	0.496	0.512	0.515	0.528	0.54	0.547	0.536	0.51	0.483	0.473	0.493	0.469	0.486	0.494	0.508	0.515	0.555	0.519	0.489	0.501	0.492	0.505	0.5	0.522	0.452	0.546	0.539	0.54	0.532	0.498	0.5	0.504	0.499	0.5	0.518
10350	0.474	0.459	0.481	0.47	0.505	0.453	0.516	0.523	0.526	0.523	0.481	0.484	0.48	0.492	0.497	0.511	0.515	0.528	0.54	0.547	0.535	0.511	0.483	0.474	0.493	0.469	0.486	0.494	0.507	0.515	0.555	0.52	0.489	0.502	0.492	0.504	0.499	0.522	0.452	0.547	0.539	0.539	0.53	0.499	0.5	0.503	0.5	0.499	0.517
10380	0.476	0.458	0.482	0.469	0.504	0.454	0.516	0.523	0.525	0.524	0.482	0.484	0.48	0.492	0.495	0.512	0.514	0.528	0.539	0.547	0.535	0.511	0.483	0.473	0.492	0.469	0.486	0.495	0.506	0.515	0.555	0.519	0.489	0.501	0.491	0.502	0.499	0.523	0.452	0.547	0.538	0.54	0.531	0.498	0.5	0.502	0.499	0.5	0.516
10410	0.475	0.457	0.481	0.469	0.504	0.454	0.517	0.523	0.527	0.523	0.482	0.483	0.479	0.492	0.495	0.513	0.514	0.527	0.541	0.546	0.537	0.51	0.483	0.473	0.492	0.47	0.486	0.495	0.508	0.515	0.556	0.519	0.489	0.501	0.491	0.503	0.499	0.523	0.453	0.547	0.54	0.539	0.531	0.499	0.5	0.503	0.5	0.501	0.518
10440	0.475	0.458	0.481	0.469	0.505	0.453	0.517	0.523	0.527	0.523	0.481	0.485	0.479	0.493	0.496	0.511	0.514	0.528	0.54	0.547	0.536	0.511	0.483	0.474	0.491	0.468	0.486	0.494	0.507	0.515	0.555	0.52	0.489	0.502	0.492	0.503	0.498	0.523	0.452	0.547	0.54	0.54	0.531	0.5	0.5	0.503	0.5	0.5	0.517
10470	0.474	0.456	0.48	0.468	0.504	0.453	0.516	0.523	0.526	0.524	0.481	0.483	0.479	0.492	0.496	0.511	0.513	0.529	0.54	0.547	0.536	0.511	0.482	0.473	0.492	0.468	0.486	0.495	0.506	0.515	0.554	0.52	0.489	0.5	0.492	0.502	0.498	0.523	0.452	0.547	0.539	0.54	0.53	0.498	0.499	0.502	0.499	0.5	0.516
10500	0.475	0.456	0.479	0.468	0.501	0.452	0.516	0.522	0.526	0.522	0.482	0.483	0.478	0.491	0.494	0.511	0.513	0.527	0.539	0.546	0.536	0.51	0.482	0.473	0.49	0.468	0.485	0.495	0.507	0.514	0.555	0.519	0.489	0.5	0.491	0.503	0.498	0.521	0.452	0.546	0.539	0.538	0.53	0.498	0.499	0.501	0.498	0.499	0.516
10530	0.474	0.455	0.48	0.469	0.503	0.453	0.515	0.523	0.525	0.524	0.482	0.483	0.478	0.491	0.494	0.511	0.513	0.527	0.539	0.547	0.536	0.51	0.482	0.472	0.49	0.468	0.485	0.494	0.506	0.515	0.554	0.519	0.488	0.499	0.491	0.503	0.498	0.522	0.451	0.546	0.538	0.538	0.53	0.497	0.499	0.5	0.498	0.5	0.515
10560	0.474	0.456	0.479	0.467	0.504	0.452	0.516	0.522	0.527	0.523	0.481	0.484	0.478	0.491	0.494	0.51	0.514	0.528	0.54	0.547	0.536	0.511	0.482	0.473	0.491	0.467	0.486	0.495	0.507	0.514	0.555	0.519	0.489	0.5	0.491	0.502	0.498	0.522	0.452	0.546	0.539	0.539	0.531	0.499	0.498	0.501	0.498	0.499	0.516
10590	0.473	0.453	0.479	0.467	0.504	0.452	0.514	0.523	0.525	0.523	0.48	0.482	0.478	0.49	0.495	0.51	0.511	0.527	0.539	0.547	0.535	0.509	0.481	0.471	0.491	0.468	0.485	0.494	0.505	0.515	0.554	0.519	0.488	0.498	0.49	0.502	0.497	0.521	0.45	0.545	0.538	0.539	0.529	0.497	0.498	0.5	0.498	0.498	0.515
10620	0.472	0.454	0.478	0.467	0.503	0.451	0.515	0.522	0.526	0.523	0.48	0.483	0.477	0.491	0.495	0.51	0.513	0.526	0.54	0.546	0.535	0.51	0.48	0.472	0.49	0.467	0.485	0.493	0.506	0.514	0.555	0.519	0.488	0.498	0.49	0.502	0.497	0.52	0.451	0.545	0.538	0.539	0.53	0.497	0.498	0.502	0.498	0.498	0.515
10650	0.471	0.453	0.479	0.467	0.503	0.451	0.514	0.523	0.525	0.523	0.48	0.482	0.478	0.491	0.495	0.51	0.512	0.527	0.539	0.547	0.535	0.509	0.48	0.472	0.491	0.467	0.485	0.494	0.506	0.515	0.554	0.519	0.488	0.498	0.491	0.502	0.497	0.521	0.45	0.546	0.538	0.539	0.53	0.497	0.498	0.501	0.498	0.498	0.514
10680	0.471	0.454	0.479	0.467	0.504	0.45	0.515	0.522	0.526	0.523	0.48	0.483	0.477	0.491	0.494	0.509	0.512	0.527	0.539	0.546	0.535	0.509	0.48	0.471	0.49	0.467	0.485	0.493	0.506	0.514	0.554	0.52	0.487	0.499	0.49	0.501	0.497	0.521	0.451	0.546	0.538	0.539	0.53	0.497	0.497	0.5	0.497	0.497	0.515
10710	0.471	0.453	0.479	0.466	0.503	0.45	0.514	0.523	0.524	0.523	0.481	0.482	0.477	0.491	0.494	0.51	0.512	0.528	0.539	0.547	0.535	0.509	0.48	0.471	0.49	0.467	0.484	0.494	0.506	0.515	0.554	0.519	0.488	0.499	0.491	0.501	0.497	0.522	0.451	0.546	0.539	0.539	0.53	0.498	0.498	0.5	0.498	0.499	0.514
10740	0.471	0.452	0.478	0.467	0.504	0.45	0.514	0.523	0.525	0.523	0.479	0.482	0.476	0.49	0.494	0.509	0.512	0.526	0.539	0.547	0.535	0.509	0.479	0.47	0.49	0.466	0.485	0.493	0.505	0.515	0.553	0.519	0.487	0.498	0.49	0.501	0.497	0.52	0.45	0.546	0.538	0.539	0.529	0.498	0.496	0.5	0.498	0.497	0.514
10770	0.47	0.452	0.478	0.467	0.502	0.451	0.515	0.522	0.526	0.522	0.481	0.48	0.476	0.49	0.493	0.51	0.512	0.526	0.538	0.546	0.535	0.508	0.48	0.47	0.489	0.466	0.484	0.492	0.506	0.514	0.554	0.518	0.487	0.496	0.489	0.502	0.496	0.52	0.45	0.544	0.539	0.537	0.53	0.497	0.497	0.5	0.497	0.498	0.515
10800	0.469	0.452	0.476	0.466	0.503	0.45	0.513	0.522	0.525	0.523	0.48	0.481	0.475	0.489	0.493	0.509	0.513	0.526	0.539	0.547	0.535	0.509	0.479	0.47	0.489	0.466	0.485	0.493	0.506	0.514	0.554	0.519	0.487	0.497	0.488	0.5	0.497	0.52	0.45	0.545	0.538	0.54	0.53	0.498	0.496	0.5	0.498	0.498	0.516
10830	0.47	0.452	0.477	0.466	0.503	0.452	0.514	0.523	0.525	0.522	0.48	0.48	0.476	0.488	0.493	0.51	0.512	0.526	0.538	0.547	0.535	0.509	0.479	0.469	0.489	0.466	0.484	0.493	0.505	0.514	0.554	0.519	0.487	0.496	0.489	0.5	0.497	0.52	0.449	0.545	0.538	0.539	0.53	0.497	0.496	0.499	0.496	0.497	0.515
10860	0.469	0.452	0.476	0.467	0.502	0.449	0.515	0.521	0.526	0.52	0.48	0.479	0.475	0.49	0.492	0.508	0.512	0.526	0.539	0.546	0.535	0.508	0.479	0.47	0.488	0.465	0.484	0.492	0.506	0.513	0.554	0.518	0.487	0.496	0.488	0.5	0.496	0.518	0.449	0.544	0.538	0.537	0.529	0.497	0.496	0.499	0.495	0.497	0.514
10890	0.469	0.452	0.477	0.465	0.503	0.45	0.513	0.522	0.525	0.523	0.479	0.48	0.475	0.488	0.492	0.508	0.512	0.526	0.539	0.547	0.534	0.509	0.478	0.47	0.488	0.465	0.484	0.493	0.505	0.514	0.553	0.519	0.487	0.496	0.489	0.5	0.496	0.52	0.45	0.545	0.537	0.539	0.529	0.497	0.496	0.499	0.497	0.497	0.515
10920	0.47	0.451	0.478	0.467	0.502	0.451	0.515	0.523	0.526	0.522	0.481	0.479	0.476	0.489	0.492	0.509	0.512	0.527	0.539	0.546	0.535	0.509	0.479	0.469	0.489	0.466	0.483	0.493	0.506	0.515	0.554	0.518	0.487	0.495	0.489	0.501	0.496	0.52	0.45	0.544	0.539	0.539	0.53	0.497	0.497	0.499	0.497	0.497	0.514
10950	0.469	0.451	0.478	0.465	0.502	0.451	0.514	0.522	0.525	0.522	0.479	0.48	0.476	0.489	0.492	0.509	0.511	0.527	0.538	0.547	0.534	0.509	0.479	0.469	0.489	0.465	0.483	0.494	0.506	0.514	0.554	0.519	0.487	0.496	0.489	0.5	0.496	0.52	0.45	0.545	0.538	0.539	0.529	0.498	0.496	0.498	0.497	0.496	0.514
10980	0.469	0.451	0.476	0.465	0.503	0.45	0.514	0.522	0.525	0.521	0.479	0.479	0.475	0.489	0.491	0.509	0.512	0.526	0.539	0.546	0.535	0.508	0.478	0.469	0.488	0.465	0.483	0.492	0.506	0.513	0.555	0.518	0.487	0.496	0.487	0.5	0.495	0.519	0.45	0.544	0.538	0.539	0.53	0.497	0.494	0.499	0.495	0.496	0.514
11010	0.467	0.449	0.475	0.465	0.502	0.45	0.513	0.521	0.524	0.522	0.478	0.478	0.475	0.488	0.492	0.509	0.511	0.526	0.538	0.547	0.534	0.509	0.476	0.467	0.488	0.465	0.483	0.492	0.504	0.514	0.553	0.519	0.486	0.494	0.487	0.498	0.496	0.519	0.449	0.544	0.537	0.538	0.529	0.496	0.494	0.497	0.496	0.495	0.513
11040	0.467	0.449	0.476	0.464	0.502	0.449	0.513	0.523	0.524	0.522	0.478	0.478	0.475	0.488	0.492	0.509	0.51	0.526	0.538	0.546	0.534	0.508	0.477	0.468	0.488	0.464	0.483	0.492	0.504	0.515	0.553	0.518	0.486	0.495	0.488	0.499	0.495	0.519	0.449	0.545	0.538	0.539	0.529	0.496	0.494	0.498	0.496	0.495	0.512
11070	0.468	0.449	0.474	0.463	0.5	0.45	0.514	0.521	0.524	0.521	0.479	0.477	0.474	0.488	0.49	0.508	0.511	0.525	0.538	0.546	0.534	0.507	0.477	0.468	0.487	0.464	0.483	0.491	0.505	0.513	0.554	0.517	0.486	0.494	0.487	0.498	0.493	0.518	0.449	0.544	0.538	0.538	0.53	0.495	0.494	0.497	0.494	0.496	0.513
11100	0.467	0.449	0.474	0.463	0.5	0.449	0.513	0.521	0.525	0.52	0.478	0.477	0.473	0.488	0.491	0.508	0.511	0.525	0.539	0.546	0.534	0.508	0.476	0.469	0.486	0.464	0.483	0.49	0.505	0.513	0.554	0.517	0.486	0.494	0.486	0.499	0.494	0.518	0.449	0.544	0.538	0.537	0.529	0.495	0.493	0.497	0.494	0.495	0.513
11130	0.466	0.449	0.476	0.463	0.502	0.45	0.513	0.523	0.525	0.523	0.479	0.478	0.475	0.488	0.492	0.509	0.511	0.527	0.539	0.547	0.534	0.509	0.477	0.468	0.488	0.465	0.483	0.492	0.505	0.514	0.554	0.519	0.486	0.494	0.488	0.499	0.495	0.52	0.45	0.545	0.538	0.54	0.529	0.496	0.494	0.498	0.496	0.496	0.514
11160	0.467	0.448	0.475	0.463	0.5	0.449	0.513	0.522	0.524	0.521	0.478	0.476	0.473	0.487	0.491	0.507	0.51	0.525	0.538	0.546	0.534	0.507	0.476	0.467	0.487	0.464	0.482	0.491	0.505	0.514	0.554	0.518	0.486	0.493	0.487	0.498	0.494	0.518	0.449	0.544	0.537	0.538	0.529	0.494	0.493	0.496	0.495	0.495	0.513
11190	0.466	0.447	0.475	0.462	0.5	0.449	0.513	0.522	0.525	0.522	0.478	0.476	0.474	0.487	0.491	0.508	0.51	0.526	0.537	0.547	0.534	0.507	0.476	0.466	0.486	0.464	0.482	0.492	0.505	0.513	0.553	0.518	0.486	0.493	0.487	0.498	0.494	0.519	0.449	0.544	0.536	0.538	0.529	0.494	0.494	0.497	0.494	0.495	0.512
11220	0.467	0.448	0.474	0.463	0.5	0.448	0.513	0.522	0.525	0.521	0.478	0.477	0.473	0.488	0.49	0.508	0.51	0.525	0.539	0.546	0.535	0.507	0.475	0.467	0.487	0.465	0.483	0.492	0.506	0.514	0.554	0.517	0.486	0.493	0.487	0.499	0.494	0.519	0.449	0.544	0.539	0.538	0.53	0.495	0.493	0.498	0.495	0.496	0.514
11250	0.465	0.447	0.475	0.462	0.501	0.448	0.513	0.521	0.524	0.521	0.478	0.477	0.473	0.486	0.49	0.507	0.51	0.525	0.538	0.546	0.533	0.507	0.475	0.466	0.486	0.463	0.482	0.491	0.504	0.514	0.553	0.518	0.485	0.493	0.487	0.498	0.494	0.518	0.448	0.544	0.537	0.539	0.528	0.495	0.492	0.496	0.494	0.495	0.512
11280	0.466	0.447	0.474	0.463	0.5	0.449	0.513	0.523	0.525	0.521	0.478	0.476	0.473	0.487	0.49	0.507	0.511	0.525	0.538	0.546	0.534	0.507	0.475	0.466	0.486	0.464	0.482	0.492	0.505	0.514	0.554	0.517	0.486	0.493	0.486	0.498	0.494	0.518	0.448	0.542	0.538	0.538	0.529	0.495	0.492	0.497	0.494	0.495	0.513
11310	0.464	0.446	0.474	0.462	0.5	0.447	0.511	0.52	0.524	0.521	0.477	0.475	0.472	0.486	0.49	0.505	0.51	0.525	0.538	0.546	0.533	0.507	0.474	0.466	0.485	0.462	0.482	0.491	0.504	0.513	0.553	0.518	0.484	0.493	0.486	0.498	0.494	0.517	0.448	0.544	0.538	0.538	0.527	0.495	0.492	0.495	0.494	0.494	0.512
11340	0.464	0.447	0.474	0.463	0.5	0.448	0.513	0.52	0.524	0.521	0.478	0.475	0.471	0.487	0.49	0.506	0.511	0.525	0.538	0.545	0.534	0.507	0.474	0.466	0.485	0.463	0.482	0.491	0.504	0.512	0.554	0.517	0.485	0.493	0.485	0.498	0.493	0.517	0.449	0.543	0.538	0.538	0.529	0.494	0.491	0.496	0.493	0.494	0.512
11370	0.464	0.446	0.474	0.463	0.5	0.447	0.512	0.521	0.524	0.521	0.477	0.476	0.472	0.486	0.491	0.506	0.511	0.525	0.539	0.546	0.534	0.507	0.475	0.466	0.486	0.463	0.483	0.491	0.504	0.513	0.553	0.518	0.485	0.493	0.486	0.498	0.495	0.518	0.449	0.544	0.538	0.538	0.529	0.495	0.492	0.496	0.495	0.495	0.513
11400	0.464	0.445	0.473	0.462	0.499	0.448	0.512	0.521	0.524	0.52	0.477	0.474	0.471	0.486	0.489	0.506	0.51	0.525	0.538	0.546	0.534	0.506	0.474	0.465	0.485	0.463	0.481	0.491	0.504	0.512	0.554	0.517	0.485	0.492	0.485	0.498	0.492	0.517	0.448	0.542	0.537	0.538	0.528	0.494	0.491	0.495	0.492	0.493	0.511
11430	0.463	0.444	0.473	0.46	0.499	0.448	0.511	0.521	0.523	0.52	0.477	0.474	0.472	0.485	0.489	0.506	0.51	0.524	0.537	0.546	0.534	0.507	0.474	0.464	0.485	0.462	0.481	0.49	0.503	0.514	0.553	0.517	0.485	0.491	0.485	0.496	0.492	0.518	0.448	0.543	0.537	0.537	0.529	0.494	0.491	0.494	0.492	0.493	0.511
11460	0.463	0.444	0.472	0.462	0.498	0.447	0.512	0.521	0.524	0.52	0.477	0.474	0.47	0.486	0.489	0.506	0.51	0.524	0.538	0.545	0.534	0.506	0.473	0.466	0.484	0.463	0.482	0.49	0.504	0.512	0.553	0.517	0.486	0.491	0.484	0.496	0.493	0.518	0.448	0.542	0.537	0.537	0.528	0.494	0.49	0.495	0.492	0.493	0.511
11490	0.464	0.444	0.473	0.461	0.499	0.449	0.513	0.522	0.524	0.521	0.477	0.474	0.472	0.485	0.489	0.506	0.509	0.526	0.537	0.546	0.534	0.507	0.473	0.465	0.485	0.463	0.481	0.49	0.504	0.514	0.554	0.517	0.486	0.49	0.486	0.497	0.493	0.518	0.448	0.544	0.538	0.538	0.529	0.495	0.491	0.494	0.493	0.494	0.511
11520	0.462	0.444	0.472	0.461	0.499	0.446	0.512	0.52	0.525	0.521	0.477	0.474	0.469	0.485	0.49	0.505	0.51	0.525	0.538	0.546	0.534	0.507	0.472	0.465	0.484	0.462	0.482	0.49	0.503	0.513	0.554	0.518	0.485	0.491	0.484	0.496	0.493	0.517	0.448	0.543	0.538	0.538	0.528	0.495	0.489	0.494	0.493	0.494	0.513
11550	0.463	0.444	0.472	0.46	0.499	0.447	0.512	0.521	0.524	0.519	0.477	0.474	0.47	0.485	0.488	0.505	0.509	0.525	0.538	0.546	0.534	0.505	0.473	0.465	0.485	0.462	0.481	0.49	0.504	0.513	0.554	0.517	0.485	0.49	0.484	0.496	0.492	0.518	0.448	0.542	0.538	0.537	0.528	0.494	0.49	0.494	0.491	0.493	0.511
11580	0.462	0.444	0.472	0.46	0.499	0.446	0.512	0.52	0.525	0.52	0.477	0.474	0.469	0.485	0.489	0.505	0.51	0.525	0.538	0.546	0.534	0.507	0.472	0.465	0.485	0.461	0.482	0.49	0.503	0.513	0.553	0.517	0.484	0.49	0.483	0.496	0.492	0.517	0.448	0.544	0.538	0.538	0.528	0.495	0.49	0.494	0.492	0.492	0.512
11610	0.461	0.443	0.471	0.459	0.497	0.446	0.512	0.521	0.523	0.519	0.477	0.472	0.469	0.484	0.488	0.505	0.509	0.525	0.538	0.545	0.534	0.505	0.473	0.465	0.484	0.461	0.481	0.49	0.504	0.513	0.553	0.517	0.485	0.489	0.483	0.496	0.492	0.517	0.448	0.543	0.538	0.537	0.528	0.494	0.489	0.493	0.491	0.494	0.512
11640	0.459	0.444	0.472	0.459	0.499	0.445	0.513	0.521	0.524	0.52	0.477	0.473	0.469	0.485	0.489	0.504	0.509	0.525	0.538	0.546	0.533	0.506	0.471	0.465	0.484	0.461	0.481	0.489	0.503	0.513	0.553	0.518	0.484	0.49	0.483	0.496	0.492	0.516	0.448	0.544	0.538	0.538	0.528	0.495	0.49	0.494	0.493	0.492	0.512
11670	0.46	0.441	0.472	0.459	0.498	0.447	0.511	0.522	0.523	0.521	0.476	0.472	0.47	0.484	0.489	0.505	0.509	0.525	0.538	0.546	0.534	0.506	0.472	0.463	0.484	0.462	0.481	0.49	0.503	0.514	0.553	0.517	0.484	0.489	0.483	0.496	0.491	0.517	0.447	0.543	0.537	0.538	0.528	0.493	0.49	0.493	0.492	0.494	0.511
11700	0.46	0.441	0.471	0.459	0.496	0.446	0.512	0.522	0.523	0.52	0.476	0.471	0.469	0.484	0.488	0.505	0.508	0.524	0.537	0.545	0.533	0.506	0.472	0.463	0.483	0.461	0.48	0.489	0.504	0.513	0.553	0.517	0.484	0.489	0.483	0.495	0.49	0.517	0.447	0.542	0.537	0.537	0.528	0.493	0.489	0.493	0.491	0.493	0.51
11730	0.459	0.441	0.47	0.459	0.496	0.444	0.511	0.52	0.523	0.519	0.475	0.471	0.468	0.484	0.488	0.503	0.509	0.524	0.538	0.544	0.533	0.505	0.47	0.464	0.482	0.461	0.48	0.489	0.503	0.512	0.553	0.516	0.483	0.488	0.482	0.496	0.491	0.516	0.446	0.542	0.537	0.537	0.527	0.493	0.487	0.494	0.491	0.491	0.51
11760	0.458	0.441	0.47	0.457	0.496	0.446	0.511	0.521	0.523	0.52	0.475	0.471	0.468	0.483	0.487	0.503	0.508	0.524	0.536	0.545	0.532	0.505	0.471	0.463	0.483	0.46	0.48	0.49	0.503	0.513	0.552	0.517	0.484	0.488	0.483	0.494	0.49	0.516	0.446	0.542	0.535	0.537	0.527	0.492	0.488	0.492	0.491	0.492	0.51
11790	0.458	0.441	0.47	0.458	0.497	0.446	0.512	0.52	0.524	0.519	0.476	0.471	0.468	0.484	0.488	0.504	0.509	0.524	0.538	0.545	0.534	0.505	0.47	0.463	0.482	0.461	0.481	0.489	0.504	0.513	0.553	0.517	0.484	0.489	0.482	0.495	0.492	0.516	0.448	0.542	0.538	0.537	0.529	0.494	0.487	0.493	0.491	0.491	0.511
11820	0.458	0.44	0.471	0.458	0.497	0.445	0.511	0.521	0.523	0.52	0.475	0.47	0.468	0.483	0.488	0.503	0.508	0.524	0.537	0.546	0.533	0.505	0.47	0.462	0.484	0.461	0.479	0.489	0.503	0.513	0.552	0.517	0.483	0.486	0.483	0.494	0.491	0.516	0.446	0.542	0.536	0.538	0.527	0.494	0.487	0.492	0.491	0.491	0.51
11850	0.458	0.44	0.468	0.458	0.497	0.445	0.512	0.52	0.524	0.519	0.476	0.471	0.468	0.483	0.487	0.504	0.509	0.524	0.538	0.544	0.534	0.505	0.47	0.463	0.482	0.461	0.479	0.489	0.503	0.512	0.553	0.516	0.484	0.488	0.481	0.495	0.491	0.516	0.448	0.541	0.538	0.537	0.528	0.494	0.486	0.492	0.49	0.491	0.511
11880	0.457	0.439	0.47	0.457	0.496	0.445	0.511	0.521	0.522	0.52	0.474	0.47	0.468	0.482	0.487	0.503	0.508	0.525	0.537	0.545	0.532	0.505	0.47	0.463	0.483	0.46	0.479	0.489	0.503	0.513	0.552	0.517	0.483	0.486	0.483	0.494	0.491	0.516	0.446	0.541	0.536	0.538	0.527	0.492	0.487	0.492	0.49	0.491	0.509
11910	0.458	0.439	0.469	0.457	0.496	0.444	0.512	0.52	0.524	0.518	0.475	0.469	0.467	0.483	0.487	0.503	0.507	0.524	0.537	0.544	0.533	0.504	0.469	0.463	0.481	0.46	0.479	0.488	0.503	0.512	0.553	0.517	0.483	0.486	0.481	0.494	0.49	0.515	0.447	0.541	0.537	0.537	0.527	0.493	0.486	0.492	0.489	0.491	0.509
11940	0.456	0.439	0.469	0.456	0.497	0.444	0.511	0.52	0.523	0.519	0.474	0.47	0.467	0.482	0.487	0.504	0.507	0.525	0.537	0.546	0.532	0.505	0.469	0.462	0.482	0.46	0.479	0.489	0.502	0.513	0.552	0.517	0.483	0.486	0.481	0.493	0.49	0.515	0.446	0.541	0.536	0.538	0.527	0.494	0.486	0.49	0.491	0.492	0.51
11970	0.457	0.437	0.469	0.458	0.497	0.445	0.511	0.522	0.524	0.52	0.475	0.469	0.467	0.482	0.486	0.505	0.508	0.524	0.537	0.545	0.534	0.505	0.469	0.461	0.482	0.46	0.479	0.488	0.503	0.513	0.553	0.516	0.484	0.486	0.482	0.495	0.49	0.516	0.446	0.542	0.537	0.538	0.528	0.493	0.486	0.492	0.49	0.492	0.51
12000	0.456	0.439	0.469	0.456	0.497	0.444	0.51	0.52	0.523	0.52	0.474	0.469	0.467	0.48	0.486	0.504	0.507	0.525	0.537	0.546	0.532	0.505	0.468	0.46	0.482	0.459	0.479	0.488	0.502	0.512	0.552	0.517	0.483	0.486	0.482	0.493	0.491	0.516	0.446	0.542	0.537	0.538	0.527	0.493	0.486	0.491	0.49	0.491	0.509
12030	0.456	0.437	0.467	0.455	0.495	0.444	0.51	0.52	0.523	0.518	0.475	0.468	0.466	0.481	0.485	0.505	0.508	0.523	0.536	0.545	0.533	0.504	0.468	0.461	0.481	0.459	0.479	0.489	0.503	0.512	0.553	0.516	0.483	0.485	0.48	0.493	0.49	0.515	0.446	0.54	0.536	0.536	0.527	0.492	0.486	0.49	0.489	0.491	0.509
12060	0.454	0.438	0.467	0.456	0.495	0.442	0.51	0.519	0.523	0.519	0.473	0.469	0.465	0.481	0.486	0.503	0.507	0.523	0.537	0.545	0.531	0.504	0.467	0.461	0.481	0.458	0.479	0.488	0.502	0.512	0.552	0.516	0.482	0.485	0.481	0.492	0.49	0.514	0.445	0.541	0.536	0.536	0.525	0.492	0.484	0.49	0.489	0.49	0.508
12090	0.455	0.436	0.467	0.456	0.495	0.442	0.511	0.52	0.523	0.518	0.474	0.467	0.465	0.482	0.486	0.504	0.508	0.523	0.538	0.544	0.532	0.504	0.467	0.461	0.481	0.459	0.479	0.487	0.502	0.512	0.553	0.516	0.483	0.485	0.48	0.493	0.489	0.514	0.445	0.54	0.537	0.536	0.527	0.492	0.484	0.49	0.489	0.49	0.509
12120	0.453	0.436	0.468	0.454	0.494	0.442	0.509	0.52	0.522	0.518	0.473	0.467	0.465	0.48	0.486	0.502	0.507	0.523	0.537	0.545	0.531	0.504	0.466	0.46	0.481	0.458	0.479	0.487	0.501	0.512	0.551	0.516	0.482	0.485	0.48	0.492	0.49	0.515	0.445	0.542	0.536	0.537	0.525	0.492	0.484	0.489	0.488	0.49	0.508
12150	0.455	0.436	0.468	0.455	0.494	0.444	0.51	0.521	0.522	0.519	0.474	0.467	0.466	0.48	0.485	0.504	0.508	0.524	0.536	0.545	0.531	0.505	0.467	0.46	0.48	0.458	0.478	0.488	0.502	0.513	0.552	0.516	0.482	0.484	0.481	0.492	0.49	0.515	0.445	0.542	0.536	0.536	0.527	0.492	0.484	0.489	0.488	0.491	0.508
12180	0.453	0.436	0.467	0.456	0.494	0.442	0.51	0.519	0.523	0.518	0.473	0.467	0.464	0.48	0.485	0.503	0.508	0.524	0.538	0.544	0.532	0.504	0.466	0.461	0.48	0.458	0.479	0.487	0.502	0.512	0.553	0.516	0.482	0.485	0.48	0.492	0.489	0.513	0.445	0.54	0.537	0.537	0.526	0.492	0.483	0.489	0.488	0.49	0.509
12210	0.453	0.436	0.467	0.454	0.493	0.443	0.509	0.52	0.522	0.519	0.473	0.467	0.464	0.479	0.485	0.502	0.507	0.523	0.536	0.544	0.531	0.504	0.466	0.459	0.48	0.458	0.477	0.488	0.501	0.512	0.551	0.516	0.482	0.483	0.479	0.491	0.489	0.514	0.445	0.541	0.535	0.536	0.525	0.491	0.484	0.488	0.488	0.489	0.508
12240	0.452	0.434	0.466	0.455	0.493	0.442	0.509	0.52	0.522	0.518	0.473	0.465	0.464	0.48	0.484	0.503	0.507	0.523	0.536	0.544	0.532	0.503	0.466	0.459	0.479	0.459	0.477	0.487	0.502	0.512	0.552	0.515	0.482	0.483	0.479	0.492	0.487	0.513	0.445	0.54	0.536	0.536	0.526	0.49	0.483	0.49	0.487	0.489	0.507
12270	0.452	0.436	0.466	0.455	0.494	0.441	0.509	0.52	0.523	0.518	0.473	0.466	0.464	0.48	0.484	0.502	0.507	0.523	0.538	0.544	0.532	0.505	0.465	0.46	0.479	0.459	0.478	0.487	0.502	0.512	0.553	0.516	0.482	0.484	0.479	0.492	0.489	0.514	0.445	0.541	0.537	0.537	0.527	0.492	0.483	0.49	0.488	0.489	0.509
12300	0.452	0.434	0.466	0.453	0.493	0.442	0.508	0.52	0.522	0.519	0.473	0.464	0.464	0.479	0.483	0.502	0.506	0.522	0.536	0.544	0.531	0.503	0.466	0.458	0.478	0.458	0.477	0.488	0.501	0.512	0.551	0.516	0.482	0.482	0.478	0.491	0.488	0.514	0.444	0.539	0.536	0.536	0.526	0.49	0.483	0.488	0.487	0.489	0.507
12330	0.451	0.434	0.465	0.453	0.494	0.441	0.509	0.519	0.523	0.517	0.473	0.465	0.463	0.48	0.484	0.502	0.507	0.523	0.538	0.544	0.532	0.504	0.465	0.46	0.479	0.458	0.478	0.487	0.503	0.511	0.553	0.516	0.482	0.484	0.478	0.492	0.489	0.513	0.445	0.54	0.537	0.537	0.526	0.492	0.483	0.49	0.488	0.489	0.509
12360	0.45	0.434	0.465	0.454	0.493	0.441	0.51	0.519	0.523	0.517	0.472	0.464	0.462	0.479	0.484	0.503	0.506	0.522	0.536	0.545	0.532	0.503	0.463	0.458	0.478	0.458	0.478	0.487	0.502	0.512	0.553	0.516	0.482	0.483	0.478	0.492	0.488	0.512	0.445	0.539	0.536	0.536	0.526	0.491	0.481	0.488	0.487	0.489	0.509
12390	0.45	0.433	0.467	0.453	0.493	0.442	0.509	0.521	0.522	0.519	0.473	0.464	0.464	0.479	0.484	0.503	0.506	0.524	0.536	0.545	0.531	0.503	0.464	0.459	0.479	0.458	0.477	0.488	0.502	0.512	0.551	0.516	0.482	0.482	0.479	0.491	0.488	0.514	0.444	0.54	0.536	0.536	0.527	0.491	0.483	0.488	0.487	0.489	0.508
12420	0.449	0.433	0.465	0.453	0.494	0.44	0.509	0.518	0.522	0.518	0.472	0.464	0.462	0.479	0.484	0.502	0.506	0.523	0.537	0.544	0.531	0.503	0.463	0.459	0.479	0.458	0.477	0.487	0.502	0.512	0.552	0.516	0.481	0.482	0.478	0.491	0.488	0.513	0.445	0.54	0.537	0.536	0.526	0.49	0.481	0.487	0.487	0.488	0.508
12450	0.45	0.432	0.464	0.452	0.493	0.441	0.509	0.52	0.523	0.517	0.473	0.463	0.463	0.478	0.482	0.502	0.506	0.523	0.536	0.543	0.532	0.502	0.464	0.458	0.477	0.457	0.476	0.487	0.502	0.511	0.552	0.515	0.481	0.482	0.476	0.491	0.486	0.513	0.445	0.539	0.536	0.536	0.526	0.49	0.481	0.488	0.486	0.488	0.507
12480	0.448	0.431	0.465	0.452	0.493	0.44	0.509	0.519	0.521	0.518	0.471	0.463	0.462	0.478	0.484	0.502	0.505	0.523	0.536	0.545	0.53	0.503	0.463	0.458	0.478	0.456	0.476	0.487	0.501	0.512	0.551	0.516	0.481	0.481	0.478	0.49	0.487	0.512	0.444	0.54	0.535	0.536	0.525	0.491	0.48	0.486	0.486	0.488	0.507
12510	0.448	0.433	0.464	0.452	0.494	0.44	0.51	0.52	0.523	0.518	0.473	0.464	0.463	0.478	0.484	0.501	0.507	0.523	0.538	0.544	0.531	0.503	0.462	0.458	0.478	0.456	0.477	0.486	0.501	0.512	0.552	0.516	0.481	0.482	0.477	0.491	0.487	0.513	0.445	0.541	0.537	0.537	0.526	0.491	0.481	0.488	0.487	0.488	0.508
12540	0.448	0.43	0.462	0.452	0.493	0.44	0.508	0.518	0.522	0.517	0.472	0.462	0.461	0.478	0.483	0.502	0.506	0.522	0.536	0.543	0.531	0.501	0.462	0.457	0.477	0.457	0.476	0.486	0.501	0.511	0.552	0.515	0.481	0.48	0.475	0.49	0.486	0.513	0.444	0.539	0.536	0.536	0.525	0.489	0.479	0.487	0.485	0.488	0.506
12570	0.446	0.431	0.463	0.452	0.494	0.439	0.508	0.519	0.522	0.517	0.471	0.463	0.461	0.478	0.483	0.5	0.505	0.522	0.537	0.544	0.53	0.502	0.462	0.457	0.478	0.456	0.476	0.485	0.501	0.512	0.552	0.516	0.481	0.481	0.476	0.489	0.487	0.512	0.443	0.54	0.535	0.536	0.525	0.491	0.48	0.486	0.486	0.488	0.507
12600	0.448	0.431	0.463	0.451	0.493	0.439	0.508	0.518	0.522	0.517	0.472	0.462	0.46	0.478	0.481	0.5	0.506	0.522	0.536	0.543	0.531	0.502	0.461	0.456	0.476	0.455	0.476	0.485	0.501	0.511	0.551	0.515	0.481	0.481	0.475	0.489	0.485	0.512	0.444	0.539	0.535	0.536	0.525	0.49	0.479	0.486	0.485	0.487	0.507
12630	0.447	0.429	0.462	0.451	0.493	0.439	0.507	0.52	0.522	0.517	0.471	0.461	0.461	0.478	0.481	0.501	0.505	0.522	0.536	0.543	0.532	0.502	0.461	0.456	0.476	0.456	0.476	0.485	0.501	0.511	0.551	0.515	0.48	0.48	0.475	0.49	0.485	0.512	0.443	0.539	0.536	0.535	0.525	0.49	0.478	0.486	0.484	0.488	0.506
12660	0.446	0.431	0.464	0.451	0.494	0.44	0.51	0.519	0.523	0.518	0.471	0.462	0.461	0.478	0.483	0.501	0.505	0.523	0.537	0.545	0.531	0.502	0.461	0.457	0.478	0.456	0.476	0.485	0.501	0.512	0.552	0.516	0.481	0.48	0.476	0.489	0.487	0.513	0.443	0.54	0.537	0.537	0.525	0.491	0.479	0.486	0.486	0.488	0.508
12690	0.446	0.428	0.462	0.451	0.492	0.44	0.509	0.519	0.522	0.517	0.471	0.461	0.46	0.477	0.482	0.501	0.505	0.522	0.536	0.543	0.531	0.501	0.461	0.455	0.476	0.456	0.476	0.485	0.501	0.512	0.552	0.515	0.481	0.479	0.474	0.489	0.486	0.512	0.443	0.539	0.535	0.535	0.525	0.491	0.478	0.485	0.484	0.487	0.506
12720	0.445	0.43	0.463	0.451	0.492	0.439	0.508	0.519	0.522	0.517	0.47	0.461	0.459	0.476	0.482	0.499	0.504	0.523	0.535	0.544	0.529	0.502	0.46	0.456	0.476	0.454	0.475	0.485	0.5	0.511	0.551	0.515	0.48	0.479	0.475	0.488	0.485	0.511	0.443	0.54	0.535	0.536	0.524	0.49	0.478	0.485	0.484	0.486	0.506
12750	0.446	0.429	0.461	0.451	0.491	0.439	0.508	0.519	0.522	0.517	0.471	0.46	0.461	0.477	0.481	0.501	0.505	0.522	0.536	0.544	0.531	0.501	0.461	0.456	0.476	0.455	0.475	0.485	0.501	0.512	0.552	0.515	0.481	0.479	0.475	0.489	0.485	0.513	0.444	0.539	0.536	0.535	0.526	0.49	0.478	0.486	0.484	0.487	0.506
12780	0.445	0.427	0.462	0.451	0.49	0.438	0.507	0.519	0.521	0.516	0.47	0.46	0.459	0.476	0.481	0.5	0.504	0.521	0.535	0.543	0.53	0.501	0.46	0.454	0.476	0.455	0.475	0.485	0.5	0.511	0.551	0.514	0.48	0.478	0.474	0.488	0.485	0.512	0.442	0.538	0.535	0.535	0.525	0.489	0.478	0.484	0.483	0.486	0.505
12810	0.446	0.428	0.462	0.451	0.491	0.439	0.508	0.52	0.522	0.517	0.47	0.46	0.461	0.477	0.481	0.5	0.505	0.522	0.535	0.544	0.531	0.501	0.46	0.455	0.475	0.455	0.475	0.485	0.501	0.512	0.551	0.515	0.481	0.478	0.475	0.488	0.485	0.513	0.444	0.539	0.536	0.536	0.525	0.489	0.478	0.485	0.484	0.487	0.506
12840	0.443	0.428	0.46	0.449	0.491	0.437	0.507	0.518	0.521	0.516	0.468	0.459	0.459	0.475	0.482	0.498	0.505	0.522	0.536	0.543	0.53	0.501	0.459	0.455	0.475	0.454	0.475	0.485	0.499	0.511	0.551	0.515	0.479	0.478	0.473	0.487	0.485	0.511	0.442	0.539	0.534	0.536	0.525	0.49	0.477	0.484	0.484	0.485	0.505
12870	0.444	0.427	0.461	0.45	0.491	0.437	0.506	0.52	0.521	0.517	0.469	0.459	0.459	0.474	0.481	0.499	0.504	0.522	0.535	0.544	0.529	0.501	0.458	0.453	0.476	0.454	0.475	0.485	0.499	0.511	0.55	0.515	0.479	0.477	0.474	0.487	0.485	0.512	0.441	0.538	0.534	0.536	0.524	0.488	0.478	0.483	0.484	0.485	0.505
12900	0.444	0.426	0.46	0.45	0.49	0.438	0.507	0.519	0.522	0.517	0.47	0.458	0.458	0.475	0.481	0.5	0.505	0.521	0.535	0.543	0.531	0.501	0.459	0.454	0.474	0.455	0.475	0.485	0.5	0.511	0.551	0.514	0.48	0.477	0.473	0.487	0.484	0.512	0.443	0.538	0.536	0.535	0.526	0.488	0.477	0.484	0.483	0.486	0.506
12930	0.443	0.425	0.46	0.448	0.491	0.438	0.507	0.518	0.521	0.517	0.469	0.456	0.459	0.474	0.48	0.499	0.504	0.521	0.535	0.544	0.53	0.501	0.458	0.453	0.475	0.454	0.475	0.485	0.499	0.512	0.551	0.515	0.48	0.476	0.473	0.486	0.484	0.511	0.442	0.538	0.534	0.536	0.525	0.489	0.476	0.483	0.484	0.486	0.506
12960	0.444	0.426	0.46	0.449	0.491	0.438	0.508	0.519	0.522	0.517	0.47	0.458	0.457	0.475	0.481	0.5	0.505	0.521	0.536	0.543	0.531	0.501	0.458	0.454	0.474	0.454	0.475	0.485	0.5	0.511	0.552	0.515	0.48	0.476	0.473	0.487	0.484	0.512	0.443	0.539	0.536	0.536	0.526	0.489	0.477	0.483	0.483	0.486	0.506
12990	0.442	0.425	0.46	0.448	0.491	0.438	0.508	0.519	0.521	0.518	0.47	0.458	0.458	0.474	0.481	0.5	0.504	0.522	0.536	0.545	0.53	0.502	0.458	0.454	0.475	0.455	0.476	0.485	0.499	0.512	0.551	0.516	0.48	0.476	0.474	0.487	0.485	0.512	0.442	0.54	0.535	0.537	0.525	0.49	0.477	0.483	0.484	0.487	0.506
13020	0.441	0.424	0.458	0.448	0.49	0.438	0.506	0.518	0.522	0.516	0.469	0.456	0.457	0.474	0.48	0.499	0.504	0.52	0.535	0.543	0.53	0.5	0.457	0.453	0.473	0.454	0.474	0.484	0.5	0.51	0.551	0.514	0.479	0.475	0.472	0.486	0.483	0.511	0.442	0.538	0.535	0.535	0.524	0.488	0.475	0.482	0.482	0.486	0.504
13050	0.441	0.424	0.459	0.446	0.49	0.437	0.506	0.519	0.521	0.516	0.468	0.456	0.458	0.474	0.48	0.5	0.504	0.522	0.535	0.544	0.529	0.5	0.458	0.453	0.474	0.454	0.473	0.485	0.499	0.512	0.551	0.515	0.479	0.475	0.473	0.486	0.483	0.51	0.441	0.538	0.534	0.535	0.524	0.488	0.475	0.483	0.482	0.485	0.504
13080	0.441	0.423	0.457	0.448	0.489	0.437	0.507	0.518	0.522	0.516	0.469	0.456	0.456	0.474	0.479	0.499	0.505	0.521	0.535	0.543	0.531	0.501	0.457	0.453	0.473	0.453	0.475	0.485	0.5	0.511	0.551	0.515	0.48	0.475	0.471	0.486	0.484	0.511	0.442	0.539	0.536	0.535	0.525	0.488	0.474	0.483	0.482	0.485	0.505
13110	0.441	0.422	0.458	0.446	0.489	0.438	0.506	0.518	0.521	0.517	0.469	0.456	0.457	0.472	0.479	0.499	0.504	0.521	0.535	0.543	0.529	0.501	0.457	0.451	0.474	0.452	0.473	0.484	0.499	0.511	0.55	0.515	0.479	0.474	0.472	0.484	0.483	0.511	0.441	0.538	0.534	0.536	0.523	0.487	0.475	0.48	0.481	0.484	0.503
13140	0.44	0.423	0.457	0.447	0.489	0.436	0.507	0.518	0.522	0.516	0.469	0.456	0.456	0.473	0.479	0.498	0.504	0.521	0.536	0.543	0.53	0.501	0.457	0.453	0.473	0.453	0.475	0.484	0.5	0.511	0.551	0.515	0.479	0.475	0.471	0.486	0.484	0.511	0.442	0.539	0.535	0.535	0.525	0.489	0.474	0.482	0.482	0.484	0.504
13170	0.439	0.422	0.458	0.446	0.489	0.436	0.506	0.519	0.521	0.516	0.467	0.455	0.456	0.472	0.479	0.498	0.502	0.521	0.535	0.544	0.529	0.5	0.456	0.451	0.473	0.452	0.473	0.484	0.499	0.511	0.55	0.514	0.478	0.474	0.472	0.485	0.483	0.51	0.441	0.538	0.534	0.535	0.524	0.487	0.474	0.48	0.481	0.483	0.503
13200	0.439	0.421	0.458	0.446	0.488	0.436	0.506	0.519	0.521	0.516	0.468	0.454	0.456	0.473	0.479	0.499	0.502	0.521	0.535	0.543	0.529	0.5	0.456	0.451	0.473	0.453	0.473	0.484	0.499	0.511	0.55	0.514	0.478	0.474	0.471	0.485	0.483	0.51	0.441	0.537	0.534	0.535	0.524	0.486	0.473	0.481	0.481	0.484	0.503
13230	0.44	0.422	0.457	0.446	0.488	0.435	0.507	0.518	0.522	0.515	0.469	0.455	0.455	0.473	0.478	0.498	0.504	0.52	0.535	0.543	0.53	0.501	0.456	0.451	0.472	0.452	0.474	0.484	0.5	0.511	0.551	0.514	0.48	0.475	0.47	0.485	0.483	0.51	0.441	0.538	0.535	0.534	0.525	0.488	0.472	0.482	0.48	0.484	0.504
13260	0.439	0.421	0.457	0.445	0.489	0.436	0.506	0.519	0.521	0.517	0.469	0.455	0.456	0.472	0.479	0.498	0.503	0.52	0.535	0.543	0.529	0.501	0.456	0.45	0.472	0.453	0.473	0.484	0.499	0.511	0.551	0.515	0.479	0.473	0.471	0.485	0.483	0.51	0.44	0.537	0.534	0.536	0.524	0.488	0.473	0.48	0.481	0.484	0.503
13290	0.437	0.42	0.457	0.444	0.489	0.434	0.506	0.517	0.52	0.515	0.468	0.455	0.454	0.472	0.477	0.497	0.503	0.521	0.535	0.543	0.529	0.5	0.454	0.451	0.472	0.452	0.473	0.483	0.499	0.509	0.55	0.514	0.478	0.474	0.47	0.483	0.482	0.508	0.441	0.537	0.534	0.535	0.523	0.487	0.472	0.479	0.48	0.483	0.503
13320	0.436	0.42	0.457	0.444	0.488	0.434	0.506	0.517	0.52	0.515	0.467	0.453	0.454	0.472	0.478	0.496	0.502	0.52	0.535	0.542	0.529	0.499	0.454	0.45	0.472	0.451	0.472	0.482	0.499	0.51	0.55	0.514	0.477	0.473	0.471	0.483	0.482	0.508	0.44	0.537	0.534	0.535	0.523	0.487	0.472	0.479	0.48	0.483	0.502
13350	0.438	0.42	0.457	0.445	0.488	0.434	0.506	0.518	0.522	0.516	0.469	0.453	0.455	0.472	0.477	0.498	0.504	0.52	0.536	0.543	0.53	0.5	0.455	0.451	0.471	0.452	0.473	0.484	0.5	0.51	0.551	0.514	0.479	0.472	0.47	0.485	0.483	0.509	0.441	0.537	0.535	0.535	0.524	0.487	0.472	0.48	0.479	0.483	0.502
13380	0.436	0.42	0.458	0.444	0.489	0.435	0.506	0.519	0.52	0.516	0.467	0.453	0.455	0.472	0.477	0.497	0.502	0.521	0.535	0.544	0.529	0.5	0.454	0.45	0.472	0.452	0.472	0.484	0.499	0.511	0.55	0.514	0.478	0.472	0.471	0.484	0.482	0.509	0.441	0.537	0.534	0.536	0.523	0.487	0.472	0.479	0.48	0.483	0.503
13410	0.436	0.419	0.455	0.445	0.488	0.433	0.506	0.517	0.521	0.514	0.467	0.452	0.453	0.472	0.477	0.497	0.503	0.52	0.535	0.542	0.529	0.498	0.453	0.45	0.47	0.451	0.472	0.482	0.499	0.51	0.551	0.513	0.478	0.472	0.468	0.484	0.481	0.508	0.441	0.536	0.534	0.534	0.524	0.488	0.471	0.48	0.479	0.482	0.503
13440	0.435	0.419	0.454	0.444	0.489	0.433	0.506	0.517	0.521	0.514	0.467	0.452	0.453	0.471	0.477	0.496	0.503	0.519	0.535	0.542	0.529	0.499	0.453	0.45	0.47	0.451	0.472	0.482	0.499	0.51	0.55	0.513	0.477	0.472	0.468	0.483	0.48	0.508	0.441	0.536	0.534	0.534	0.523	0.487	0.47	0.479	0.479	0.482	0.503
13470	0.435	0.418	0.456	0.445	0.488	0.434	0.507	0.519	0.521	0.515	0.468	0.451	0.454	0.471	0.476	0.498	0.503	0.52	0.535	0.543	0.53	0.499	0.454	0.45	0.471	0.451	0.473	0.483	0.499	0.511	0.551	0.514	0.479	0.472	0.469	0.484	0.481	0.51	0.441	0.537	0.535	0.535	0.525	0.488	0.471	0.48	0.479	0.483	0.503
13500	0.433	0.418	0.455	0.443	0.488	0.433	0.506	0.517	0.521	0.515	0.467	0.451	0.452	0.471	0.477	0.497	0.503	0.52	0.536	0.543	0.529	0.499	0.452	0.45	0.471	0.451	0.473	0.482	0.498	0.51	0.55	0.514	0.477	0.472	0.468	0.482	0.481	0.508	0.44	0.537	0.534	0.534	0.522	0.487	0.47	0.478	0.479	0.481	0.503
13530	0.433	0.416	0.456	0.442	0.488	0.433	0.504	0.518	0.52	0.515	0.466	0.45	0.452	0.47	0.476	0.498	0.501	0.52	0.534	0.543	0.528	0.499	0.452	0.447	0.471	0.45	0.471	0.482	0.497	0.51	0.549	0.514	0.477	0.47	0.468	0.482	0.48	0.508	0.44	0.537	0.533	0.535	0.522	0.485	0.47	0.476	0.479	0.482	0.501
13560	0.434	0.416	0.455	0.443	0.486	0.433	0.505	0.518	0.52	0.515	0.467	0.45	0.452	0.47	0.475	0.497	0.502	0.52	0.534	0.543	0.529	0.498	0.452	0.448	0.47	0.45	0.472	0.482	0.498	0.511	0.55	0.514	0.478	0.47	0.468	0.482	0.48	0.509	0.44	0.536	0.533	0.534	0.524	0.486	0.469	0.478	0.479	0.482	0.502
13590	0.433	0.417	0.454	0.444	0.488	0.433	0.506	0.518	0.522	0.515	0.467	0.451	0.452	0.471	0.476	0.496	0.503	0.52	0.536	0.543	0.529	0.499	0.451	0.449	0.47	0.45	0.473	0.482	0.498	0.51	0.551	0.514	0.477	0.47	0.467	0.483	0.481	0.508	0.441	0.537	0.535	0.535	0.523	0.487	0.468	0.479	0.479	0.482	0.503
13620	0.432	0.415	0.454	0.443	0.486	0.434	0.505	0.518	0.52	0.516	0.467	0.45	0.452	0.469	0.476	0.497	0.502	0.52	0.534	0.543	0.528	0.498	0.451	0.447	0.47	0.45	0.471	0.482	0.497	0.511	0.549	0.514	0.478	0.469	0.468	0.482	0.48	0.508	0.44	0.536	0.533	0.534	0.523	0.486	0.469	0.478	0.477	0.482	0.501
13650	0.431	0.416	0.454	0.443	0.487	0.432	0.506	0.517	0.52	0.515	0.466	0.45	0.452	0.469	0.476	0.496	0.502	0.52	0.535	0.544	0.528	0.499	0.451	0.448	0.47	0.45	0.472	0.482	0.498	0.511	0.55	0.514	0.477	0.469	0.468	0.482	0.481	0.507	0.44	0.538	0.534	0.536	0.523	0.487	0.469	0.479	0.479	0.482	0.502
13680	0.431	0.414	0.453	0.442	0.486	0.433	0.505	0.518	0.519	0.514	0.466	0.449	0.452	0.468	0.475	0.496	0.502	0.519	0.535	0.543	0.528	0.498	0.451	0.446	0.469	0.45	0.47	0.482	0.497	0.51	0.55	0.513	0.477	0.468	0.467	0.481	0.479	0.507	0.44	0.536	0.533	0.534	0.523	0.485	0.468	0.477	0.477	0.481	0.501
13710	0.431	0.414	0.453	0.441	0.486	0.433	0.505	0.517	0.52	0.515	0.466	0.449	0.451	0.468	0.475	0.495	0.501	0.52	0.534	0.543	0.528	0.498	0.45	0.447	0.469	0.449	0.471	0.483	0.498	0.511	0.549	0.514	0.477	0.468	0.468	0.48	0.48	0.507	0.439	0.536	0.533	0.535	0.523	0.486	0.468	0.477	0.477	0.48	0.501
13740	0.429	0.414	0.452	0.441	0.486	0.431	0.505	0.516	0.52	0.514	0.465	0.448	0.45	0.468	0.474	0.495	0.502	0.519	0.535	0.542	0.528	0.498	0.449	0.447	0.468	0.448	0.47	0.482	0.497	0.509	0.55	0.513	0.476	0.468	0.466	0.48	0.479	0.506	0.44	0.536	0.533	0.534	0.523	0.486	0.467	0.477	0.477	0.48	0.501
13770	0.429	0.414	0.453	0.44	0.486	0.433	0.504	0.517	0.52	0.515	0.464	0.449	0.45	0.468	0.475	0.495	0.501	0.519	0.535	0.542	0.527	0.498	0.449	0.446	0.468	0.448	0.47	0.482	0.497	0.51	0.549	0.514	0.476	0.468	0.466	0.48	0.479	0.507	0.439	0.536	0.533	0.535	0.522	0.486	0.467	0.476	0.477	0.479	0.5
13800	0.43	0.413	0.452	0.442	0.486	0.432	0.505	0.517	0.521	0.514	0.465	0.447	0.45	0.468	0.474	0.495	0.502	0.519	0.535	0.542	0.529	0.497	0.45	0.447	0.468	0.449	0.47	0.482	0.498	0.51	0.551	0.513	0.477	0.468	0.466	0.482	0.479	0.506	0.44	0.536	0.535	0.534	0.523	0.485	0.466	0.477	0.477	0.481	0.501
13830	0.429	0.413	0.453	0.441	0.486	0.432	0.504	0.518	0.519	0.514	0.464	0.447	0.45	0.467	0.474	0.494	0.5	0.519	0.534	0.542	0.528	0.497	0.448	0.445	0.468	0.448	0.47	0.482	0.497	0.51	0.549	0.513	0.476	0.467	0.466	0.48	0.479	0.507	0.439	0.535	0.533	0.535	0.522	0.485	0.466	0.475	0.476	0.48	0.5
13860	0.429	0.412	0.452	0.442	0.486	0.432	0.505	0.518	0.52	0.514	0.466	0.447	0.449	0.468	0.474	0.495	0.501	0.519	0.535	0.542	0.529	0.497	0.448	0.445	0.468	0.448	0.47	0.482	0.498	0.51	0.55	0.513	0.476	0.467	0.466	0.481	0.479	0.507	0.44	0.535	0.534	0.534	0.523	0.486	0.466	0.477	0.476	0.481	0.501
13890	0.428	0.413	0.451	0.441	0.487	0.431	0.504	0.517	0.521	0.514	0.465	0.446	0.449	0.468	0.474	0.494	0.501	0.519	0.535	0.542	0.528	0.497	0.447	0.447	0.468	0.448	0.47	0.481	0.498	0.51	0.55	0.514	0.476	0.468	0.465	0.481	0.479	0.506	0.44	0.536	0.535	0.534	0.523	0.486	0.465	0.475	0.476	0.48	0.501
13920	0.426	0.411	0.451	0.44	0.486	0.431	0.504	0.517	0.519	0.514	0.464	0.447	0.448	0.466	0.474	0.494	0.5	0.519	0.533	0.542	0.527	0.498	0.447	0.444	0.467	0.447	0.47	0.481	0.497	0.51	0.548	0.513	0.475	0.466	0.465	0.479	0.479	0.506	0.438	0.535	0.533	0.534	0.522	0.486	0.464	0.474	0.476	0.479	0.5
13950	0.428	0.411	0.45	0.44	0.485	0.431	0.504	0.517	0.52	0.514	0.465	0.445	0.449	0.468	0.473	0.495	0.501	0.519	0.535	0.542	0.529	0.497	0.448	0.445	0.467	0.448	0.469	0.481	0.498	0.51	0.55	0.513	0.476	0.466	0.465	0.481	0.478	0.506	0.44	0.535	0.534	0.534	0.523	0.485	0.465	0.475	0.475	0.48	0.5
13980	0.426	0.409	0.45	0.439	0.484	0.431	0.504	0.517	0.519	0.514	0.465	0.444	0.447	0.466	0.473	0.494	0.5	0.519	0.533	0.542	0.528	0.496	0.447	0.444	0.467	0.448	0.469	0.481	0.497	0.51	0.549	0.512	0.475	0.465	0.464	0.479	0.477	0.507	0.438	0.534	0.533	0.533	0.523	0.485	0.464	0.474	0.474	0.48	0.499
14010	0.426	0.409	0.45	0.438	0.484	0.431	0.503	0.517	0.519	0.514	0.465	0.445	0.448	0.466	0.474	0.494	0.5	0.519	0.533	0.542	0.527	0.497	0.447	0.444	0.467	0.447	0.469	0.481	0.497	0.51	0.548	0.513	0.475	0.465	0.464	0.479	0.477	0.506	0.437	0.535	0.532	0.534	0.522	0.485	0.464	0.473	0.475	0.479	0.498
14040	0.426	0.41	0.45	0.44	0.484	0.43	0.505	0.517	0.521	0.514	0.465	0.444	0.448	0.467	0.473	0.494	0.501	0.518	0.535	0.542	0.528	0.497	0.447	0.445	0.466	0.447	0.47	0.481	0.497	0.51	0.551	0.512	0.476	0.465	0.464	0.48	0.478	0.506	0.439	0.535	0.534	0.533	0.523	0.485	0.464	0.475	0.475	0.48	0.5
14070	0.424	0.409	0.449	0.438	0.484	0.43	0.504	0.516	0.519	0.514	0.463	0.444	0.447	0.465	0.474	0.493	0.5	0.518	0.534	0.542	0.527	0.497	0.445	0.443	0.467	0.446	0.469	0.48	0.496	0.509	0.548	0.513	0.474	0.465	0.463	0.479	0.478	0.505	0.437	0.535	0.533	0.534	0.521	0.485	0.463	0.473	0.475	0.478	0.498
14100	0.425	0.408	0.45	0.438	0.483	0.431	0.504	0.518	0.519	0.514	0.465	0.443	0.448	0.465	0.473	0.495	0.5	0.518	0.534	0.542	0.528	0.497	0.446	0.443	0.466	0.446	0.469	0.481	0.496	0.51	0.549	0.512	0.476	0.464	0.464	0.478	0.477	0.506	0.438	0.535	0.533	0.534	0.522	0.484	0.464	0.473	0.474	0.479	0.499
14130	0.426	0.408	0.449	0.44	0.484	0.431	0.505	0.517	0.521	0.514	0.465	0.443	0.448	0.466	0.472	0.494	0.5	0.518	0.534	0.542	0.528	0.497	0.446	0.443	0.465	0.447	0.47	0.481	0.497	0.51	0.55	0.512	0.476	0.464	0.464	0.479	0.476	0.507	0.439	0.536	0.533	0.534	0.523	0.485	0.464	0.473	0.474	0.479	0.499
14160	0.423	0.409	0.447	0.437	0.484	0.429	0.504	0.515	0.52	0.514	0.464	0.443	0.446	0.465	0.472	0.493	0.5	0.517	0.534	0.542	0.528	0.497	0.443	0.443	0.465	0.445	0.47	0.48	0.496	0.509	0.549	0.512	0.475	0.464	0.462	0.477	0.476	0.504	0.438	0.535	0.533	0.533	0.521	0.485	0.462	0.472	0.474	0.477	0.498
14190	0.423	0.408	0.448	0.437	0.484	0.43	0.503	0.517	0.52	0.514	0.463	0.443	0.446	0.465	0.473	0.493	0.5	0.519	0.534	0.543	0.527	0.497	0.444	0.443	0.465	0.446	0.47	0.479	0.496	0.509	0.549	0.513	0.475	0.464	0.463	0.478	0.477	0.505	0.438	0.536	0.534	0.534	0.521	0.484	0.462	0.473	0.475	0.478	0.499
14220	0.423	0.407	0.448	0.437	0.482	0.43	0.503	0.517	0.519	0.512	0.464	0.442	0.446	0.466	0.471	0.494	0.499	0.518	0.535	0.541	0.528	0.497	0.444	0.443	0.465	0.446	0.469	0.479	0.497	0.509	0.55	0.512	0.475	0.463	0.462	0.478	0.476	0.505	0.438	0.535	0.534	0.533	0.522	0.484	0.462	0.474	0.473	0.478	0.499
14250	0.422	0.406	0.447	0.437	0.484	0.428	0.503	0.516	0.519	0.513	0.462	0.442	0.445	0.464	0.472	0.493	0.5	0.517	0.534	0.542	0.527	0.497	0.443	0.442	0.464	0.445	0.469	0.479	0.495	0.509	0.549	0.512	0.474	0.463	0.462	0.477	0.476	0.504	0.437	0.535	0.533	0.533	0.521	0.484	0.461	0.472	0.473	0.477	0.498
14280	0.423	0.405	0.447	0.437	0.482	0.429	0.502	0.515	0.519	0.513	0.464	0.441	0.444	0.465	0.471	0.493	0.499	0.517	0.534	0.541	0.528	0.497	0.443	0.442	0.463	0.445	0.468	0.479	0.496	0.509	0.549	0.512	0.475	0.462	0.461	0.477	0.475	0.504	0.438	0.535	0.533	0.533	0.522	0.484	0.461	0.472	0.473	0.478	0.498
14310	0.421	0.406	0.447	0.436	0.483	0.428	0.502	0.516	0.519	0.513	0.462	0.441	0.445	0.464	0.472	0.492	0.499	0.518	0.534	0.542	0.527	0.498	0.443	0.442	0.465	0.444	0.469	0.479	0.496	0.509	0.549	0.512	0.474	0.462	0.462	0.476	0.476	0.504	0.437	0.535	0.532	0.533	0.521	0.484	0.461	0.471	0.474	0.476	0.497
14340	0.422	0.405	0.448	0.436	0.483	0.43	0.503	0.518	0.519	0.514	0.463	0.441	0.445	0.463	0.471	0.493	0.499	0.518	0.534	0.543	0.527	0.497	0.443	0.441	0.464	0.445	0.468	0.48	0.496	0.51	0.549	0.512	0.475	0.461	0.461	0.477	0.476	0.505	0.436	0.535	0.533	0.534	0.521	0.483	0.461	0.471	0.473	0.478	0.497
14370	0.42	0.404	0.446	0.434	0.483	0.428	0.502	0.515	0.519	0.513	0.462	0.441	0.444	0.463	0.471	0.491	0.498	0.518	0.534	0.541	0.526	0.497	0.442	0.441	0.464	0.444	0.468	0.479	0.496	0.509	0.548	0.512	0.475	0.462	0.461	0.476	0.476	0.503	0.436	0.535	0.532	0.533	0.521	0.483	0.46	0.471	0.473	0.476	0.497
14400	0.421	0.404	0.446	0.435	0.481	0.429	0.502	0.516	0.519	0.513	0.462	0.439	0.445	0.462	0.47	0.492	0.498	0.518	0.533	0.541	0.527	0.496	0.442	0.441	0.463	0.444	0.467	0.48	0.496	0.51	0.549	0.512	0.475	0.46	0.461	0.476	0.475	0.504	0.436	0.534	0.532	0.533	0.522	0.482	0.46	0.471	0.472	0.477	0.497
14430	0.42	0.404	0.446	0.434	0.483	0.427	0.502	0.516	0.519	0.513	0.463	0.439	0.443	0.463	0.471	0.491	0.499	0.518	0.534	0.54	0.527	0.497	0.441	0.441	0.463	0.444	0.468	0.479	0.496	0.508	0.549	0.512	0.474	0.461	0.459	0.476	0.475	0.503	0.437	0.534	0.533	0.532	0.521	0.483	0.459	0.471	0.473	0.476	0.497
14460	0.418	0.403	0.444	0.433	0.482	0.427	0.502	0.515	0.519	0.513	0.462	0.439	0.443	0.462	0.471	0.491	0.499	0.518	0.533	0.542	0.527	0.497	0.441	0.44	0.463	0.443	0.468	0.48	0.495	0.509	0.549	0.512	0.474	0.46	0.46	0.476	0.475	0.503	0.436	0.535	0.532	0.533	0.521	0.483	0.459	0.47	0.473	0.476	0.497
14490	0.419	0.401	0.444	0.435	0.482	0.428	0.502	0.516	0.518	0.513	0.462	0.438	0.442	0.462	0.469	0.492	0.498	0.516	0.533	0.541	0.526	0.495	0.441	0.439	0.462	0.444	0.467	0.478	0.495	0.509	0.549	0.511	0.474	0.459	0.459	0.475	0.474	0.504	0.436	0.532	0.532	0.532	0.521	0.482	0.458	0.469	0.471	0.476	0.496
14520	0.419	0.402	0.443	0.434	0.482	0.427	0.503	0.516	0.52	0.513	0.463	0.439	0.443	0.462	0.47	0.492	0.499	0.517	0.534	0.541	0.528	0.497	0.441	0.441	0.462	0.444	0.468	0.479	0.496	0.509	0.55	0.512	0.474	0.46	0.459	0.476	0.475	0.504	0.438	0.534	0.533	0.533	0.521	0.484	0.459	0.471	0.472	0.476	0.498
14550	0.417	0.401	0.444	0.432	0.481	0.427	0.502	0.515	0.518	0.513	0.461	0.437	0.442	0.461	0.469	0.491	0.497	0.517	0.533	0.542	0.526	0.495	0.44	0.439	0.462	0.443	0.466	0.479	0.494	0.509	0.548	0.512	0.474	0.459	0.459	0.475	0.473	0.503	0.437	0.533	0.531	0.533	0.521	0.482	0.458	0.468	0.472	0.475	0.495
14580	0.418	0.401	0.443	0.434	0.481	0.427	0.503	0.516	0.519	0.512	0.463	0.437	0.443	0.462	0.468	0.491	0.498	0.517	0.534	0.54	0.527	0.495	0.439	0.439	0.461	0.443	0.466	0.479	0.496	0.508	0.549	0.511	0.474	0.458	0.459	0.475	0.474	0.503	0.437	0.534	0.534	0.532	0.521	0.482	0.458	0.47	0.47	0.476	0.497
14610	0.417	0.4	0.443	0.434	0.48	0.427	0.501	0.516	0.518	0.512	0.462	0.436	0.442	0.461	0.469	0.491	0.497	0.517	0.533	0.541	0.527	0.494	0.44	0.439	0.462	0.444	0.466	0.479	0.496	0.509	0.549	0.512	0.474	0.458	0.458	0.474	0.473	0.504	0.437	0.533	0.533	0.533	0.521	0.482	0.457	0.468	0.471	0.476	0.496
14640	0.415	0.401	0.444	0.433	0.481	0.426	0.502	0.515	0.518	0.513	0.461	0.437	0.441	0.46	0.469	0.49	0.497	0.517	0.534	0.541	0.526	0.495	0.438	0.439	0.462	0.442	0.467	0.478	0.494	0.508	0.548	0.512	0.473	0.458	0.459	0.474	0.475	0.502	0.437	0.535	0.532	0.533	0.52	0.482	0.456	0.468	0.47	0.475	0.497
14670	0.415	0.399	0.444	0.432	0.481	0.426	0.501	0.516	0.518	0.513	0.461	0.436	0.442	0.46	0.469	0.49	0.497	0.517	0.533	0.542	0.526	0.495	0.439	0.438	0.462	0.442	0.466	0.479	0.495	0.51	0.548	0.512	0.473	0.457	0.458	0.473	0.473	0.502	0.436	0.535	0.531	0.533	0.52	0.482	0.457	0.467	0.47	0.476	0.496
14700	0.415	0.399	0.442	0.432	0.48	0.425	0.501	0.515	0.519	0.511	0.46	0.436	0.44	0.46	0.468	0.489	0.497	0.516	0.534	0.54	0.526	0.494	0.438	0.438	0.46	0.442	0.466	0.478	0.495	0.508	0.548	0.511	0.473	0.457	0.457	0.474	0.473	0.502	0.437	0.534	0.532	0.532	0.52	0.482	0.456	0.468	0.47	0.474	0.496
14730	0.415	0.398	0.443	0.432	0.479	0.426	0.502	0.516	0.518	0.513	0.461	0.435	0.441	0.459	0.468	0.49	0.496	0.517	0.533	0.541	0.526	0.494	0.438	0.437	0.461	0.442	0.465	0.479	0.495	0.509	0.548	0.512	0.473	0.456	0.458	0.473	0.472	0.501	0.436	0.533	0.532	0.532	0.521	0.481	0.457	0.467	0.469	0.475	0.494
14760	0.414	0.397	0.442	0.432	0.48	0.426	0.501	0.516	0.518	0.512	0.461	0.434	0.44	0.46	0.468	0.49	0.497	0.516	0.533	0.541	0.527	0.494	0.438	0.437	0.46	0.442	0.466	0.478	0.495	0.509	0.548	0.511	0.474	0.456	0.457	0.474	0.472	0.502	0.437	0.533	0.532	0.533	0.521	0.482	0.456	0.466	0.468	0.475	0.496
14790	0.413	0.398	0.442	0.431	0.481	0.425	0.5	0.515	0.518	0.512	0.459	0.435	0.439	0.46	0.468	0.489	0.496	0.516	0.534	0.54	0.526	0.494	0.436	0.437	0.46	0.441	0.466	0.477	0.494	0.508	0.548	0.512	0.472	0.456	0.457	0.472	0.473	0.502	0.436	0.533	0.532	0.532	0.519	0.481	0.455	0.466	0.469	0.474	0.495
14820	0.413	0.396	0.442	0.431	0.479	0.425	0.502	0.515	0.518	0.512	0.46	0.433	0.44	0.459	0.466	0.489	0.497	0.517	0.533	0.54	0.526	0.494	0.437	0.436	0.46	0.441	0.465	0.477	0.495	0.509	0.548	0.511	0.473	0.455	0.457	0.473	0.471	0.501	0.435	0.533	0.532	0.532	0.52	0.48	0.455	0.466	0.468	0.474	0.494
14850	0.413	0.396	0.442	0.432	0.481	0.425	0.502	0.515	0.519	0.512	0.461	0.434	0.439	0.46	0.467	0.489	0.498	0.516	0.534	0.541	0.528	0.495	0.437	0.437	0.46	0.443	0.467	0.478	0.496	0.508	0.549	0.512	0.473	0.456	0.457	0.474	0.472	0.502	0.437	0.534	0.533	0.533	0.521	0.482	0.455	0.467	0.468	0.475	0.496
14880	0.412	0.395	0.441	0.431	0.479	0.425	0.501	0.516	0.518	0.512	0.46	0.433	0.439	0.458	0.466	0.489	0.497	0.516	0.533	0.541	0.526	0.494	0.436	0.435	0.459	0.441	0.465	0.477	0.494	0.509	0.548	0.511	0.473	0.454	0.455	0.472	0.471	0.501	0.435	0.532	0.532	0.532	0.52	0.48	0.453	0.466	0.468	0.474	0.494
14910	0.412	0.395	0.441	0.431	0.479	0.424	0.501	0.514	0.518	0.511	0.46	0.433	0.438	0.459	0.466	0.488	0.497	0.516	0.533	0.54	0.527	0.494	0.436	0.436	0.458	0.441	0.465	0.477	0.495	0.508	0.548	0.51	0.473	0.455	0.455	0.472	0.47	0.501	0.435	0.532	0.532	0.531	0.52	0.48	0.453	0.466	0.467	0.473	0.494
14940	0.411	0.395	0.441	0.431	0.48	0.425	0.502	0.515	0.519	0.511	0.461	0.433	0.439	0.458	0.466	0.489	0.498	0.516	0.534	0.54	0.527	0.495	0.435	0.436	0.459	0.441	0.465	0.477	0.495	0.508	0.549	0.511	0.473	0.454	0.456	0.472	0.472	0.502	0.435	0.534	0.533	0.533	0.521	0.482	0.454	0.467	0.468	0.474	0.497
14970	0.41	0.395	0.441	0.429	0.479	0.423	0.5	0.515	0.518	0.511	0.46	0.433	0.438	0.458	0.467	0.489	0.498	0.516	0.534	0.541	0.526	0.495	0.434	0.435	0.459	0.441	0.465	0.477	0.494	0.508	0.548	0.511	0.472	0.454	0.455	0.472	0.471	0.502	0.435	0.534	0.531	0.532	0.519	0.481	0.453	0.465	0.468	0.472	0.495
15000	0.41	0.395	0.441	0.43	0.479	0.424	0.501	0.515	0.519	0.511	0.46	0.432	0.438	0.458	0.467	0.489	0.498	0.516	0.534	0.54	0.526	0.495	0.434	0.435	0.459	0.44	0.465	0.477	0.495	0.508	0.549	0.511	0.472	0.454	0.455	0.472	0.472	0.502	0.435	0.534	0.533	0.533	0.52	0.481	0.453	0.466	0.468	0.473	0.496
15030	0.409	0.393	0.44	0.429	0.478	0.424	0.5	0.516	0.518	0.512	0.459	0.431	0.438	0.457	0.466	0.489	0.497	0.517	0.533	0.541	0.526	0.494	0.434	0.435	0.459	0.44	0.465	0.478	0.494	0.509	0.548	0.512	0.473	0.453	0.456	0.471	0.472	0.501	0.434	0.533	0.532	0.534	0.52	0.481	0.452	0.465	0.468	0.473	0.494
15060	0.409	0.393	0.439	0.43	0.479	0.424	0.501	0.515	0.518	0.512	0.461	0.431	0.437	0.458	0.465	0.489	0.497	0.516	0.533	0.54	0.526	0.494	0.434	0.434	0.458	0.44	0.464	0.476	0.495	0.508	0.548	0.511	0.473	0.454	0.454	0.471	0.471	0.501	0.435	0.533	0.533	0.533	0.521	0.481	0.452	0.465	0.467	0.473	0.495
15090	0.408	0.391	0.439	0.429	0.477	0.423	0.5	0.515	0.517	0.511	0.46	0.43	0.437	0.456	0.465	0.488	0.496	0.516	0.532	0.541	0.526	0.493	0.434	0.433	0.457	0.439	0.463	0.477	0.494	0.508	0.548	0.511	0.472	0.452	0.454	0.47	0.47	0.501	0.434	0.533	0.531	0.532	0.519	0.479	0.452	0.464	0.466	0.472	0.494
15120	0.407	0.391	0.438	0.429	0.478	0.423	0.5	0.515	0.518	0.51	0.459	0.43	0.436	0.457	0.465	0.488	0.497	0.515	0.533	0.54	0.526	0.493	0.433	0.434	0.457	0.44	0.464	0.476	0.495	0.508	0.548	0.51	0.472	0.452	0.453	0.471	0.47	0.5	0.435	0.533	0.532	0.531	0.519	0.479	0.451	0.464	0.467	0.472	0.494
15150	0.408	0.39	0.439	0.427	0.478	0.423	0.5	0.515	0.517	0.511	0.459	0.429	0.436	0.456	0.464	0.488	0.496	0.515	0.532	0.54	0.525	0.493	0.433	0.433	0.457	0.439	0.463	0.477	0.494	0.509	0.547	0.511	0.473	0.451	0.454	0.47	0.469	0.501	0.433	0.531	0.531	0.532	0.519	0.479	0.451	0.462	0.466	0.472	0.494
15180	0.407	0.39	0.439	0.428	0.477	0.423	0.5	0.516	0.518	0.511	0.459	0.429	0.436	0.456	0.464	0.488	0.496	0.515	0.532	0.541	0.526	0.493	0.433	0.433	0.457	0.44	0.463	0.477	0.495	0.508	0.548	0.511	0.473	0.451	0.453	0.47	0.469	0.501	0.434	0.532	0.532	0.532	0.521	0.48	0.451	0.463	0.466	0.473	0.493
15210	0.406	0.39	0.438	0.427	0.477	0.423	0.5	0.515	0.517	0.511	0.459	0.427	0.435	0.455	0.464	0.488	0.495	0.515	0.532	0.54	0.525	0.492	0.432	0.432	0.457	0.439	0.463	0.477	0.494	0.508	0.547	0.511	0.472	0.45	0.453	0.47	0.469	0.5	0.433	0.531	0.531	0.532	0.519	0.479	0.45	0.461	0.466	0.471	0.493
15240	0.406	0.39	0.437	0.428	0.478	0.422	0.501	0.515	0.519	0.511	0.459	0.429	0.435	0.456	0.464	0.488	0.497	0.515	0.533	0.539	0.526	0.493	0.432	0.433	0.456	0.439	0.464	0.476	0.494	0.508	0.548	0.511	0.472	0.45	0.452	0.47	0.47	0.5	0.434	0.532	0.532	0.532	0.52	0.48	0.449	0.463	0.466	0.471	0.494
15270	0.405	0.388	0.438	0.426	0.476	0.423	0.5	0.515	0.518	0.511	0.458	0.427	0.435	0.455	0.464	0.487	0.496	0.516	0.532	0.541	0.526	0.493	0.432	0.431	0.457	0.439	0.464	0.477	0.493	0.509	0.547	0.511	0.472	0.45	0.453	0.469	0.47	0.5	0.433	0.532	0.532	0.533	0.52	0.48	0.45	0.462	0.465	0.472	0.493
15300	0.404	0.389	0.438	0.427	0.476	0.423	0.5	0.516	0.517	0.511	0.457	0.428	0.435	0.454	0.464	0.487	0.495	0.516	0.532	0.54	0.525	0.492	0.431	0.431	0.456	0.438	0.463	0.477	0.492	0.509	0.547	0.511	0.471	0.45	0.453	0.468	0.47	0.5	0.433	0.532	0.532	0.532	0.519	0.479	0.45	0.462	0.465	0.47	0.493
15330	0.404	0.387	0.437	0.426	0.475	0.423	0.5	0.516	0.517	0.512	0.458	0.426	0.435	0.455	0.464	0.487	0.495	0.515	0.532	0.541	0.525	0.493	0.431	0.431	0.456	0.439	0.463	0.476	0.493	0.508	0.547	0.511	0.472	0.449	0.453	0.469	0.469	0.499	0.433	0.532	0.531	0.533	0.52	0.48	0.449	0.461	0.465	0.471	0.492
15360	0.403	0.386	0.436	0.426	0.475	0.422	0.499	0.515	0.517	0.51	0.457	0.425	0.434	0.454	0.463	0.486	0.495	0.514	0.532	0.54	0.526	0.493	0.43	0.43	0.455	0.439	0.463	0.475	0.493	0.508	0.548	0.51	0.471	0.448	0.451	0.468	0.469	0.499	0.434	0.531	0.531	0.531	0.52	0.479	0.448	0.461	0.464	0.471	0.493
15390	0.403	0.388	0.437	0.427	0.475	0.422	0.501	0.515	0.519	0.511	0.459	0.425	0.433	0.455	0.463	0.488	0.495	0.516	0.533	0.54	0.526	0.492	0.43	0.431	0.455	0.439	0.464	0.475	0.493	0.508	0.548	0.511	0.472	0.449	0.451	0.469	0.469	0.5	0.434	0.532	0.532	0.532	0.52	0.48	0.448	0.461	0.464	0.471	0.493
15420	0.402	0.386	0.436	0.425	0.474	0.422	0.499	0.515	0.517	0.511	0.458	0.425	0.434	0.454	0.462	0.487	0.495	0.516	0.532	0.541	0.525	0.493	0.43	0.43	0.456	0.438	0.463	0.476	0.493	0.508	0.547	0.511	0.471	0.448	0.452	0.468	0.468	0.499	0.433	0.532	0.531	0.533	0.52	0.479	0.448	0.46	0.465	0.47	0.491
15450	0.401	0.387	0.435	0.425	0.475	0.421	0.5	0.514	0.518	0.51	0.457	0.425	0.432	0.453	0.462	0.485	0.494	0.514	0.532	0.539	0.524	0.492	0.427	0.43	0.455	0.437	0.463	0.475	0.492	0.507	0.547	0.51	0.47	0.448	0.45	0.467	0.469	0.498	0.433	0.531	0.531	0.531	0.518	0.479	0.446	0.459	0.464	0.469	0.492
15480	0.401	0.386	0.436	0.424	0.475	0.421	0.499	0.515	0.517	0.51	0.457	0.424	0.432	0.453	0.462	0.486	0.494	0.515	0.531	0.54	0.524	0.492	0.428	0.429	0.455	0.437	0.462	0.475	0.492	0.508	0.547	0.511	0.47	0.447	0.45	0.467	0.468	0.499	0.433	0.532	0.53	0.532	0.518	0.478	0.447	0.459	0.464	0.469	0.491
15510	0.401	0.385	0.435	0.425	0.474	0.421	0.501	0.514	0.518	0.51	0.458	0.423	0.432	0.453	0.461	0.485	0.494	0.515	0.532	0.539	0.525	0.492	0.428	0.43	0.454	0.437	0.462	0.475	0.493	0.508	0.547	0.51	0.471	0.447	0.449	0.468	0.467	0.498	0.434	0.531	0.532	0.531	0.52	0.479	0.446	0.46	0.463	0.47	0.492
15540	0.4	0.385	0.435	0.425	0.476	0.421	0.501	0.514	0.518	0.511	0.458	0.423	0.431	0.453	0.462	0.485	0.494	0.514	0.532	0.539	0.526	0.492	0.427	0.429	0.453	0.437	0.463	0.475	0.493	0.507	0.548	0.51	0.47	0.447	0.449	0.467	0.467	0.498	0.434	0.532	0.532	0.532	0.519	0.48	0.445	0.46	0.463	0.469	0.492
15570	0.399	0.384	0.434	0.423	0.475	0.42	0.498	0.514	0.517	0.51	0.457	0.424	0.431	0.452	0.462	0.485	0.494	0.514	0.533	0.54	0.525	0.493	0.427	0.429	0.454	0.436	0.462	0.475	0.493	0.508	0.548	0.511	0.47	0.447	0.449	0.467	0.468	0.499	0.434	0.532	0.531	0.532	0.519	0.48	0.445	0.459	0.463	0.469	0.493
15600	0.399	0.385	0.434	0.423	0.476	0.421	0.499	0.514	0.518	0.51	0.457	0.423	0.431	0.453	0.462	0.485	0.494	0.515	0.533	0.54	0.525	0.492	0.426	0.428	0.454	0.436	0.462	0.475	0.492	0.508	0.547	0.511	0.47	0.446	0.45	0.467	0.468	0.499	0.434	0.532	0.531	0.533	0.519	0.48	0.445	0.459	0.464	0.469	0.493
15630	0.398	0.384	0.432	0.423	0.474	0.42	0.498	0.514	0.517	0.51	0.457	0.423	0.43	0.452	0.461	0.484	0.495	0.514	0.532	0.539	0.525	0.492	0.426	0.428	0.453	0.436	0.461	0.475	0.493	0.507	0.547	0.51	0.47	0.446	0.448	0.465	0.467	0.497	0.433	0.531	0.531	0.531	0.518	0.479	0.444	0.458	0.463	0.469	0.491
15660	0.397	0.383	0.433	0.422	0.474	0.419	0.499	0.514	0.517	0.51	0.456	0.422	0.43	0.452	0.461	0.484	0.494	0.514	0.532	0.54	0.524	0.492	0.426	0.429	0.454	0.436	0.462	0.474	0.492	0.508	0.547	0.511	0.47	0.445	0.449	0.466	0.467	0.498	0.433	0.531	0.532	0.532	0.518	0.479	0.444	0.457	0.463	0.469	0.491
15690	0.397	0.381	0.433	0.422	0.474	0.421	0.498	0.515	0.517	0.511	0.456	0.422	0.431	0.451	0.461	0.485	0.494	0.514	0.531	0.54	0.525	0.491	0.426	0.427	0.453	0.436	0.461	0.475	0.492	0.508	0.547	0.51	0.47	0.445	0.449	0.465	0.467	0.499	0.432	0.53	0.531	0.532	0.519	0.479	0.445	0.458	0.463	0.47	0.491
15720	0.397	0.381	0.433	0.422	0.473	0.42	0.499	0.515	0.516	0.51	0.456	0.42	0.431	0.451	0.46	0.485	0.494	0.514	0.531	0.54	0.525	0.491	0.426	0.427	0.453	0.436	0.46	0.475	0.493	0.508	0.547	0.51	0.47	0.444	0.448	0.466	0.466	0.499	0.432	0.53	0.531	0.532	0.518	0.478	0.444	0.458	0.461	0.469	0.491
15750	0.397	0.381	0.431	0.423	0.472	0.419	0.498	0.515	0.517	0.51	0.457	0.419	0.429	0.452	0.46	0.484	0.493	0.513	0.532	0.539	0.524	0.49	0.424	0.427	0.452	0.435	0.46	0.474	0.493	0.507	0.548	0.51	0.469	0.443	0.447	0.465	0.465	0.497	0.432	0.53	0.531	0.531	0.518	0.478	0.443	0.458	0.461	0.468	0.491
15780	0.396	0.38	0.431	0.422	0.472	0.419	0.498	0.514	0.517	0.51	0.456	0.42	0.428	0.452	0.46	0.484	0.494	0.514	0.532	0.539	0.524	0.491	0.424	0.427	0.452	0.435	0.461	0.474	0.493	0.507	0.548	0.509	0.469	0.443	0.446	0.465	0.465	0.497	0.432	0.53	0.531	0.531	0.518	0.478	0.443	0.457	0.461	0.468	0.49
15810	0.395	0.379	0.433	0.422	0.471	0.418	0.498	0.515	0.517	0.51	0.456	0.419	0.428	0.45	0.46	0.485	0.493	0.514	0.531	0.54	0.524	0.491	0.424	0.426	0.452	0.435	0.46	0.474	0.492	0.508	0.547	0.51	0.469	0.443	0.447	0.465	0.466	0.498	0.431	0.53	0.531	0.532	0.518	0.478	0.443	0.456	0.462	0.468	0.49
15840	0.394	0.379	0.431	0.42	0.472	0.418	0.497	0.514	0.516	0.51	0.455	0.419	0.428	0.45	0.46	0.484	0.492	0.514	0.531	0.54	0.523	0.491	0.423	0.425	0.452	0.434	0.46	0.474	0.492	0.507	0.546	0.51	0.468	0.443	0.447	0.464	0.465	0.496	0.431	0.53	0.529	0.531	0.518	0.478	0.442	0.455	0.461	0.467	0.489
15870	0.393	0.378	0.431	0.42	0.471	0.418	0.497	0.514	0.516	0.509	0.455	0.418	0.428	0.449	0.459	0.484	0.493	0.513	0.53	0.539	0.523	0.491	0.423	0.425	0.451	0.434	0.459	0.474	0.491	0.508	0.546	0.51	0.469	0.442	0.446	0.463	0.464	0.496	0.431	0.53	0.529	0.531	0.517	0.477	0.441	0.455	0.46	0.467	0.489
15900	0.394	0.378	0.431	0.421	0.472	0.419	0.499	0.515	0.517	0.51	0.457	0.419	0.427	0.45	0.458	0.484	0.494	0.514	0.531	0.539	0.524	0.491	0.423	0.425	0.45	0.435	0.46	0.474	0.493	0.507	0.548	0.51	0.469	0.442	0.446	0.465	0.465	0.496	0.432	0.53	0.531	0.531	0.518	0.478	0.442	0.456	0.46	0.468	0.491
15930	0.393	0.377	0.43	0.422	0.472	0.417	0.498	0.515	0.517	0.51	0.456	0.418	0.427	0.451	0.459	0.484	0.494	0.514	0.532	0.54	0.525	0.491	0.422	0.425	0.45	0.435	0.46	0.474	0.493	0.507	0.548	0.51	0.47	0.442	0.446	0.465	0.465	0.496	0.433	0.531	0.531	0.531	0.518	0.478	0.441	0.456	0.461	0.467	0.491
15960	0.392	0.376	0.429	0.421	0.472	0.417	0.497	0.513	0.516	0.508	0.456	0.417	0.426	0.449	0.459	0.483	0.493	0.512	0.531	0.538	0.524	0.49	0.421	0.424	0.449	0.434	0.459	0.473	0.492	0.506	0.547	0.509	0.469	0.44	0.444	0.463	0.464	0.495	0.431	0.53	0.53	0.53	0.518	0.476	0.44	0.455	0.459	0.466	0.489
15990	0.392	0.377	0.429	0.42	0.472	0.417	0.498	0.513	0.517	0.509	0.455	0.418	0.426	0.449	0.459	0.482	0.493	0.513	0.532	0.539	0.524	0.491	0.421	0.425	0.45	0.433	0.46	0.473	0.492	0.506	0.547	0.51	0.469	0.442	0.445	0.462	0.464	0.496	0.432	0.53	0.531	0.531	0.518	0.477	0.44	0.456	0.459	0.466	0.491
16020	0.39	0.376	0.429	0.42	0.472	0.415	0.497	0.514	0.517	0.509	0.454	0.416	0.425	0.448	0.459	0.482	0.493	0.513	0.531	0.539	0.523	0.49	0.42	0.424	0.449	0.433	0.46	0.473	0.491	0.507	0.546	0.51	0.468	0.44	0.444	0.462	0.465	0.495	0.432	0.53	0.53	0.531	0.518	0.477	0.439	0.454	0.459	0.465	0.49
16050	0.39	0.376	0.429	0.42	0.473	0.416	0.497	0.513	0.516	0.51	0.454	0.417	0.426	0.447	0.458	0.483	0.492	0.514	0.531	0.539	0.524	0.491	0.42	0.423	0.45	0.432	0.459	0.474	0.491	0.507	0.546	0.51	0.468	0.44	0.445	0.462	0.464	0.496	0.431	0.531	0.53	0.532	0.517	0.477	0.439	0.453	0.46	0.466	0.489
16080	0.39	0.374	0.428	0.42	0.47	0.415	0.497	0.513	0.516	0.508	0.455	0.415	0.425	0.448	0.457	0.483	0.492	0.513	0.531	0.539	0.524	0.489	0.42	0.424	0.449	0.433	0.459	0.473	0.492	0.507	0.547	0.509	0.468	0.439	0.444	0.462	0.463	0.495	0.431	0.529	0.531	0.53	0.518	0.475	0.438	0.454	0.458	0.466	0.489
16110	0.389	0.375	0.429	0.42	0.472	0.416	0.497	0.514	0.517	0.51	0.455	0.416	0.424	0.447	0.457	0.482	0.492	0.514	0.532	0.539	0.523	0.49	0.419	0.423	0.449	0.432	0.46	0.473	0.491	0.507	0.546	0.51	0.468	0.439	0.444	0.462	0.464	0.496	0.43	0.53	0.531	0.532	0.517	0.477	0.438	0.453	0.459	0.465	0.489
16140	0.388	0.374	0.428	0.419	0.47	0.417	0.496	0.513	0.515	0.509	0.453	0.415	0.425	0.447	0.458	0.483	0.491	0.514	0.531	0.54	0.523	0.491	0.419	0.423	0.449	0.432	0.458	0.474	0.492	0.508	0.546	0.51	0.468	0.439	0.444	0.462	0.463	0.495	0.431	0.529	0.53	0.531	0.517	0.475	0.438	0.453	0.459	0.466	0.488
16170	0.387	0.373	0.427	0.419	0.471	0.415	0.497	0.513	0.516	0.509	0.453	0.414	0.424	0.446	0.458	0.481	0.491	0.513	0.531	0.539	0.523	0.49	0.417	0.422	0.448	0.431	0.459	0.473	0.491	0.507	0.546	0.51	0.467	0.438	0.443	0.461	0.463	0.495	0.43	0.53	0.529	0.531	0.517	0.476	0.436	0.453	0.458	0.464	0.488
16200	0.387	0.372	0.427	0.418	0.47	0.416	0.496	0.513	0.515	0.508	0.453	0.413	0.424	0.446	0.457	0.482	0.491	0.513	0.53	0.539	0.522	0.489	0.418	0.421	0.448	0.431	0.458	0.472	0.491	0.507	0.546	0.509	0.468	0.437	0.442	0.46	0.462	0.495	0.429	0.53	0.529	0.53	0.516	0.474	0.437	0.452	0.457	0.464	0.487
16230	0.385	0.372	0.426	0.417	0.469	0.415	0.496	0.512	0.516	0.508	0.452	0.413	0.424	0.446	0.457	0.481	0.491	0.513	0.531	0.539	0.523	0.49	0.418	0.421	0.449	0.431	0.459	0.472	0.491	0.507	0.546	0.51	0.467	0.437	0.442	0.461	0.463	0.494	0.43	0.53	0.53	0.531	0.517	0.476	0.437	0.452	0.458	0.464	0.488
16260	0.386	0.372	0.426	0.419	0.47	0.416	0.497	0.513	0.516	0.508	0.453	0.412	0.423	0.446	0.455	0.481	0.491	0.511	0.53	0.539	0.523	0.489	0.417	0.421	0.446	0.431	0.458	0.472	0.491	0.506	0.547	0.509	0.468	0.436	0.442	0.46	0.462	0.494	0.43	0.529	0.53	0.53	0.517	0.474	0.435	0.452	0.457	0.464	0.487
16290	0.385	0.37	0.425	0.419	0.469	0.416	0.497	0.514	0.515	0.509	0.454	0.412	0.423	0.446	0.455	0.481	0.491	0.513	0.53	0.539	0.523	0.489	0.417	0.421	0.447	0.431	0.457	0.472	0.491	0.507	0.546	0.509	0.468	0.436	0.442	0.461	0.461	0.495	0.429	0.529	0.529	0.53	0.517	0.475	0.435	0.452	0.456	0.465	0.487
16320	0.385	0.371	0.424	0.419	0.469	0.415	0.497	0.513	0.517	0.508	0.453	0.411	0.422	0.446	0.455	0.481	0.491	0.512	0.531	0.538	0.523	0.489	0.416	0.421	0.446	0.431	0.458	0.471	0.491	0.506	0.546	0.509	0.467	0.436	0.44	0.461	0.461	0.494	0.43	0.529	0.53	0.53	0.517	0.476	0.435	0.452	0.455	0.463	0.488
16350	0.383	0.37	0.425	0.417	0.469	0.414	0.496	0.513	0.516	0.508	0.453	0.411	0.422	0.445	0.456	0.48	0.491	0.512	0.531	0.539	0.522	0.489	0.415	0.42	0.446	0.43	0.458	0.472	0.49	0.506	0.546	0.509	0.467	0.436	0.441	0.459	0.462	0.493	0.428	0.53	0.529	0.53	0.516	0.475	0.434	0.451	0.457	0.463	0.486
16380	0.384	0.368	0.425	0.417	0.468	0.415	0.496	0.513	0.515	0.508	0.453	0.41	0.422	0.444	0.455	0.481	0.49	0.513	0.53	0.539	0.523	0.489	0.415	0.419	0.446	0.431	0.458	0.472	0.49	0.508	0.546	0.509	0.468	0.434	0.441	0.459	0.462	0.494	0.43	0.529	0.53	0.531	0.518	0.475	0.434	0.45	0.456	0.464	0.487
16410	0.384	0.369	0.424	0.417	0.468	0.415	0.497	0.513	0.516	0.508	0.453	0.41	0.422	0.445	0.454	0.48	0.491	0.511	0.53	0.539	0.524	0.489	0.415	0.42	0.445	0.431	0.458	0.472	0.49	0.507	0.547	0.509	0.468	0.435	0.441	0.46	0.461	0.494	0.43	0.529	0.53	0.53	0.517	0.474	0.434	0.451	0.455	0.464	0.487
16440	0.382	0.369	0.424	0.415	0.468	0.413	0.496	0.513	0.515	0.508	0.452	0.411	0.421	0.444	0.455	0.48	0.491	0.512	0.53	0.538	0.522	0.489	0.414	0.418	0.445	0.43	0.457	0.471	0.49	0.507	0.545	0.509	0.467	0.434	0.44	0.458	0.461	0.494	0.429	0.529	0.529	0.531	0.516	0.475	0.433	0.448	0.455	0.463	0.486
16470	0.382	0.366	0.424	0.417	0.468	0.414	0.496	0.513	0.515	0.508	0.453	0.409	0.421	0.443	0.454	0.481	0.49	0.512	0.531	0.54	0.523	0.489	0.414	0.418	0.446	0.43	0.457	0.472	0.49	0.508	0.546	0.51	0.467	0.434	0.441	0.459	0.461	0.494	0.429	0.529	0.53	0.531	0.517	0.474	0.434	0.45	0.456	0.464	0.486
16500	0.381	0.367	0.423	0.416	0.467	0.413	0.497	0.514	0.516	0.508	0.453	0.409	0.421	0.444	0.454	0.48	0.491	0.512	0.531	0.539	0.523	0.488	0.413	0.419	0.445	0.43	0.456	0.471	0.49	0.506	0.546	0.508	0.467	0.433	0.44	0.459	0.46	0.492	0.429	0.528	0.529	0.53	0.517	0.475	0.432	0.449	0.454	0.463	0.486
16530	0.38	0.366	0.423	0.415	0.467	0.414	0.496	0.513	0.515	0.508	0.452	0.408	0.42	0.443	0.454	0.48	0.49	0.512	0.53	0.539	0.522	0.488	0.413	0.418	0.445	0.429	0.456	0.472	0.49	0.507	0.545	0.509	0.466	0.433	0.44	0.458	0.46	0.493	0.428	0.529	0.529	0.531	0.516	0.474	0.432	0.449	0.455	0.463	0.486
16560	0.38	0.367	0.423	0.416	0.468	0.413	0.497	0.513	0.517	0.509	0.453	0.409	0.419	0.444	0.454	0.479	0.492	0.512	0.531	0.538	0.523	0.489	0.412	0.418	0.444	0.429	0.457	0.471	0.491	0.506	0.546	0.509	0.467	0.434	0.439	0.458	0.46	0.493	0.429	0.529	0.53	0.531	0.517	0.475	0.432	0.449	0.455	0.462	0.488
16590	0.379	0.365	0.422	0.415	0.468	0.412	0.495	0.513	0.516	0.508	0.451	0.407	0.419	0.442	0.454	0.479	0.49	0.512	0.531	0.539	0.522	0.488	0.412	0.417	0.445	0.428	0.456	0.471	0.49	0.506	0.545	0.509	0.466	0.432	0.439	0.457	0.46	0.492	0.429	0.529	0.529	0.531	0.516	0.474	0.431	0.448	0.454	0.462	0.485
16620	0.379	0.364	0.421	0.415	0.466	0.412	0.495	0.513	0.515	0.507	0.451	0.406	0.419	0.442	0.452	0.479	0.491	0.511	0.53	0.538	0.523	0.487	0.412	0.418	0.443	0.428	0.456	0.47	0.49	0.506	0.546	0.508	0.466	0.431	0.437	0.458	0.459	0.492	0.429	0.528	0.529	0.53	0.517	0.473	0.43	0.448	0.452	0.462	0.486
16650	0.378	0.364	0.422	0.415	0.467	0.411	0.495	0.512	0.516	0.506	0.452	0.406	0.417	0.443	0.453	0.479	0.491	0.512	0.53	0.538	0.522	0.488	0.412	0.418	0.443	0.428	0.456	0.47	0.49	0.506	0.546	0.508	0.466	0.432	0.437	0.457	0.459	0.491	0.43	0.527	0.53	0.53	0.517	0.474	0.43	0.448	0.453	0.461	0.486
16680	0.378	0.362	0.42	0.414	0.466	0.412	0.494	0.513	0.515	0.507	0.451	0.405	0.417	0.441	0.452	0.478	0.49	0.511	0.53	0.538	0.522	0.487	0.411	0.417	0.442	0.428	0.455	0.469	0.49	0.506	0.546	0.508	0.465	0.43	0.436	0.456	0.459	0.492	0.429	0.528	0.529	0.529	0.516	0.473	0.429	0.447	0.452	0.46	0.486
16710	0.377	0.362	0.422	0.412	0.466	0.412	0.494	0.512	0.514	0.508	0.451	0.405	0.417	0.441	0.453	0.478	0.489	0.512	0.53	0.539	0.522	0.488	0.411	0.416	0.443	0.427	0.455	0.47	0.489	0.506	0.545	0.509	0.466	0.43	0.438	0.456	0.459	0.492	0.429	0.528	0.529	0.53	0.516	0.473	0.43	0.446	0.453	0.461	0.485
16740	0.376	0.363	0.42	0.414	0.467	0.411	0.496	0.512	0.517	0.507	0.451	0.405	0.417	0.442	0.452	0.478	0.491	0.512	0.531	0.538	0.523	0.488	0.41	0.416	0.443	0.427	0.456	0.469	0.49	0.507	0.546	0.508	0.466	0.431	0.437	0.457	0.459	0.492	0.43	0.529	0.53	0.531	0.516	0.474	0.429	0.448	0.453	0.461	0.487
16770	0.375	0.361	0.42	0.412	0.467	0.411	0.495	0.513	0.515	0.508	0.45	0.404	0.417	0.44	0.452	0.478	0.489	0.512	0.529	0.538	0.521	0.488	0.41	0.415	0.443	0.426	0.454	0.469	0.489	0.506	0.545	0.509	0.465	0.429	0.437	0.455	0.458	0.492	0.428	0.528	0.529	0.531	0.515	0.473	0.429	0.445	0.452	0.46	0.485
16800	0.375	0.36	0.419	0.413	0.466	0.411	0.495	0.513	0.516	0.507	0.451	0.404	0.416	0.441	0.451	0.478	0.49	0.511	0.531	0.538	0.523	0.487	0.41	0.416	0.442	0.427	0.455	0.469	0.49	0.506	0.546	0.508	0.466	0.429	0.436	0.456	0.458	0.493	0.429	0.528	0.53	0.529	0.516	0.473	0.428	0.446	0.451	0.461	0.486
16830	0.374	0.359	0.418	0.413	0.465	0.41	0.495	0.512	0.515	0.506	0.451	0.402	0.415	0.44	0.451	0.477	0.489	0.51	0.53	0.538	0.523	0.487	0.409	0.415	0.441	0.427	0.454	0.468	0.489	0.505	0.546	0.508	0.465	0.428	0.435	0.456	0.457	0.491	0.429	0.527	0.529	0.529	0.516	0.473	0.427	0.446	0.451	0.46	0.484
16860	0.375	0.36	0.419	0.413	0.466	0.411	0.495	0.513	0.516	0.507	0.452	0.403	0.416	0.441	0.451	0.478	0.49	0.511	0.53	0.538	0.522	0.487	0.408	0.415	0.441	0.426	0.455	0.469	0.489	0.506	0.546	0.508	0.465	0.428	0.435	0.456	0.458	0.492	0.429	0.529	0.53	0.529	0.516	0.474	0.427	0.446	0.451	0.46	0.486
16890	0.373	0.358	0.419	0.411	0.464	0.41	0.494	0.512	0.514	0.506	0.449	0.401	0.415	0.439	0.45	0.478	0.488	0.511	0.53	0.539	0.522	0.487	0.408	0.414	0.441	0.426	0.454	0.47	0.489	0.506	0.545	0.509	0.465	0.427	0.436	0.454	0.457	0.491	0.428	0.528	0.529	0.53	0.515	0.472	0.428	0.444	0.451	0.46	0.483
16920	0.373	0.36	0.418	0.412	0.465	0.41	0.495	0.512	0.515	0.507	0.45	0.402	0.415	0.44	0.45	0.477	0.49	0.511	0.531	0.538	0.522	0.486	0.407	0.414	0.44	0.426	0.454	0.469	0.489	0.506	0.546	0.508	0.465	0.428	0.435	0.455	0.458	0.491	0.429	0.528	0.53	0.53	0.516	0.473	0.427	0.445	0.45	0.459	0.484
16950	0.371	0.359	0.418	0.411	0.464	0.41	0.495	0.512	0.515	0.507	0.45	0.402	0.415	0.438	0.452	0.477	0.489	0.512	0.53	0.538	0.522	0.488	0.407	0.414	0.441	0.425	0.455	0.47	0.489	0.506	0.545	0.509	0.465	0.428	0.435	0.454	0.458	0.49	0.428	0.529	0.528	0.53	0.515	0.474	0.426	0.445	0.452	0.459	0.484
16980	0.372	0.356	0.418	0.411	0.463	0.41	0.494	0.513	0.515	0.507	0.449	0.399	0.414	0.438	0.45	0.477	0.488	0.511	0.53	0.539	0.522	0.486	0.407	0.413	0.441	0.426	0.453	0.47	0.489	0.506	0.546	0.508	0.465	0.426	0.435	0.454	0.457	0.491	0.427	0.527	0.529	0.53	0.516	0.471	0.427	0.444	0.45	0.46	0.483
17010	0.369	0.357	0.418	0.41	0.464	0.409	0.494	0.512	0.515	0.507	0.448	0.399	0.413	0.438	0.45	0.477	0.488	0.512	0.53	0.538	0.521	0.487	0.406	0.412	0.44	0.425	0.453	0.469	0.489	0.505	0.545	0.508	0.465	0.426	0.434	0.453	0.457	0.489	0.426	0.527	0.529	0.53	0.515	0.472	0.426	0.442	0.45	0.458	0.483
17040	0.369	0.356	0.417	0.409	0.463	0.41	0.493	0.512	0.514	0.507	0.449	0.399	0.414	0.438	0.45	0.476	0.488	0.511	0.53	0.538	0.522	0.487	0.406	0.412	0.44	0.425	0.453	0.469	0.489	0.507	0.545	0.509	0.465	0.425	0.434	0.453	0.457	0.491	0.427	0.528	0.528	0.53	0.516	0.473	0.425	0.443	0.45	0.46	0.483
17070	0.369	0.356	0.416	0.411	0.464	0.409	0.494	0.513	0.515	0.506	0.449	0.399	0.413	0.439	0.449	0.476	0.488	0.51	0.53	0.537	0.522	0.487	0.405	0.412	0.439	0.424	0.454	0.468	0.489	0.505	0.546	0.507	0.464	0.426	0.432	0.453	0.456	0.49	0.427	0.527	0.53	0.529	0.516	0.473	0.424	0.444	0.449	0.458	0.484
17100	0.368	0.356	0.416	0.409	0.465	0.407	0.494	0.511	0.515	0.506	0.449	0.399	0.412	0.438	0.449	0.475	0.488	0.511	0.53	0.538	0.522	0.487	0.405	0.412	0.439	0.423	0.454	0.469	0.489	0.505	0.546	0.508	0.464	0.425	0.432	0.452	0.456	0.489	0.427	0.526	0.529	0.529	0.515	0.472	0.424	0.443	0.45	0.457	0.483
17130	0.368	0.354	0.416	0.408	0.463	0.409	0.494	0.512	0.514	0.506	0.449	0.397	0.412	0.437	0.448	0.475	0.487	0.511	0.529	0.537	0.522	0.486	0.405	0.411	0.438	0.424	0.452	0.469	0.489	0.506	0.544	0.508	0.464	0.424	0.432	0.452	0.455	0.49	0.427	0.526	0.528	0.529	0.516	0.471	0.424	0.442	0.448	0.459	0.483
17160	0.367	0.354	0.415	0.407	0.464	0.408	0.494	0.511	0.515	0.506	0.448	0.398	0.411	0.436	0.448	0.475	0.488	0.511	0.53	0.538	0.521	0.486	0.404	0.411	0.438	0.423	0.453	0.468	0.488	0.505	0.545	0.508	0.463	0.424	0.432	0.451	0.456	0.489	0.427	0.527	0.529	0.53	0.515	0.472	0.422	0.442	0.449	0.457	0.483
17190	0.367	0.353	0.415	0.408	0.462	0.409	0.493	0.513	0.514	0.506	0.447	0.396	0.412	0.436	0.447	0.476	0.488	0.51	0.529	0.538	0.522	0.486	0.404	0.41	0.438	0.424	0.452	0.469	0.489	0.506	0.545	0.508	0.465	0.423	0.432	0.452	0.455	0.489	0.427	0.527	0.528	0.529	0.516	0.471	0.424	0.442	0.448	0.458	0.483
17220	0.366	0.352	0.415	0.408	0.463	0.409	0.494	0.512	0.514	0.506	0.447	0.396	0.411	0.435	0.447	0.475	0.487	0.511	0.529	0.538	0.521	0.486	0.403	0.41	0.438	0.423	0.451	0.468	0.488	0.506	0.544	0.508	0.464	0.422	0.432	0.452	0.454	0.489	0.427	0.526	0.528	0.53	0.515	0.471	0.423	0.441	0.448	0.458	0.483
17250	0.365	0.351	0.413	0.407	0.462	0.408	0.494	0.512	0.514	0.506	0.448	0.395	0.41	0.437	0.447	0.475	0.488	0.51	0.53	0.537	0.522	0.485	0.403	0.41	0.437	0.423	0.452	0.468	0.488	0.505	0.546	0.507	0.464	0.422	0.431	0.452	0.454	0.489	0.427	0.526	0.529	0.529	0.515	0.471	0.421	0.442	0.447	0.457	0.483
17280	0.363	0.351	0.413	0.407	0.463	0.407	0.494	0.511	0.515	0.506	0.447	0.395	0.41	0.435	0.447	0.475	0.488	0.509	0.53	0.537	0.521	0.486	0.401	0.41	0.437	0.422	0.452	0.467	0.487	0.506	0.546	0.508	0.463	0.422	0.43	0.451	0.455	0.489	0.427	0.526	0.529	0.529	0.515	0.471	0.421	0.44	0.448	0.457	0.483
17310	0.363	0.35	0.414	0.406	0.462	0.407	0.494	0.512	0.513	0.506	0.447	0.395	0.41	0.435	0.448	0.474	0.487	0.51	0.529	0.538	0.521	0.485	0.401	0.408	0.437	0.422	0.451	0.468	0.488	0.505	0.544	0.508	0.463	0.421	0.43	0.45	0.453	0.489	0.426	0.527	0.528	0.529	0.514	0.471	0.421	0.44	0.447	0.456	0.481
17340	0.364	0.349	0.413	0.407	0.462	0.408	0.494	0.512	0.515	0.506	0.448	0.393	0.409	0.436	0.447	0.475	0.487	0.51	0.53	0.538	0.522	0.485	0.401	0.409	0.436	0.423	0.452	0.467	0.489	0.505	0.546	0.507	0.464	0.421	0.43	0.451	0.453	0.489	0.428	0.526	0.529	0.529	0.515	0.471	0.42	0.441	0.447	0.457	0.481
17370	0.362	0.349	0.412	0.406	0.462	0.406	0.493	0.511	0.514	0.506	0.447	0.394	0.408	0.435	0.446	0.473	0.487	0.509	0.53	0.537	0.521	0.485	0.4	0.408	0.436	0.422	0.452	0.467	0.488	0.504	0.545	0.507	0.463	0.42	0.429	0.45	0.454	0.488	0.427	0.526	0.529	0.529	0.515	0.471	0.419	0.439	0.447	0.456	0.483
17400	0.363	0.348	0.412	0.406	0.462	0.408	0.494	0.513	0.515	0.506	0.448	0.393	0.409	0.434	0.446	0.474	0.487	0.51	0.529	0.538	0.521	0.486	0.401	0.408	0.436	0.423	0.45	0.468	0.489	0.506	0.545	0.507	0.464	0.42	0.43	0.451	0.453	0.489	0.427	0.527	0.529	0.529	0.516	0.47	0.42	0.44	0.446	0.457	0.481
17430	0.36	0.348	0.411	0.405	0.462	0.406	0.493	0.511	0.514	0.506	0.447	0.393	0.408	0.434	0.446	0.473	0.487	0.509	0.53	0.537	0.52	0.485	0.398	0.408	0.436	0.421	0.451	0.467	0.488	0.504	0.545	0.508	0.463	0.42	0.428	0.449	0.454	0.488	0.427	0.526	0.528	0.528	0.514	0.471	0.418	0.439	0.446	0.455	0.482
17460	0.361	0.347	0.412	0.406	0.461	0.406	0.493	0.512	0.515	0.506	0.449	0.391	0.408	0.435	0.445	0.474	0.487	0.509	0.53	0.538	0.522	0.485	0.399	0.408	0.436	0.422	0.451	0.467	0.489	0.505	0.546	0.508	0.463	0.419	0.428	0.451	0.454	0.488	0.427	0.526	0.53	0.529	0.516	0.471	0.418	0.439	0.446	0.457	0.482
17490	0.359	0.347	0.41	0.405	0.462	0.406	0.494	0.511	0.515	0.506	0.446	0.391	0.407	0.433	0.445	0.473	0.486	0.509	0.53	0.537	0.52	0.485	0.398	0.407	0.435	0.42	0.451	0.466	0.488	0.505	0.544	0.507	0.462	0.419	0.429	0.449	0.453	0.487	0.426	0.527	0.529	0.529	0.514	0.471	0.418	0.438	0.446	0.455	0.481
17520	0.359	0.345	0.41	0.405	0.46	0.406	0.493	0.511	0.514	0.506	0.447	0.39	0.407	0.433	0.444	0.473	0.486	0.509	0.53	0.537	0.522	0.484	0.398	0.407	0.435	0.422	0.45	0.466	0.488	0.505	0.545	0.507	0.463	0.418	0.428	0.449	0.453	0.487	0.426	0.526	0.529	0.528	0.514	0.47	0.418	0.439	0.445	0.456	0.48
17550	0.358	0.346	0.41	0.404	0.461	0.405	0.493	0.511	0.515	0.506	0.446	0.39	0.407	0.433	0.446	0.472	0.486	0.51	0.53	0.538	0.521	0.486	0.397	0.407	0.435	0.42	0.45	0.466	0.488	0.505	0.545	0.508	0.462	0.418	0.429	0.448	0.453	0.488	0.425	0.527	0.529	0.53	0.514	0.47	0.417	0.438	0.446	0.455	0.481
17580	0.358	0.343	0.409	0.403	0.459	0.406	0.493	0.512	0.513	0.505	0.446	0.389	0.406	0.432	0.444	0.473	0.485	0.509	0.528	0.537	0.52	0.483	0.397	0.405	0.434	0.42	0.449	0.465	0.487	0.505	0.544	0.506	0.462	0.416	0.427	0.447	0.451	0.487	0.425	0.526	0.527	0.528	0.514	0.469	0.416	0.436	0.444	0.454	0.479
17610	0.357	0.344	0.409	0.403	0.46	0.404	0.494	0.511	0.515	0.505	0.447	0.39	0.405	0.433	0.444	0.472	0.487	0.51	0.53	0.538	0.521	0.485	0.396	0.406	0.434	0.42	0.45	0.466	0.488	0.504	0.545	0.507	0.462	0.418	0.427	0.448	0.452	0.486	0.426	0.526	0.529	0.529	0.514	0.47	0.416	0.437	0.445	0.454	0.481
17640	0.357	0.342	0.409	0.402	0.458	0.405	0.493	0.512	0.514	0.506	0.446	0.388	0.406	0.432	0.444	0.473	0.486	0.509	0.528	0.538	0.52	0.484	0.397	0.404	0.433	0.42	0.449	0.466	0.487	0.505	0.544	0.507	0.463	0.416	0.427	0.448	0.451	0.487	0.425	0.526	0.528	0.528	0.515	0.469	0.416	0.436	0.444	0.454	0.48
17670	0.356	0.343	0.408	0.402	0.459	0.404	0.492	0.511	0.514	0.506	0.446	0.389	0.405	0.431	0.445	0.472	0.486	0.51	0.529	0.537	0.52	0.484	0.395	0.404	0.433	0.419	0.45	0.466	0.486	0.504	0.544	0.508	0.462	0.416	0.426	0.447	0.452	0.486	0.425	0.526	0.528	0.529	0.514	0.47	0.415	0.435	0.445	0.453	0.48
17700	0.355	0.341	0.408	0.403	0.458	0.404	0.493	0.512	0.514	0.505	0.446	0.387	0.405	0.432	0.443	0.473	0.486	0.509	0.53	0.537	0.521	0.483	0.395	0.404	0.432	0.42	0.45	0.465	0.488	0.506	0.546	0.507	0.463	0.415	0.426	0.448	0.452	0.486	0.426	0.526	0.529	0.528	0.514	0.47	0.415	0.437	0.444	0.453	0.481
17730	0.353	0.341	0.407	0.402	0.459	0.403	0.492	0.511	0.514	0.504	0.445	0.386	0.403	0.431	0.443	0.471	0.485	0.508	0.529	0.536	0.52	0.484	0.394	0.404	0.431	0.419	0.449	0.465	0.487	0.504	0.544	0.507	0.461	0.415	0.424	0.447	0.451	0.485	0.425	0.525	0.529	0.528	0.513	0.469	0.413	0.435	0.443	0.452	0.48
17760	0.352	0.34	0.407	0.401	0.459	0.402	0.492	0.511	0.514	0.504	0.445	0.387	0.403	0.43	0.443	0.471	0.486	0.509	0.529	0.537	0.52	0.484	0.393	0.404	0.432	0.418	0.449	0.465	0.488	0.504	0.545	0.507	0.461	0.415	0.425	0.447	0.451	0.485	0.424	0.525	0.529	0.528	0.514	0.47	0.413	0.435	0.443	0.452	0.479
17790	0.353	0.338	0.407	0.4	0.458	0.403	0.491	0.511	0.514	0.505	0.445	0.384	0.404	0.43	0.442	0.471	0.485	0.509	0.528	0.537	0.52	0.483	0.394	0.402	0.431	0.419	0.448	0.465	0.488	0.504	0.544	0.507	0.462	0.413	0.425	0.446	0.45	0.486	0.424	0.525	0.528	0.528	0.514	0.469	0.413	0.434	0.442	0.453	0.479
17820	0.351	0.339	0.406	0.399	0.459	0.402	0.492	0.511	0.513	0.504	0.445	0.385	0.403	0.429	0.443	0.47	0.485	0.509	0.529	0.536	0.519	0.483	0.392	0.403	0.431	0.417	0.448	0.465	0.486	0.504	0.544	0.507	0.46	0.413	0.424	0.445	0.451	0.484	0.423	0.525	0.528	0.528	0.513	0.469	0.412	0.433	0.442	0.452	0.479
17850	0.351	0.337	0.405	0.4	0.458	0.403	0.491	0.511	0.513	0.504	0.445	0.383	0.402	0.43	0.441	0.471	0.484	0.509	0.528	0.537	0.52	0.483	0.393	0.402	0.431	0.419	0.448	0.465	0.487	0.504	0.544	0.507	0.462	0.412	0.424	0.446	0.45	0.486	0.424	0.525	0.527	0.528	0.514	0.468	0.412	0.434	0.442	0.453	0.479
17880	0.35	0.338	0.405	0.399	0.458	0.402	0.492	0.51	0.513	0.504	0.444	0.385	0.401	0.429	0.441	0.47	0.485	0.508	0.529	0.536	0.519	0.483	0.391	0.402	0.43	0.417	0.448	0.464	0.487	0.504	0.544	0.507	0.46	0.412	0.423	0.444	0.45	0.484	0.424	0.525	0.528	0.528	0.513	0.468	0.411	0.433	0.442	0.451	0.479
17910	0.35	0.337	0.406	0.399	0.457	0.404	0.492	0.512	0.513	0.505	0.445	0.383	0.403	0.429	0.442	0.471	0.484	0.509	0.528	0.538	0.52	0.483	0.392	0.4	0.43	0.418	0.448	0.465	0.487	0.505	0.543	0.507	0.461	0.412	0.423	0.444	0.449	0.485	0.423	0.525	0.527	0.528	0.514	0.468	0.412	0.433	0.441	0.453	0.478
17940	0.348	0.337	0.405	0.398	0.458	0.401	0.492	0.51	0.514	0.505	0.444	0.383	0.401	0.428	0.442	0.469	0.484	0.508	0.528	0.537	0.52	0.483	0.39	0.401	0.43	0.416	0.448	0.464	0.486	0.503	0.544	0.507	0.46	0.412	0.423	0.444	0.45	0.484	0.424	0.525	0.528	0.528	0.514	0.469	0.41	0.433	0.442	0.451	0.478
17970	0.348	0.335	0.404	0.399	0.457	0.403	0.492	0.511	0.513	0.505	0.444	0.381	0.401	0.428	0.442	0.47	0.484	0.509	0.528	0.537	0.52	0.483	0.39	0.4	0.43	0.417	0.447	0.464	0.486	0.504	0.543	0.507	0.461	0.41	0.422	0.444	0.449	0.485	0.423	0.525	0.528	0.528	0.514	0.468	0.41	0.432	0.44	0.452	0.477
18000	0.347	0.335	0.403	0.397	0.458	0.401	0.491	0.51	0.514	0.504	0.443	0.383	0.4	0.428	0.441	0.468	0.484	0.509	0.529	0.537	0.52	0.483	0.389	0.4	0.429	0.416	0.448	0.464	0.486	0.504	0.544	0.507	0.46	0.411	0.422	0.443	0.449	0.484	0.424	0.525	0.528	0.528	0.513	0.469	0.409	0.432	0.441	0.45	0.478
[truncated: 39 more columns]
